# Supplementary material for: Behavioral sensitization induced by methamphetamine causes differential alterations in gene expression and histone acetylation of the prefrontal cortex in rats
Source: BMC Neurosci. 2021 Apr 6;22:24. doi: 10.1186/s12868-021-00616-5 (PMC8022387; doi:10.1186/s12868-021-00616-5)
Supplement: Supplementary file 2 — Additional file 2: Table S2. Raw data of mRNA microarray in METH-induced behavioral sensitization. [file 12868_2021_616_MOESM2_ESM.xls]

## Sheet: Normalized Data
	P-value (Detected)			Normalized Intensity			Error										Annotation
ID	S1	S3	S4	S1	S3	S4	S1	S3	S4	S3/S1	S4/S1	S4/S3	S3/S1	S4/S1	S4/S3	满足与否	Gene_symbol	Description	Group	Entrez_gene	RefSeq	RNA_nucleotide_gi	Protein_accession.version	Ensembl_gene	Ensembl_transcript	Ensembl_protein
PH_rn_0000001	1.03262e-05	1.90529e-05	1.53526e-05	690.983	658.099	625.472	146.22	131.785	134.97	-0.0491821	-0.181103	-0.115473	0.912345	0.685667	0.797025		Ascc1	activating signal cointegrator 1 complex subunit 1	1	294512	NM_001007632.2	146198612	NP_001007633.1	ENSRNOG00000000575	ENSRNOT00000000701	ENSRNOP00000000701
PH_rn_0000002	0.00240152	0.00821864	0.00013984	188.45	174.687	352.909	47.6217	42.6481	81.0344	-0.146657	0.769438	0.922178	0.785742	0.138459	0.0837184		Fam70a	family with sequence similarity 70, member A	1	313453	NM_182822.2	39812302	NP_877974.2	ENSRNOG00000028085	ENSRNOT00000036486,ENSRNOT00000036472	ENSRNOP00000033268,ENSRNOP00000032797
PH_rn_0000003	0.998413	0.998457	0.998543	11.3276	12.0853	11.1873	11.8554	13.7799	13.0325	NA	NA	NA	NA	NA	NA		RGD1305807	hypothetical LOC298077	1	298077	NM_001025276.1	70608180	NP_001020447.1	ENSRNOG00000010497	ENSRNOT00000048511,ENSRNOT00000015018,ENSRNOT00000064113	ENSRNOP00000047335,ENSRNOP00000015018,ENSRNOP00000062894
PH_rn_0000004	0.00890514	0.0210463	0.0138553	145.199	145.023	138.316	38.943	37.0674	37.8383	-0.0456594	-0.247909	-0.192744	0.935954	0.662893	0.736486		RGD1308782	similar to Zinc finger protein OZF (POZF-1)	1	308318	NM_001025677.1	71043843	NP_001020848.1	ENSRNOG00000015598	ENSRNOT00000030259,ENSRNOT00000020897	ENSRNOP00000031196,ENSRNOP00000020898
PH_rn_0000005	0.997818	0.999785	0.999945	9.26803	9.88796	7.11919	13.0628	11.7374	10.7298	NA	NA	NA	NA	NA	NA		Fam151a	family with sequence similarity 151, member A	1	313430	NM_001005558.1	53850643	NP_001005558.1	ENSRNOG00000007799	ENSRNOT00000010288	ENSRNOP00000010288
PH_rn_0000006	2.05e-06	2.73157e-06	2.61614e-06	1387.11	1350.26	1234.67	281.939	258.027	255.027	0.026962	-0.139495	-0.124361	0.94974	0.744818	0.771972		RGD1308626	similar to 9630044O09Rik protein	1	361087	NM_001014139.1	62079004	NP_001014161.1	ENSRNOG00000024125	ENSRNOT00000065710,ENSRNOT00000032554,ENSRNOT00000051029	ENSRNOP00000061269,ENSRNOP00000032098,ENSRNOP00000047181
PH_rn_0000007	0.891226	0.991025	0.941108	30.8934	10.9866	27.4598	14.1059	18.28	15.3861	NA	NA	NA	NA	NA	NA		Rhox4g	reproductive homeobox 4G	1	313451	NM_001024889.1	67846055	NP_001020060.1	ENSRNOG00000027994	ENSRNOT00000034056	ENSRNOP00000031307
PH_rn_0000008	0.0155957	0.0389372	0.0169519	129.752	127.445	133.231	35.8691	33.6847	36.9144	-0.073655	-0.138674	-0.0639231	0.900094	0.810801	0.912898		Ifit3	interferon-induced protein with tetratricopeptide repeats 3	1	309526	NM_001007694.1	56090426	NP_001007695.1	ENSRNOG00000022839	ENSRNOT00000031025	ENSRNOP00000033267
PH_rn_0000009	2.34268e-06	3.71673e-06	4.36591e-06	1273.84	1170.08	977.364	259.625	225.177	204.361	-0.0633034	-0.359258	-0.262011	0.882936	0.409833	0.547299		RGD1306576	similar to hypothetical protein	1	298002	NM_001106648.2	166157761	NP_001100118.1	ENSRNOG00000039556	ENSRNOT00000049032	ENSRNOP00000044167
PH_rn_0000010	3.73685e-06	6.66125e-06	3.45011e-06	1017.42	926.172	1082.12	209.752	180.703	224.983	-0.091081	0.107893	0.217701	0.834332	0.803103	0.617561		RGD1305207	similar to RIKEN cDNA 1700011A15	1	366990	NM_001014267.1	62079270	NP_001014289.1	NA	NA	NA
PH_rn_0000011	0.000355715	0.000241202	0.000237095	288.339	352.671	314.262	68.3514	75.7814	73.3645	0.281119	0.0102194	-0.241434	0.567899	0.983403	0.619075		Fam26f	family with sequence similarity 26, member F	1	294430	NM_001024976.1	68163373	NP_001020147.1	ENSRNOG00000037757	ENSRNOT00000057317	ENSRNOP00000054134
PH_rn_0000012	7.07336e-07	8.58997e-07	8.64381e-07	3169.66	2923.54	2605.63	628.199	544.56	524.757	-0.0296186	-0.202771	-0.12597	0.943375	0.628233	0.763335		RGD735065	similar to GI:13385412-like protein splice form I	1	294311	NM_199379.1	40786456	NP_955411.1	ENSRNOG00000000524	ENSRNOT00000041461,ENSRNOT00000000631	ENSRNOP00000043961,ENSRNOP00000000631
PH_rn_0000013	5.37097e-06	1.58488e-05	4.23222e-06	875.314	694.355	989.568	182.115	138.384	206.75	-0.305177	0.183074	0.487463	0.492899	0.674961	0.276922		Fam96a	family with sequence similarity 96, member A	1	300797	NM_001008327.1	56605731	NP_001008328.1	ENSRNOG00000017119	ENSRNOT00000022999	ENSRNOP00000022999
PH_rn_0000014	1.54256e-06	1.9419e-06	1.25681e-06	1622.93	1616.13	1912.01	327.476	306.461	388.308	0.0693957	0.275081	0.254767	0.870215	0.518093	0.549493		Zfp281	zinc finger protein 281	1	305083	NM_001012030.1	58865627	NP_001012030.1	ENSRNOG00000009099	ENSRNOT00000012085	ENSRNOP00000012085
PH_rn_0000015	2.06006e-06	2.94448e-06	2.36824e-06	1365.49	1301.91	1298.74	277.441	249.215	267.632	-0.00446003	-0.0436066	0.00133758	0.991685	0.918719	0.997508		LOC500956	hypothetical protein LOC500956	1	500956	NM_001025054.1	68163532	NP_001020225.1	ENSRNOG00000020580	ENSRNOT00000027949	ENSRNOP00000027949
PH_rn_0000016	0.611908	0.85705	0.889316	44.2806	38.4532	32.5449	17.6829	18.3353	15.7919	-0.296981	-0.612487	-0.309902	0.753476	0.508152	0.768919		Fam26e	family with sequence similarity 26, member E	1	294431	NM_001024977.1	68163380	NP_001020148.1	ENSRNOG00000000825	ENSRNOT00000057313	ENSRNOP00000054130
PH_rn_0000017	1.76804e-05	4.16429e-05	1.10775e-05	582.856	530.654	693.613	125.132	108.441	148.421	-0.109561	0.210569	0.343379	0.809659	0.639108	0.450175		LOC289378	similar to B0432.8	1	289378	NM_001105987.1	157787033	NP_001099457.1	NA	NA	NA
PH_rn_0000018	0.707335	0.76933	0.885362	37.0721	43.9465	27.4598	21.896	20.3154	20.3746	0.152411	-0.601259	-0.74766	0.893181	0.664458	0.550944		Hgfac	hepatocyte growth factor activator	1	58947	NM_053320.1	61097946	NP_445772.1	ENSRNOG00000009572	ENSRNOT00000013257	ENSRNOP00000013257
PH_rn_0000019	0.787406	0.826372	0.787991	28.8339	37.3545	36.613	24.9326	22.1827	19.6166	0.280108	0.176348	-0.0981568	0.857317	0.904405	0.936649		LOC689986	hypothetical protein LOC689986	1	689986	NM_001109563.1	157818312	NP_001103033.1	ENSRNOG00000023446	ENSRNOT00000002824	ENSRNOP00000002824
PH_rn_0000020	0.999987	0.999828	0.999819	5.1489	9.88796	7.11919	9.32101	11.4914	11.7978	NA	NA	NA	NA	NA	NA		LOC494224	follicular dendritic cell secreted	1	494224	NM_001009505.1	57164084	NP_001009505.1	ENSRNOG00000030258	ENSRNOT00000046005	ENSRNOP00000050171
PH_rn_0000021	0.999816	0.999219	0.999323	11.3276	10.9866	12.2043	9.5235	13.0581	11.6543	NA	NA	NA	NA	NA	NA		LOC689963	hypothetical protein LOC689963	1	689963	NM_001109560.1	157818240	NP_001103030.1	ENSRNOG00000008485	ENSRNOT00000011217	ENSRNOP00000011217
PH_rn_0000022	0.717188	0.256514	0.240847	36.0423	79.1037	70.1749	22.526	24.2589	23.5811	1.05099	0.785922	-0.278075	0.258917	0.406583	0.689823		Oas1k	2 ' -5 ' oligoadenylate synthetase 1K	1	494198	NM_001009489.1	57222307	NP_001009489.1	ENSRNOG00000033220	ENSRNOT00000048782,ENSRNOT00000057259	ENSRNOP00000042591,ENSRNOP00000054081
PH_rn_0000023	0.962085	0.944456	0.947285	23.685	31.8612	28.4768	13.521	15.5491	14.1697	NA	NA	NA	NA	NA	NA		B3gnt8	UDP-GlcNAc:betaGal beta-1,3-N-acetylglucosaminyltransferase 8	1	308440	NM_001107492.1	157819258	NP_001100962.1	ENSRNOG00000020606	ENSRNOT00000027964	ENSRNOP00000027964
PH_rn_0000024	0.999882	0.999873	0.999968	4.11912	8.7893	8.13622	11.2299	11.4886	10.0369	NA	NA	NA	NA	NA	NA		LOC688828	similar to Nucleoside diphosphate-linked moiety X motif 16 (Nudix motif 16)	1	688828	NM_001109516.1	157816954	NP_001102986.1	ENSRNOG00000037305	ENSRNOT00000056435	ENSRNOP00000053274
PH_rn_0000025	0.978641	0.999993	0.999909	11.3276	5.49331	6.10217	17.8402	9.92809	11.4374	NA	NA	NA	NA	NA	NA		LOC498836	LRRG00125	1	498836	NM_001047935.1	114145703	NP_001041400.1	ENSRNOG00000025687	ENSRNOT00000028924	ENSRNOP00000040640
PH_rn_0000026	0.53427	0.424198	0.460218	39.1317	68.1171	66.1068	118.182	32.7406	129.055	NA	NA	-0.140913	NA	NA	0.96045		LOC680531	similar to CG3880-PA	1	680531	NM_001109418.2	166157830	NP_001102888.1	ENSRNOG00000013069	ENSRNOT00000017466,ENSRNOT00000061961	ENSRNOP00000017466,ENSRNOP00000058673
PH_rn_0000027	0.997376	0.999824	0.999974	13.3871	8.7893	9.15325	11.8563	11.8342	9.63465	NA	NA	NA	NA	NA	NA		LOC498460	LRRGT00055	1	498460	NM_001047931.1	114145707	NP_001041396.1	ENSRNOG00000028821	ENSRNOT00000051556	ENSRNOP00000041045
PH_rn_0000028	9.79541e-07	1.48905e-06	9.81888e-07	2271.7	1899.59	2321.87	453.534	358.092	468.938	-0.176576	0.0909644	0.31144	0.675735	0.828376	0.463174		Fam133b	family with sequence similarity 133, member B	1	362320	NM_001024799.1	67078417	NP_001019970.1	ENSRNOG00000009163	ENSRNOT00000012253	ENSRNOP00000012253
PH_rn_0000029	3.53601e-06	6.42252e-06	3.56199e-06	1043.17	939.356	1066.86	214.769	183.124	221.982	-0.105354	0.0528581	0.176822	0.808675	0.902676	0.684667		MGC116121	similar to RIKEN cDNA 2700062C07	1	498830	NM_001024905.1	67846087	NP_001020076.1	ENSRNOG00000015546	ENSRNOT00000020856	ENSRNOP00000020856
PH_rn_0000030	0.00826541	0.0242606	0.00960997	147.259	140.629	149.503	39.3312	36.1669	40.2761	-0.110639	-0.156634	-0.0351386	0.845824	0.780309	0.95068		MGC94891	hypothetical protein LOC681210	1	681210	NM_001044277.1	112984079	NP_001037742.1	ENSRNOG00000011243	ENSRNOT00000015010	ENSRNOP00000015010
PH_rn_0000031	0.502621	0.330143	0.56339	49.4295	72.5117	49.8344	25.7243	22.7775	18.8923	0.467735	-0.161088	-0.631463	0.593613	0.868327	0.404793		H2afb3	H2A histone family, member B3	1	302783	NM_001106969.1	157820162	NP_001100439.1	ENSRNOG00000029736	ENSRNOT00000043727	ENSRNOP00000045522
PH_rn_0000032	1.74612e-05	7.29075e-05	2.11646e-05	584.915	461.438	568.519	125.528	95.7382	123.719	-0.314643	-0.0925431	0.254172	0.494932	0.837631	0.580686		Mmachc	methylmalonic aciduria (cobalamin deficiency) cblC type, with homocystinuria	1	313520	NM_001107962.1	157818278	NP_001101432.1	ENSRNOG00000017233	ENSRNOT00000023178	ENSRNOP00000023178
PH_rn_0000033	1.28806e-05	2.89188e-05	1.85676e-05	642.583	585.587	590.893	136.774	118.546	128.149	-0.110555	-0.165362	-0.0309445	0.806273	0.713073	0.945417		Bbs7	Bardet-Biedl syndrome 7	1	361930	NM_001012180.1	58865931	NP_001012180.1	ENSRNOG00000015816	ENSRNOT00000021453	ENSRNOP00000021453
PH_rn_0000034	0.0376592	0.111168	0.02024	107.097	99.9783	128.146	31.0994	28.3255	35.7794	-0.156038	0.0824721	0.230824	0.802194	0.88966	0.703577		MGC72974	hypothetical LOC316976	1	316976	NM_198772.1	38454281	NP_942067.1	ENSRNOG00000036918	ENSRNOT00000055442	ENSRNOP00000052309
PH_rn_0000035	0.339366	0.474862	0.263496	58.6975	62.6237	68.1409	20.8843	20.8062	23.1055	0.00664213	0.0352329	0.0259263	0.992897	0.961265	0.97144		Grap2	GRB2-related adaptor protein 2	1	366962	NM_001034944.1	77917585	NP_001030116.1	ENSRNOG00000018316	ENSRNOT00000024673,ENSRNOT00000064220	ENSRNOP00000024673,ENSRNOP00000058829
PH_rn_0000036	0.999807	0.999897	0.998806	11.3276	13.1839	12.2043	9.56628	10.0294	12.3906	NA	NA	NA	NA	NA	NA		LOC498933	LOC498933	1	498933	NM_001025764.1	71043911	NP_001020935.1	ENSRNOG00000011671	ENSRNOT00000015541	ENSRNOP00000015541
PH_rn_0000037	0.999987	0.999131	0.999996	2.05956	13.1839	5.08514	10.1294	12.5101	9.54278	NA	NA	NA	NA	NA	NA		LOC498971	hypothetical protein LOC498971	1	498971	NM_001047936.1	114145643	NP_001041401.1	ENSRNOG00000037987	ENSRNOT00000057793	ENSRNOP00000054607
PH_rn_0000038	0.000147468	0.000162494	4.86308e-05	337.768	384.532	454.611	77.1892	81.6635	101.223	0.193602	0.338541	0.185262	0.686462	0.475492	0.693326		Tmem200a	transmembrane protein 200A	1	498987	NM_001109135.1	157820328	NP_001102605.1	ENSRNOG00000011855	ENSRNOT00000015761	ENSRNOP00000015761
PH_rn_0000039	0.000545199	0.00163258	0.000731629	254.356	239.508	248.155	60.7269	54.8552	60.1373	-0.117566	-0.168622	-0.0469777	0.816897	0.737747	0.926383		Coil	coilin	1	50998	NM_017360.1	29789081	NP_059056.1	NA	NA	NA
PH_rn_0000040	0.165404	0.150687	0.083427	74.1442	92.2876	93.5666	24.1288	26.7545	28.4996	0.243805	0.155786	-0.102111	0.715171	0.812622	0.873687		RGD1359508	similar to protein C33A12.3	1	361941	NM_001009707.1	57527533	NP_001009707.1	ENSRNOG00000038330	ENSRNOT00000058366	ENSRNOP00000055168
PH_rn_0000041	1.91471e-05	1.18107e-05	1.00426e-05	569.469	761.373	717.005	122.53	150.639	153.053	0.446864	0.292806	-0.121569	0.326429	0.515654	0.784187		MGC114440	similar to RIKEN cDNA 4930555I21	1	500566	NM_001025772.1	71043799	NP_001020943.1	ENSRNOG00000031448	ENSRNOT00000041600	ENSRNOP00000051024
PH_rn_0000042	0.999999	0.999957	0.999999	4.11912	7.69064	2.03406	8.23753	10.7627	9.40667	NA	NA	NA	NA	NA	NA		LOC691352	similar to Robo-1	1	691352	NM_001109638.1	157820366	NP_001103108.1	ENSRNOG00000038422	ENSRNOT00000058517	ENSRNOP00000055313
PH_rn_0000043	1.73369e-06	1.88985e-06	2.00831e-06	1508.63	1641.4	1493	305.256	311.063	307.068	0.195499	0.0152417	-0.128968	0.64673	0.971457	0.762309		MGC105560	similar to Hypothetical protein BC014729	1	500941	NM_001024357.1	66730510	NP_001019528.1	ENSRNOG00000022245	ENSRNOT00000034482	ENSRNOP00000030251
PH_rn_0000044	5.27772e-07	6.06071e-07	6.98078e-07	4708.16	4351.8	3262.63	926.816	804.603	653.981	-0.0154978	-0.425866	-0.358072	0.970141	0.312775	0.394248		RGD1310861	similar to RIKEN cDNA 1500011H22	1	288667	NM_001008290.1	56605645	NP_001008291.1	ENSRNOG00000031731	ENSRNOT00000050398	ENSRNOP00000046271
PH_rn_0000045	3.411e-05	6.28505e-05	3.92604e-05	483.997	479.017	480.037	105.837	99.0004	106.236	0.0143573	-0.0826941	-0.0452282	0.975176	0.857226	0.921915		RGD1306595	similar to hypothetical protein	1	287554	NM_001025626.1	71043743	NP_001020797.1	ENSRNOG00000004000	ENSRNOT00000005325	ENSRNOP00000005325
PH_rn_0000046	5.63897e-07	6.52859e-07	8.29e-07	4235.49	3949.69	2713.43	835.013	731.418	545.963	-0.00685109	-0.549771	-0.491882	0.986818	0.198607	0.248097		Lcmt1	leucine carboxyl methyltransferase 1	1	361643	NM_199405.1	40786498	NP_955437.1	ENSRNOG00000014565	ENSRNOT00000019640	ENSRNOP00000019640
PH_rn_0000047	0.0427507	0.0973487	0.0699262	104.008	103.274	97.6347	30.4236	28.9436	29.3829	-0.0669087	-0.267138	-0.208834	0.914254	0.668097	0.740021		LOC500124	similar to RIKEN cDNA 4921507P07	1	500124	NM_001024329.1	66730267	NP_001019500.1	ENSRNOG00000010594	ENSRNOT00000014331	ENSRNOP00000014331
PH_rn_0000048	0.000420738	0.00166415	0.00170441	268.773	238.41	209.508	63.6016	54.6248	52.3584	-0.203208	-0.499602	-0.28911	0.688206	0.333758	0.578146		Vasn	vasorin	1	679921	NM_001109382.1	157820392	NP_001102852.1	ENSRNOG00000004141	ENSRNOT00000005490	ENSRNOP00000005490
PH_rn_0000049	3.49053e-05	0.00012304	6.32986e-05	480.908	408.702	425.118	105.228	86.0724	95.3515	-0.205938	-0.255631	0.00187666	0.659253	0.582573	0.996806		Mynn	myoneurin	1	361924	NM_001012178.1	58865927	NP_001012178.1	ENSRNOG00000027923	ENSRNOT00000031537,ENSRNOT00000058909,ENSRNOT00000010344	ENSRNOP00000037210,ENSRNOP00000055695,ENSRNOP00000010344
PH_rn_0000050	2.15602e-05	5.93819e-05	3.519e-05	549.903	485.609	494.276	118.705	100.203	109.062	-0.151806	-0.21625	-0.0223215	0.740654	0.63645	0.96132		Ydjc	YdjC homolog (bacterial)	1	287938	NM_001013863.1	62078460	NP_001013885.1	ENSRNOG00000001861	ENSRNOT00000002542,ENSRNOT00000068327	ENSRNOP00000002542,ENSRNOP00000060724
PH_rn_0000051	2.82913e-06	3.80719e-06	3.16969e-06	1157.47	1157.99	1124.83	236.992	222.977	233.39	0.0568823	-0.0146104	-0.0390921	0.89502	0.972918	0.927758		RGD1311739	similar to RIKEN cDNA 1700037H04	1	311428	NM_001025691.1	71043763	NP_001020862.1	ENSRNOG00000021245	ENSRNOT00000028859	ENSRNOP00000028859
PH_rn_0000052	0.999878	0.999542	0.999732	4.11912	8.7893	10.1703	11.262	12.9926	11.2719	NA	NA	NA	NA	NA	NA		Slc46a2	solute carrier family 46, member 2	1	298034	NM_001106652.1	157820612	NP_001100122.1	ENSRNOG00000017324	ENSRNOT00000023588	ENSRNOP00000023588
PH_rn_0000053	1.75214e-06	2.26047e-06	1.86145e-06	1499.36	1486.49	1482.83	303.459	282.839	303.86	0.0583571	0.0141852	0.00336298	0.891051	0.973389	0.993699		Tmem97	transmembrane protein 97	1	303330	NM_001008334.1	56605745	NP_001008335.1	ENSRNOG00000022657	ENSRNOT00000011808	ENSRNOP00000011834
PH_rn_0000054	2.30254e-06	5.71199e-06	4.09622e-06	1285.17	981.105	1003.81	261.821	190.72	209.565	-0.335514	-0.331756	0.025386	0.441432	0.445412	0.953408		RGD1359616	similar to 2010321M09Rik protein	1	300782	NM_001007663.1	56090388	NP_001007664.1	ENSRNOG00000012469	ENSRNOT00000016798	ENSRNOP00000016798
PH_rn_0000055	0.00469993	0.0224714	0.0299393	164.765	142.826	117.975	42.8463	36.577	33.6505	-0.24829	-0.659549	-0.403915	0.658324	0.258478	0.4936		Sc65	synaptonemal complex protein SC65	1	59101	NM_021581.1	11024655	NP_067592.1	ENSRNOG00000015787	ENSRNOT00000021322,ENSRNOT00000021277	ENSRNOP00000021322,ENSRNOP00000021277
PH_rn_0000056	3.18118e-06	4.08915e-06	7.12077e-06	1094.66	1122.83	807.52	224.779	216.565	170.879	0.0901751	-0.431538	-0.487115	0.834753	0.32911	0.273508		LOC683897	similar to Protein C6orf203	1	683897	NM_001109448.1	157821462	NP_001102918.1	NA	NA	NA
PH_rn_0000057	0.99877	0.998752	0.99931	9.26803	15.3813	15.2554	12.212	12.3267	10.6637	NA	NA	NA	NA	NA	NA		Ka11	type I keratin KA11	1	450226	NM_001008750.1	57012431	NP_001008750.1	ENSRNOG00000042875	ENSRNOT00000068691	ENSRNOP00000062817
PH_rn_0000058	0.00222544	0.0056873	0.00162576	191.539	187.871	211.542	48.2698	45.1678	52.7778	-0.0642127	-0.0176828	0.062576	0.904328	0.973065	0.905688		Apool	apolipoprotein O-like	1	317191	NM_001014105.1	62078942	NP_001014127.1	ENSRNOG00000004512	ENSRNOT00000005997,ENSRNOT00000064539,ENSRNOT00000057366	ENSRNOP00000005997,ENSRNOP00000062087,ENSRNOP00000054178
PH_rn_0000059	9.50796e-07	1.08714e-06	1.23005e-06	2331.42	2381.9	1942.52	465.138	445.933	394.314	0.113815	-0.211115	-0.270722	0.786391	0.616813	0.52253		Ccdc32	coiled-coil domain containing 32	1	296081	NM_001024245.1	66730430	NP_001019416.1	ENSRNOG00000010472	ENSRNOT00000013963	ENSRNOP00000013963
PH_rn_0000060	4.76868e-06	7.94984e-06	4.84558e-05	917.535	869.042	739.379	190.319	170.278	173.071	-0.0397673	-0.320955	-0.260509	0.92758	0.485941	0.572829		RGD1311257	similar to C21orf70 protein	1	294333	NM_001008307.1	56605695	NP_001008308.1	ENSRNOG00000001225	ENSRNOT00000058644,ENSRNOT00000001640	ENSRNOP00000055439,ENSRNOP00000001640
PH_rn_0000061	1.43451e-06	2.37376e-06	4.89081e-06	1702.23	1451.33	932.615	342.887	276.476	195.539	-0.156303	-0.846193	-0.640894	0.713658	0.063301	0.151378		Pacs1	phosphofurin acidic cluster sorting protein 1	1	171444	NM_134406.1	19705534	NP_599233.1	ENSRNOG00000020350	ENSRNOT00000027632	ENSRNOP00000027632
PH_rn_0000062	0.999992	1	0.999979	1.02978	2.19732	5.08514	10.0527	8.87989	10.5696	NA	NA	NA	NA	NA	NA		LOC500948	LRRGT00073	1	500948	NM_001047964.1	114145655	NP_001041429.1	ENSRNOG00000031660	ENSRNOT00000041021	ENSRNOP00000043403
PH_rn_0000063	0.0432007	0.0347764	0.054607	104.008	130.741	103.737	30.5127	34.3741	30.8172	0.277555	-0.179045	-0.463654	0.646432	0.772169	0.448379		LOC498675	hypothetical LOC498675	1	498675	NM_001109113.1	157819638	NP_001102583.1	NA	NA	NA
PH_rn_0000064	0.0743403	0.0979744	0.0458408	91.6505	103.274	107.805	27.9471	29.0285	31.63	0.111278	0.0573559	-0.0696174	0.861057	0.926825	0.910646		RGD1307155	similar to CG18661-PA	1	302998	NM_001037188.1	81295340	NP_001032265.1	ENSRNOG00000021615	ENSRNOT00000037372	ENSRNOP00000029827
PH_rn_0000065	0.949315	0.389698	0.328704	25.7445	68.1171	63.0557	13.4856	21.8903	21.8488	NA	NA	-0.207493	NA	NA	0.774082		LOC501038	Ab2-060	1	501038	NM_001047965.1	114145658	NP_001041430.1	ENSRNOG00000033654	ENSRNOT00000045455	ENSRNOP00000050907
PH_rn_0000066	0.999972	1	1	8.23825	4.39465	5.08514	9.01101	8.4011	8.40706	NA	NA	NA	NA	NA	NA		Defb44	defensin beta 44	1	641652	NM_001037529.1	82830416	NP_001032618.1	ENSRNOG00000038757	ENSRNOT00000059209	ENSRNOP00000055979
PH_rn_0000067	5.28488e-07	6.14065e-07	5.69929e-07	4696.83	4274.9	4265.42	924.613	790.603	851.212	-0.0384755	-0.025978	0.061164	0.925978	0.949951	0.882681		RGD1311122	similar to RIKEN cDNA 1110003E01	1	364154	NM_001037792.1	83649694	NP_001032881.1	ENSRNOG00000002553	ENSRNOT00000003552	ENSRNOP00000003552
PH_rn_0000068	3.63867e-05	3.22048e-05	3.32727e-05	475.759	568.008	501.395	104.23	115.293	110.454	0.283116	0.00629509	-0.225992	0.538944	0.989051	0.621869		Sfrs16	splicing factor, arginine/serine-rich 16	1	499390	NM_001024294.1	66730332	NP_001019465.2	NA	NA	NA
PH_rn_0000069	0.000240729	0.000166185	0.00018514	302.755	382.334	331.551	70.2913	81.2385	76.7937	0.335698	0.0215429	-0.274665	0.489873	0.964512	0.568502		Fam101b	family with sequence similarity 101, member B	1	287534	NM_001007611.1	56090348	NP_001007612.1	ENSRNOG00000006674	ENSRNOT00000008982	ENSRNOP00000008982
PH_rn_0000070	0.792399	0.739009	0.918573	36.0423	47.2425	31.5279	15.5929	18.7514	14.4162	0.298122	NA	NA	0.741947	NA	NA		LOC498685	similar to UPF0308 protein C9orf21	1	498685	NM_001109114.1	157819668	NP_001102584.1	ENSRNOG00000018886	ENSRNOT00000066230	ENSRNOP00000062637
PH_rn_0000071	0.657998	0.982168	0.836892	37.0721	25.2692	33.5619	29.5988	14.2718	18.9138	-0.646363	-0.311752	0.340213	0.692386	0.836722	0.780585		MGC114246	similar to cathepsin R	1	498688	NM_001017509.1	62945373	NP_001017509.1	ENSRNOG00000039990	ENSRNOT00000061470	ENSRNOP00000058190
PH_rn_0000072	1.89056e-06	1.86902e-06	1.06995e-06	1433.45	1652.39	2163.22	290.648	313.071	437.742	0.277593	0.637354	0.405206	0.517098	0.14612	0.344363		LOC498750	similar to cDNA sequence BC005537	1	498750	NM_001017510.2	148540089	NP_001017510.1	NA	NA	NA
PH_rn_0000073	0.999965	0.999999	0.999958	3.08934	-2.19732	11.1873	10.535	10.5566	9.40718	NA	NA	NA	NA	NA	NA		H1foo	H1 histone family, member O, oocyte-specific	1	502875	NM_001109351.1	157819380	NP_001102821.1	ENSRNOG00000025251	ENSRNOT00000042673	ENSRNOP00000048205
PH_rn_0000074	6.55957e-05	5.04924e-05	2.71881e-05	431.478	505.385	529.872	96.8748	103.817	116.09	0.254524	0.22519	0.0215805	0.586664	0.627643	0.96238		Serf2	small EDRK-rich factor 2	1	502663	NM_001098782.1	149192833	NP_001092252.1	NA	NA	NA
PH_rn_0000075	1.77257e-05	2.40396e-05	1.7716e-05	582.856	615.251	599.029	125.149	123.931	129.749	0.102061	-0.00940805	-0.0818364	0.821286	0.983331	0.855962		Fam110a	family with sequence similarity 110, member A	1	311535	NM_001014050.1	62078832	NP_001014072.1	NA	NA	NA
PH_rn_0000076	1.74432e-06	1.29386e-06	1.43065e-06	1503.48	2090.75	1747.25	304.261	392.918	355.892	0.55132	0.250571	-0.243488	0.205217	0.556736	0.566099		Sgsm2	small G protein signaling modulator 2	1	303304	NM_001107020.1	157820012	NP_001100490.1	ENSRNOG00000027194	ENSRNOT00000034298,ENSRNOT00000056404	ENSRNOP00000032080,ENSRNOP00000053242
PH_rn_0000077	0.872497	0.971344	0.345262	31.9232	28.5652	62.0387	14.4699	14.3312	21.8802	NA	NA	NA	NA	NA	NA		Plscr4	phospholipid scramblase 4	1	300900	NM_001012000.1	58865575	NP_001012000.1	ENSRNOG00000008151	ENSRNOT00000010765	ENSRNOP00000010765
PH_rn_0000078	4.92847e-05	8.02932e-05	2.54116e-05	439.716	451.55	540.042	97.1895	93.9597	118.106	0.0673342	0.227179	0.21051	0.88503	0.6219	0.648129		LOC689927	similar to keratin associated protein 10-10	1	689927	NM_001109555.1	157818092	NP_001103025.1	NA	NA	NA
PH_rn_0000079	0.97683	0.945489	0.919989	21.6254	29.6639	30.5108	12.9543	16.7805	15.0547	NA	NA	-0.0286159	NA	NA	0.980233		LOC499742	LRRG00137	1	499742	NM_001024308.1	71043647	NP_001019479.1	NA	NA	NA
PH_rn_0000080	4.61465e-06	1.29369e-05	9.92938e-06	929.892	739.4	719.039	192.721	146.618	153.431	-0.297389	-0.381427	-0.0764588	0.501969	0.390852	0.863258		LOC498606	hypothetical protein LOC498606	1	498606	NM_001025143.1	68341928	NP_001020314.1	ENSRNOG00000019971	ENSRNOT00000027053	ENSRNOP00000027053
PH_rn_0000081	3.64686e-06	8.21408e-06	1.03106e-05	1028.75	859.154	709.885	211.962	168.473	151.62	-0.217688	-0.540043	-0.305144	0.619028	0.228858	0.492981		Rnf113a1	ring finger protein 113A1	1	313450	NM_001014791.1	62339352	NP_001014791.1	ENSRNOG00000034040	ENSRNOT00000051474	ENSRNOP00000047839
PH_rn_0000082	4.32232e-06	7.72813e-06	5.88688e-06	955.636	877.831	868.542	197.732	171.884	182.953	-0.0821508	-0.134512	-0.0348208	0.850886	0.758009	0.936646		Fam3a	family with sequence similarity 3, member A	1	501664	NM_001109324.1	157818618	NP_001102794.1	ENSRNOG00000037253	ENSRNOT00000065166,ENSRNOT00000056316	ENSRNOP00000062057,ENSRNOP00000053156
PH_rn_0000083	0.994758	0.998139	0.88103	16.4765	18.6773	32.5449	11.8241	11.8216	16.4107	NA	NA	NA	NA	NA	NA		Anxa10	annexin A10	1	498622	NM_001109110.1	157819522	NP_001102580.1	ENSRNOG00000014339|ENSRNOG00000042312	ENSRNOT00000019282,ENSRNOT00000019255,ENSRNOT00000059724|ENSRNOT00000064850	ENSRNOP00000019282,ENSRNOP00000019255,ENSRNOP00000056478|ENSRNOP00000062001
PH_rn_0000084	0.00177687	0.00573906	0.00208353	200.807	187.871	201.372	50.1844	45.2257	50.7157	-0.131888	-0.157065	-0.00979015	0.804439	0.764925	0.985297		Defb52	defensin beta 52	1	498660	NM_001037524.1	82830433	NP_001032613.1	ENSRNOG00000038129	ENSRNOT00000043486	ENSRNOP00000047337
PH_rn_0000085	0.0042039	0.0119295	0.00320758	168.884	162.602	185.099	43.7463	40.419	47.437	-0.0943664	-0.0402656	0.0715059	0.863973	0.940374	0.895479		Invs	inversin	1	313228	NM_001107932.1	157817597	NP_001101402.1	NA	NA	NA
PH_rn_0000086	0.0236808	0.0495943	0.212583	118.425	120.853	129.163	33.4289	32.3987	93.807	-0.02079	-0.0508037	-0.0338331	0.97222	0.96416	0.976273		LOC498664	similar to hypothetical protein MGC35169	1	498664	NM_001017508.1	62945371	NP_001017508.1	ENSRNOG00000033585	ENSRNOT00000041223	ENSRNOP00000042289
PH_rn_0000087	0.0127971	0.0235521	0.00656007	134.901	141.727	160.69	36.8585	36.4418	42.4483	0.0257626	0.0740264	0.0594466	0.96428	0.895	0.915767		Doxl2	diamine oxidase-like protein 2	1	312317	NM_199291.1	40556303	NP_954985.1	ENSRNOG00000032432	ENSRNOT00000043790	ENSRNOP00000048618
PH_rn_0000088	0.992422	0.902062	0.875669	15.4467	35.1572	22.3746	12.9755	17.2115	25.6914	NA	NA	-0.721187	NA	NA	0.658268		LOC690276	hypothetical protein LOC690276	1	690276	NM_001109573.1	157818620	NP_001103043.1	ENSRNOG00000024338	ENSRNOT00000033550	ENSRNOP00000030116
PH_rn_0000089	0.703042	0.987655	0.648505	40.1614	19.7759	45.7663	16.6644	15.5907	18.0573	NA	0.0184841	NA	NA	0.982555	NA		Tmem85	transmembrane protein 85	1	296049	NM_001106495.1	157817407	NP_001099965.1	ENSRNOG00000005719	ENSRNOT00000007612	ENSRNOP00000007612
PH_rn_0000090	3.60045e-07	3.60486e-07	3.53697e-07	12826.9	14538.6	14244.5	2503.66	2659.06	2813.67	0.315799	0.303631	0.0379356	0.445692	0.463016	0.926277		Itm2c	integral membrane protein 2C	1	301575	NM_001009674.1	57527253	NP_001009674.1	ENSRNOG00000017359	ENSRNOT00000023535	ENSRNOP00000023535
PH_rn_0000091	0.829512	0.980392	0.777024	33.9828	23.0719	38.6471	15.3508	15.6364	17.9301	NA	0.0173117	NA	NA	0.985553	NA		RGD1305679	similar to 9530008L14Rik protein	1	361228	NM_001014144.1	62079022	NP_001014166.1	ENSRNOG00000014481	ENSRNOT00000060403	ENSRNOP00000057148
PH_rn_0000092	4.54983e-06	1.00968e-05	6.13734e-06	936.071	800.925	853.286	193.941	157.847	179.901	-0.188564	-0.132682	0.0668224	0.668026	0.761453	0.879217		Rtn4ip1	reticulon 4 interacting protein 1	1	309912	NM_001107644.2	187607030	NP_001101114.1	ENSRNOG00000000279	ENSRNOT00000000304	ENSRNOP00000000304
PH_rn_0000093	0.999951	0.998934	0.999878	2.05956	10.9866	8.13622	11.0597	13.5331	11.1208	NA	NA	NA	NA	NA	NA		LOC500990	similar to RIKEN cDNA 4931429L15	1	500990	NM_001037364.1	82654213	NP_001032441.1	ENSRNOG00000038867	ENSRNOT00000059386	ENSRNOP00000056143
PH_rn_0000094	8.13323e-07	1.02604e-06	9.34547e-07	2700.08	2496.16	2424.59	536.755	466.738	489.145	-0.0293018	-0.0854995	-0.00940234	0.944171	0.83809	0.982092		RGD1310352	similar to HTGN29 protein; keratinocytes associated transmembrane protein 2	1	303122	NM_001106999.1	157821734	NP_001100469.1	ENSRNOG00000006148	ENSRNOT00000008119	ENSRNOP00000008119
PH_rn_0000095	5.3863e-07	6.3248e-07	5.94921e-07	4551.63	4110.1	4006.07	896.412	760.601	800.201	-0.0517894	-0.0738209	0.0245854	0.900543	0.858594	0.952722		Gtl3	gene trap locus 3	1	307642	NM_001037978.1	83816940	NP_001033067.1	ENSRNOG00000042179	ENSRNOT00000061392	ENSRNOP00000058109
PH_rn_0000096	0.998662	0.999937	0.998888	9.26803	10.9866	15.2554	12.3287	10.2004	11.2404	NA	NA	NA	NA	NA	NA		Moxd2	monooxygenase, DBH-like 2	1	500092	NM_001109229.1	157823112	NP_001102699.1	ENSRNOG00000012916	ENSRNOT00000017495	ENSRNOP00000017495
PH_rn_0000097	0.99998	0.981209	0.999767	8.23825	13.1839	12.2043	8.80976	20.067	10.5114	NA	NA	NA	NA	NA	NA		Psgb1	pregnancy-specific beta 1-glycoprotein	1	59313	NM_021677.1	13487907	NP_067709.1	ENSRNOG00000027288	ENSRNOT00000037132	ENSRNOP00000034066
PH_rn_0000098	0.771639	0.930448	0.663633	37.0721	35.1572	44.7492	15.7877	14.753	18.6288	-0.169925	0.101922	0.277759	0.853137	0.907717	0.758288		Elf1	E74-like factor 1	1	85424	NM_053520.2	59710100	NP_445972.2	ENSRNOG00000011762	ENSRNOT00000041308,ENSRNOT00000015841,ENSRNOT00000015842,ENSRNOT00000068392,ENSRNOT00000068269	ENSRNOP00000039596,ENSRNOP00000015841,ENSRNOP00000015842,ENSRNOP00000062363,ENSRNOP00000060815
PH_rn_0000099	0.0329585	0.0690554	0.0456342	110.187	112.064	107.805	31.7041	30.6617	31.5889	-0.0285929	-0.206462	-0.190504	0.962547	0.734433	0.756065		Oas1f	2 ' -5 ' oligoadenylate synthetase 1F	1	494199	NM_001009490.1	57222305	NP_001009490.1	ENSRNOG00000030808	ENSRNOT00000001848	ENSRNOP00000001848
PH_rn_0000100	0.999999	0.999947	0.999999	2.05956	14.2826	6.10217	8.71258	9.12372	8.32974	NA	NA	NA	NA	NA	NA		Gpatc2	G patch domain containing 2	1	289362	NM_001011909.1	58865387	NP_001011909.1	ENSRNOG00000002512	ENSRNOT00000040543	ENSRNOP00000044043
PH_rn_0000101	8.62686e-06	9.98278e-06	8.01348e-06	734.234	804.221	773.958	154.633	158.457	164.259	0.15928	0.0552113	-0.0842069	0.719277	0.900488	0.848695		Fam107b	family with sequence similarity 107, member B	1	498796	NM_001025034.1	68163502	NP_001020205.1	ENSRNOG00000014886	ENSRNOT00000020220	ENSRNOP00000020220
PH_rn_0000102	0.405575	0.511916	0.10054	54.5784	60.4264	89.4985	19.7533	20.2569	27.7063	0.0589826	0.537616	0.461744	0.937815	0.443834	0.507313		Gnl3l	guanine nucleotide binding protein-like 3 (nucleolar)-like	1	100034253	NM_001081958.1	154800419	NP_001075427.1	ENSRNOG00000002509	ENSRNOT00000003397	ENSRNOP00000003397
PH_rn_0000103	0.683918	0.874992	0.727614	40.1614	39.5518	40.6811	18.6787	15.9269	19.4543	-0.115477	-0.149696	-0.028616	0.90273	0.879351	0.975912		LOC691024	similar to Protein C9orf25 homolog	1	691024	NM_001109616.1	157819788	NP_001103086.1	ENSRNOG00000039559	ENSRNOT00000060642	ENSRNOP00000057375
PH_rn_0000104	0.997305	0.984698	0.995512	15.4467	27.4666	20.3406	11.1314	12.7709	11.4072	NA	NA	NA	NA	NA	NA		Tcam1	testicular cell adhesion molecule 1	1	59305	NM_021673.1	11067394	NP_067705.1	ENSRNOG00000010929	ENSRNOT00000014867	ENSRNOP00000014867
PH_rn_0000105	5.05155e-07	6.60872e-07	5.80458e-07	5081.97	3885.97	4150.49	999.42	719.792	828.605	-0.288377	-0.177886	0.15601	0.489669	0.668161	0.707434		Itm2a	integral membrane protein 2A	1	317218	NM_001025712.1	71043803	NP_001020883.1	ENSRNOG00000002365	ENSRNOT00000003265	ENSRNOP00000003265
PH_rn_0000106	0.999992	0.999972	0.999996	3.08934	6.59197	5.08514	9.56296	10.6779	9.56296	NA	NA	NA	NA	NA	NA		Defb26	defensin beta 26	1	641629	NM_001037506.1	82775350	NP_001032595.1	ENSRNOG00000036901	ENSRNOT00000055413	ENSRNOP00000052280
PH_rn_0000107	8.33039e-07	8.27689e-07	9.4577e-07	2637.27	3031.21	2399.17	524.559	564.167	484.145	0.286592	-0.0683754	-0.29905	0.495936	0.870215	0.478058		LOC502894	hypothetical protein LOC502894	1	502894	NM_001025064.1	68163558	NP_001020235.1	ENSRNOG00000021565	ENSRNOT00000049991	ENSRNOP00000047922
PH_rn_0000108	0.999443	0.999828	0.735363	11.3276	10.9866	12.2043	10.5746	11.1781	63.5791	NA	NA	NA	NA	NA	NA		Ly49i9	Ly49 inhibitory receptor 9	1	494205	NM_001009496.1	57222319	NP_001009496.1	NA	NA	NA
PH_rn_0000109	0.106794	0.304196	0.262696	83.4122	74.709	68.1409	26.0478	23.3461	23.0129	-0.234148	-0.473684	-0.234815	0.730128	0.490281	0.73889		LOC501194	similar to hypothetical protein D330021B20	1	501194	NM_001025775.1	71043929	NP_001020946.1	NA	NA	NA
PH_rn_0000110	5.00343e-07	6.43326e-07	6.93554e-07	5171.56	4020.01	3288.05	1016.82	744.195	658.985	-0.263638	-0.547625	-0.234419	0.52698	0.19888	0.574584		Fam131b	family with sequence similarity 131, member B	1	500102	NM_001025046.1	68163520	NP_001020217.2	ENSRNOG00000017149	ENSRNOT00000023292,ENSRNOT00000059447	ENSRNOP00000023292,ENSRNOP00000056203
PH_rn_0000111	0.688423	0.870544	0.960024	20.5956	37.3545	26.4427	57.1716	18.1531	14.1918	NA	NA	NA	NA	NA	NA		Spt1	salivary protein 1	1	29229	NM_019171.1	9507138	NP_062044.1	ENSRNOG00000036825	ENSRNOT00000055268	ENSRNOP00000052143
PH_rn_0000112	0.99681	0.997917	0.998116	14.4169	17.5786	17.2895	11.7799	12.3974	11.2251	NA	NA	NA	NA	NA	NA		Ly49i6	Ly49 inhibitory receptor 6	1	494193	NM_001009718.1	57527629	NP_001009718.1	ENSRNOG00000031551	ENSRNOT00000055787	ENSRNOP00000052643
PH_rn_0000113	2.22578e-05	3.17574e-05	2.37977e-05	544.754	570.206	550.212	117.695	115.698	120.121	0.091633	-0.0427357	-0.0964933	0.840321	0.924934	0.831833		Tmem110	transmembrane protein 110	1	361110	NM_198774.2	56961656	NP_942069.1	ENSRNOG00000017051	ENSRNOT00000023314	ENSRNOP00000023314
PH_rn_0000114	0.0572364	4.23149e-05	2.37718e-05	586.975	528.457	550.212	330.578	108.037	120.113	-0.125742	-0.146408	0.0123969	0.892115	0.875044	0.978293		LOC679462	similar to Tetraspanin-15 (Tspan-15) (Transmembrane 4 superfamily member 15) (Tetraspan NET-7)	1	679462	NM_001115032.1	169234817	NP_001108504.1	NA	NA	NA
PH_rn_0000115	0.000287946	0.000417016	0.000275791	291.428	314.217	304.091	68.0767	68.6733	71.3286	0.0923468	-0.0535835	-0.128984	0.850737	0.912741	0.79207		Tppp3	tubulin polymerization-promoting protein family member 3	1	291966	NM_001009639.1	57526936	NP_001009639.1	ENSRNOG00000016890	ENSRNOT00000022863	ENSRNOP00000022863
PH_rn_0000116	0.998674	0.997748	0.852839	14.4169	16.4799	35.596	10.5391	12.9228	15.6564	NA	NA	NA	NA	NA	NA		LOC690617	hypothetical protein LOC690617	1	690617	NM_001109605.1	157819466	NP_001103075.1	ENSRNOG00000039861	ENSRNOT00000061194	ENSRNOP00000057908
PH_rn_0000117	0.999983	0.999961	0.999987	5.1489	9.88796	6.10217	9.51727	10.0892	9.95743	NA	NA	NA	NA	NA	NA		Oas3	2 ' -5 ' -oligoadenylate synthetase 3	1	494202	NM_001009493.1	57222313	NP_001009493.1	NA	NA	NA
PH_rn_0000118	1.6095e-06	2.45029e-06	1.54717e-06	1579.68	1424.96	1659.79	319.07	271.624	338.679	-0.0776303	0.103025	0.227546	0.855406	0.808155	0.594318		Nap1l3	nucleosome assembly protein 1-like 3	1	170914	NM_133402.2	75832141	NP_596893.1	ENSRNOG00000029087	ENSRNOT00000049956	ENSRNOP00000048930
PH_rn_0000119	0.990384	0.22443	0.999303	19.5658	82.3997	12.2043	11.7084	24.8279	11.6895	NA	NA	NA	NA	NA	NA		Rgsl2h	regulator of G-protein signaling like 2 homolog (mouse)	1	364021	NM_198790.1	38454313	NP_942085.1	ENSRNOG00000026940	ENSRNOT00000025544	ENSRNOP00000025544
PH_rn_0000120	0.000285849	0.000262872	0.000213436	291.428	346.079	321.381	68.0375	74.5524	74.7708	0.237987	0.0285985	-0.181736	0.62637	0.953135	0.707542		RGD1309313	similar to RIKEN cDNA 4930538D17	1	309454	NM_001014030.1	62078790	NP_001014052.1	ENSRNOG00000019674	ENSRNOT00000043925,ENSRNOT00000026659	ENSRNOP00000049314,ENSRNOP00000026659
PH_rn_0000121	0.443277	0.999059	0.999285	52.5188	17.5786	13.2214	19.363	11.1781	11.384	NA	NA	NA	NA	NA	NA		LOC498705	hypothetical protein LOC498705	1	498705	NM_001047934.1	114145607	NP_001041399.1	ENSRNOG00000033993	ENSRNOT00000044670	ENSRNOP00000043531
PH_rn_0000122	0.000446224	0.000869016	0.000402177	265.683	271.37	281.717	63.0115	60.7983	66.9529	0.00254825	-0.0392562	-0.0370554	0.995936	0.936901	0.940672		Defb22	defensin beta 22	1	171412	NM_134391.1	21717796	NP_599218.1	ENSRNOG00000007525	ENSRNOT00000009913	ENSRNOP00000009913
PH_rn_0000123	1.20577e-06	1.5824e-06	2.84181e-06	1923.63	1827.08	1184.84	385.904	344.887	245.207	0.00606938	-0.666283	-0.617311	0.988534	0.131905	0.161538		LOC652956	p55 protein	1	652956	NM_001037659.1	83320108	NP_001032748.1	NA	NA	NA
PH_rn_0000124	1.67551e-06	1.6588e-06	2.00425e-06	1540.55	1774.34	1421.8	311.463	335.284	291.857	0.27922	-0.0856395	-0.311583	0.513525	0.840541	0.467256		MGC116202	hypothetical protein LOC688736	1	688736	NM_001044292.1	112983825	NP_001037757.1	ENSRNOG00000015625	ENSRNOT00000020927	ENSRNOP00000020927
PH_rn_0000125	1.4687e-06	2.02456e-06	1.98087e-06	1675.45	1578.78	1430.96	337.68	299.658	293.654	-0.0100457	-0.19689	-0.134712	0.981118	0.644046	0.752056		Them4	thioesterase superfamily member 4	1	361992	NM_001025017.1	68163472	NP_001020188.1	ENSRNOG00000020829	ENSRNOT00000028260	ENSRNOP00000028260
PH_rn_0000126	5.93796e-07	8.3916e-07	6.65592e-07	3924.49	2990.56	3454.84	774.6	556.766	691.789	-0.30232	-0.0848892	0.256996	0.471144	0.838065	0.539635		Selk	selenoprotein K	1	290549	NM_207589.3	111119007	NP_997472.2	ENSRNOG00000014624	ENSRNOT00000020284	ENSRNOP00000020284
PH_rn_0000127	7.13519e-06	1.36947e-05	1.82477e-05	785.723	726.216	593.944	164.665	144.206	128.751	-0.0869079	-0.436097	-0.330715	0.844438	0.33471	0.464179		RGD1306284	similar to RIKEN cDNA 1110005A03	1	287918	NM_001008283.1	56605663	NP_001008284.1	ENSRNOG00000000249	ENSRNOT00000000266	ENSRNOP00000000266
PH_rn_0000128	1.1574e-06	1.46244e-06	1.47685e-06	1984.39	1956.72	1710.64	397.714	368.931	348.685	0.0606616	-0.17576	-0.181174	0.885715	0.677925	0.669284		LOC499339	hypothetical protein LOC499339	1	499339	NM_001025036.1	68163506	NP_001020207.1	ENSRNOG00000012574	ENSRNOT00000033724	ENSRNOP00000034834
PH_rn_0000129	0.998951	0.99954	0.998728	6.17868	13.1839	17.2895	13.03	11.6505	10.6987	NA	NA	NA	NA	NA	NA		LOC500827	similar to hypothetical protein FLJ35821	1	500827	NM_001024352.1	66730508	NP_001019523.1	ENSRNOG00000007344	ENSRNOT00000009695	ENSRNOP00000009695
PH_rn_0000130	1.05518e-05	2.35608e-05	1.61268e-05	689.953	618.547	616.319	146.151	124.526	133.169	-0.135687	-0.201095	-0.0481358	0.762353	0.653729	0.914808		LOC687696	similar to AMSH-family protein	1	687696	NM_001115048.1	169234827	NP_001108520.1	NA	NA	NA
PH_rn_0000131	1.85684e-06	3.38402e-06	1.88634e-06	1448.9	1220.61	1471.64	293.656	234.401	301.661	-0.183179	0.052372	0.275144	0.6696	0.902085	0.522892		Zfp207	zinc finger protein 207	1	303763	NM_001039020.1	84781683	NP_001034109.1	ENSRNOG00000000236	ENSRNOT00000000253,ENSRNOT00000065567,ENSRNOT00000000252	ENSRNOP00000000253,ENSRNOP00000060475,ENSRNOP00000000252
PH_rn_0000132	0.000139948	0.224587	0.000148459	341.887	325.204	347.824	78.0037	317.554	79.9974	-0.0757881	-0.0773353	0.0228453	0.960929	0.871644	0.988411		Zfp709	zinc finger protein 709	1	266773	NM_153731.1	24308493	NP_714953.1	ENSRNOG00000016186	ENSRNOT00000021742	ENSRNOP00000021741
PH_rn_0000133	0.76862	0.999989	0.995595	27.8041	7.69064	16.2724	28.5144	9.70634	13.0061	NA	NA	NA	NA	NA	NA		Epyc	epiphycan	1	314772	NM_001108088.1	157821446	NP_001101558.1	ENSRNOG00000004717	ENSRNOT00000006450	ENSRNOP00000006450
PH_rn_0000134	2.03275e-06	3.80187e-06	2.93901e-06	1375.79	1159.09	1165.51	279.444	223.186	241.397	-0.186055	-0.211261	0.0110801	0.665511	0.623174	0.979476		Fam55c	family with sequence similarity 55, member C	1	681096	NM_001109435.1	157821952	NP_001102905.1	ENSRNOG00000001608	ENSRNOT00000002188	ENSRNOP00000002188
PH_rn_0000135	6.58041e-05	0.000162225	0.000233114	408.823	384.532	315.279	91.1348	81.6536	73.5558	-0.0693812	-0.473518	-0.357534	0.883195	0.328233	0.461172		RGD1310224	similar to RIKEN cDNA 1810022C23	1	291076	NM_001009275.1	57164136	NP_001009275.1	ENSRNOG00000029549	ENSRNOT00000048923	ENSRNOP00000050206
PH_rn_0000136	3.29983e-05	4.76555e-05	4.37611e-05	488.116	513.075	466.816	106.631	105.24	103.626	0.100296	-0.136261	-0.184183	0.827355	0.767347	0.689957		RGD1559786	similar to RIKEN cDNA 0610037L13	1	298384	NM_001034132.1	77627995	NP_001029304.1	ENSRNOG00000012724	ENSRNOT00000067027,ENSRNOT00000017017,ENSRNOT00000068582,ENSRNOT00000065275	ENSRNOP00000062106,ENSRNOP00000017018,ENSRNOP00000061532,ENSRNOP00000058861
PH_rn_0000137	5.40998e-06	0.176235	9.97116e-06	872.224	806.418	718.022	181.498	729.55	153.23	-0.0790453	-0.295278	-0.19972	0.955941	0.505325	0.898323		RGD1303142	oxidative stress responsive gene	1	296346	NM_201560.2	160358343	NP_963854.1	ENSRNOG00000008297	ENSRNOT00000011610	ENSRNOP00000011610
PH_rn_0000138	0.999973	0.999996	0.999899	6.17868	3.29599	9.15325	9.5235	10.0921	10.6637	NA	NA	NA	NA	NA	NA		LOC367117	similar to RIKEN cDNA 2900055D03	1	367117	NM_001047919.1	114145777	NP_001041384.1	ENSRNOG00000031132	ENSRNOT00000046322	ENSRNOP00000050099
PH_rn_0000139	2.21517e-06	2.86045e-06	2.24975e-06	1311.94	1319.49	1334.34	267.025	252.407	274.637	0.0718432	0.0530326	0.0213133	0.866838	0.901267	0.960279		Tmem168	transmembrane protein 168	1	312135	NM_001014054.1	62078840	NP_001014076.1	ENSRNOG00000006690	ENSRNOT00000009450	ENSRNOP00000009450
PH_rn_0000140	1.19449e-06	1.72554e-06	1.53694e-06	1937.02	1731.49	1666.91	388.503	327.469	340.081	-0.0817175	-0.180656	-0.0458152	0.846772	0.669782	0.9139		RGD1306410	similar to CG14980-PB	1	360768	NM_001014126.1	62078986	NP_001014148.1	ENSRNOG00000001032	ENSRNOT00000001365	ENSRNOP00000001365
PH_rn_0000141	0.882626	0.995919	0.519895	23.685	20.8746	45.7663	20.7503	12.4161	142.268	NA	0.780325	NA	NA	0.896287	NA		LOC363326	hypothetical LOC363326	1	363326	NM_001126289.1	187281974	NP_001119761.1	NA	NA	NA
PH_rn_0000142	1.86194e-05	5.33141e-05	3.13913e-05	573.588	498.793	509.531	123.309	102.622	112.073	-0.174828	-0.229323	-0.016506	0.70222	0.615079	0.971304		MGC94190	similar to 0610007L01Rik protein	1	288616	NM_001004204.2	61889120	NP_001004204.1	ENSRNOG00000000893	ENSRNOT00000058725	ENSRNOP00000055516
PH_rn_0000143	0.985646	0.982971	0.91751	17.5063	27.4666	31.5279	13.5966	13.0877	14.4963	NA	NA	NA	NA	NA	NA		Casp6	caspase 6	1	83584	NM_031775.2	51491890	NP_113963.2	ENSRNOG00000009508	ENSRNOT00000013049	ENSRNOP00000013049
PH_rn_0000144	2.37338e-06	4.02351e-06	2.87112e-06	1264.57	1130.52	1178.74	257.812	217.966	244.001	-0.103572	-0.0738586	0.0632469	0.809915	0.863354	0.883326		LOC499331	similar to hypothetical protein D030056L22	1	499331	NM_001024293.1	66730338	NP_001019464.1	ENSRNOG00000025644	ENSRNOT00000017133	ENSRNOP00000017155
PH_rn_0000145	0.244049	0.459651	0.240859	65.906	63.7224	70.1749	22.4277	22.5515	23.5825	-0.134028	-0.0911034	0.0416102	0.858706	0.897519	0.955495		Fbxl12	F-box and leucine-rich repeat protein 12	1	313782	NM_001025700.1	71043625	NP_001020871.1	ENSRNOG00000020368	ENSRNOT00000027631,ENSRNOT00000068308	ENSRNOP00000027631,ENSRNOP00000061580
PH_rn_0000146	0.999057	0.633803	0.999767	13.3871	15.3813	12.2043	10.4828	121.597	10.5135	NA	NA	NA	NA	NA	NA		Rhox7	reproductive homeobox 7	1	298353	NM_001025654.1	71043819	NP_001020825.1	ENSRNOG00000040023	ENSRNOT00000066130,ENSRNOT00000044075	ENSRNOP00000062683,ENSRNOP00000049251
PH_rn_0000147	8.42555e-07	9.9337e-07	9.33666e-07	2607.4	2566.48	2426.63	518.751	479.557	489.545	0.0611263	-0.0355272	-0.0472994	0.883902	0.932324	0.910084		Tsc22d4	TSC22 domain family, member 4	1	684980	NM_001044284.1	112983955	NP_001037749.1	ENSRNOG00000024616	ENSRNOT00000059592	ENSRNOP00000056350
PH_rn_0000148	0.000820827	0.00643758	0.000322198	233.76	260.383	293.921	56.6395	72.6619	69.2769	0.124802	0.200371	0.0845762	0.828511	0.688488	0.879501		RGD1311517	similar to RIKEN cDNA 9430015G10	1	313775	NM_001014072.1	62078876	NP_001014094.1	ENSRNOG00000020199	ENSRNOT00000027347	ENSRNOP00000027347
PH_rn_0000149	2.44591e-05	1.2171e-05	4.77106e-06	530.337	753.682	941.768	114.882	149.221	197.336	0.535422	0.802456	0.298628	0.244615	0.0860675	0.49957		Fam111a	family with sequence similarity 111, member A	1	499322	NM_001109163.1	157821172	NP_001102633.1	ENSRNOG00000012067	ENSRNOT00000016152	ENSRNOP00000016152
PH_rn_0000150	0.00130568	0.00202975	0.00109966	213.165	229.62	228.831	52.5921	53.0196	56.2831	0.0741932	-0.0469617	-0.106318	0.886161	0.927291	0.836394		RGD1311863	similar to RIKEN cDNA 2410127L17	1	293871	NM_001024974.1	68163369	NP_001020145.1	ENSRNOG00000012872	ENSRNOT00000017405	ENSRNOP00000017405
PH_rn_0000151	0.999679	0.999961	0.99732	11.3276	7.69064	9.15325	10.0195	10.6665	14.791	NA	NA	NA	NA	NA	NA		RGD1304931	similar to RIKEN cDNA 2310042D19	1	313776	NM_001108001.1	157819344	NP_001101471.1	ENSRNOG00000020244	ENSRNOT00000039110,ENSRNOT00000027476	ENSRNOP00000033551,ENSRNOP00000027476
PH_rn_0000152	3.76478e-05	4.53186e-05	1.27969e-05	471.64	519.667	662.085	103.433	106.448	142.2	0.168513	0.434535	0.30541	0.714815	0.344339	0.502306		Chmp1b	chromatin modifying protein 1B	1	689364	NM_001109533.1	157817457	NP_001103003.1	NA	NA	NA
PH_rn_0000153	5.33575e-07	5.53431e-07	5.04444e-07	4622.69	4972.55	5214.3	910.213	917.614	1037.82	0.207451	0.291061	0.134924	0.617539	0.484944	0.744526		Zfp180	zinc finger protein 180	1	246279	NM_144757.2	169658387	NP_653358.1	ENSRNOG00000029336	ENSRNOT00000026077	ENSRNOP00000026077
PH_rn_0000154	7.45732e-07	9.38528e-07	8.34059e-07	2957.53	2695.02	2697.16	586.769	502.953	542.761	-0.048873	-0.0543595	0.0399214	0.906848	0.89636	0.923914		LOC690333	hypothetical protein LOC690333	1	690333	NM_001109580.1	157818800	NP_001103050.1	ENSRNOG00000014046	ENSRNOT00000018780	ENSRNOP00000018781
PH_rn_0000155	2.81484e-05	8.82267e-05	3.45453e-05	509.741	441.662	533.94	110.854	92.1475	118.749	-0.177189	0.00459527	0.225378	0.702016	0.992016	0.628984		Lpxn	leupaxin	1	293783	NM_001009649.1	57526975	NP_001009649.1	ENSRNOG00000012611	ENSRNOT00000017109	ENSRNOP00000017109
PH_rn_0000156	4.73569e-07	5.80196e-07	5.44469e-07	5752.35	4629.76	4577.64	1129.63	855.207	912.612	-0.20571	-0.210176	0.0497877	0.620092	0.612442	0.90427		LOC687575	similar to Splicing factor U2AF 35 kDa subunit (U2 auxiliary factor 35 kDa subunit) (U2 snRNP auxiliary factor small subunit)	1	687575	NM_001044291.1	112983839	NP_001037756.1	NA	NA	NA
PH_rn_0000157	0.165428	0.278978	0.190373	74.1442	76.9064	75.2601	24.1312	23.744	24.5638	-0.0254155	-0.160587	-0.138082	0.970529	0.814025	0.840638		LOC500846	hypothetical protein LOC500846	1	500846	NM_001047962.1	114145621	NP_001041427.1	ENSRNOG00000031425	ENSRNOT00000049063	ENSRNOP00000047270
PH_rn_0000158	6.66339e-06	1.52275e-05	8.07007e-06	810.437	704.242	771.924	169.61	140.241	163.854	-0.175906	-0.0849171	0.097367	0.691983	0.847095	0.826286		RGD735029	SEL1 domain containing protein RGD735029	1	307480	NM_199493.1	41054883	NP_955787.1	ENSRNOG00000019276	ENSRNOT00000026273	ENSRNOP00000026273
PH_rn_0000159	0.0013015	0.00585605	0.00378952	213.165	186.773	178.997	52.575	44.955	46.1746	-0.225942	-0.41681	-0.174473	0.669888	0.434599	0.746304		Tmem179b	transmembrane protein 179B	1	690263	NM_001109572.1	157818594	NP_001103042.1	ENSRNOG00000019341	ENSRNOT00000065694,ENSRNOT00000026232	ENSRNOP00000059849,ENSRNOP00000026232
PH_rn_0000160	0.77269	0.656821	0.829424	37.0721	51.6371	36.613	15.7089	20.4788	16.2884	0.386705	-0.186222	-0.570226	0.668368	0.837482	0.539191		Rhox9	reproductive homeobox 9	1	298352	NM_001024874.1	67846025	NP_001020045.1	ENSRNOG00000007526	ENSRNOT00000009875	ENSRNOP00000009875
PH_rn_0000161	0.95776	0.978786	0.981444	22.6552	25.2692	24.4087	14.5576	14.8651	12.6858	NA	-0.0606908	NA	NA	0.960581	NA		Ctsw	cathepsin W	1	293676	NM_001024242.1	66730452	NP_001019413.1	ENSRNOG00000027096	ENSRNOT00000037404	ENSRNOP00000035535
PH_rn_0000162	0.764641	0.846067	0.391436	37.0721	40.6505	58.9876	16.326	17.2121	20.9133	0.0395284	0.495779	0.457552	0.966377	0.547235	0.582779		Tmem202	transmembrane protein 202	1	691306	NM_001109636.1	157820300	NP_001103106.1	ENSRNOG00000026112	ENSRNOT00000030199	ENSRNOP00000037213
PH_rn_0000163	1	1	0.940235	0	2.19732	4.06811	8.73212	8.28177	30.56	NA	NA	NA	NA	NA	NA		Rhox11	reproductive homeobox 11	1	298346	NM_001024873.1	67846023	NP_001020044.1	ENSRNOG00000028044	ENSRNOT00000035449	ENSRNOP00000029223
PH_rn_0000164	0.999993	0.999858	0.999999	5.1489	5.49331	2.03406	8.97528	12.5267	9.38065	NA	NA	NA	NA	NA	NA		Serpinb6b	serine (or cysteine) peptidase inhibitor, clade B, member 6b	1	364705	NM_001012214.1	58866003	NP_001012214.1	ENSRNOG00000016420	ENSRNOT00000059921	ENSRNOP00000056665
PH_rn_0000165	6.44916e-07	7.40005e-07	8.51267e-07	3511.55	3405.85	2644.27	694.391	632.38	532.361	0.0459008	-0.324802	-0.320343	0.912128	0.440124	0.446789		Zfp428	zinc finger protein 428	1	361519	NM_001108476.1	157824078	NP_001101946.1	ENSRNOG00000019802	ENSRNOT00000050912	ENSRNOP00000049682
PH_rn_0000166	4.18492e-07	4.44777e-07	4.56461e-07	7674.96	7517.05	6362.53	1503.04	1380.84	1263.63	0.0974206	-0.136482	-0.172196	0.813084	0.740759	0.676825		RGD1309708	similar to RIKEN cDNA 4930455F23	1	360867	NM_001014131.1	62078988	NP_001014153.1	ENSRNOG00000002860	ENSRNOT00000003844	ENSRNOP00000003844
PH_rn_0000167	0.999493	0.996886	0.686656	7.20846	14.2826	20.3406	11.7778	14.3268	65.8408	NA	NA	NA	NA	NA	NA		Fbxl13	F-box and leucine-rich repeat protein 13	1	100125363	NM_001103355.1	157073942	NP_001096825.2	NA	NA	NA
PH_rn_0000168	3.6282e-07	3.88246e-07	3.63762e-07	12418.1	10948.2	12560.3	2424.28	2005.45	2482.48	-0.0558366	0.171442	0.276965	0.891806	0.676837	0.502935		Tusc3	tumor suppressor candidate 3	1	290783	NM_001004212.1	51948395	NP_001004212.1	ENSRNOG00000013061	ENSRNOT00000065578,ENSRNOT00000017452	ENSRNOP00000060523,ENSRNOP00000017452
PH_rn_0000169	0.000577983	0.000460688	0.000180771	251.266	307.625	333.585	60.1126	67.435	77.22	0.271552	0.288867	0.0383525	0.586792	0.558304	0.937076		Sp140	SP140 nuclear body protein	1	316580	NM_001012133.1	58865835	NP_001012133.1	ENSRNOG00000022800	ENSRNOT00000034603	ENSRNOP00000031057
PH_rn_0000170	0.000506165	0.00115023	0.000578829	258.475	255.988	260.359	61.5573	57.8593	62.5892	-0.0438744	-0.118493	-0.0707337	0.930564	0.812803	0.88821		RGD1310852	similar to RIKEN cDNA 9130401M01	1	314992	NM_001025007.1	68163448	NP_001020178.1	ENSRNOG00000006370	ENSRNOT00000008382	ENSRNOP00000008382
PH_rn_0000171	3.18389e-06	5.75045e-06	3.8547e-06	1117.31	978.908	1030.25	229.663	190.327	214.769	-0.14102	-0.0928276	0.0672336	0.745527	0.830081	0.876977		Leprotl1	leptin receptor overlapping transcript-like 1	1	361160	NM_001013188.1	61557227	NP_001013206.1	ENSRNOG00000012601	ENSRNOT00000016823,ENSRNOT00000067231	ENSRNOP00000016823,ENSRNOP00000059797
PH_rn_0000172	1.26199e-06	1.6519e-06	2.68581e-06	1861.84	1780.93	1218.4	373.915	336.512	251.82	0.0159406	-0.580261	-0.540759	0.969923	0.185424	0.216506		Wfdc10	WAP four-disulfide core domain 10	1	685216	NM_001109461.1	157822634	NP_001102931.1	ENSRNOG00000026067	ENSRNOT00000036020	ENSRNOP00000029676
PH_rn_0000173	0.999971	0.999999	0.999997	4.11912	1.09866	6.10217	10.1326	9.82958	9.05789	NA	NA	NA	NA	NA	NA		Cgm4	carcinoembryonic antigen gene family 4	1	24257	NM_012525.1	66346734	NP_036657.1	ENSRNOG00000034055	ENSRNOT00000037086	ENSRNOP00000033854
PH_rn_0000174	7.48385e-05	5.65294e-05	3.5495e-05	478.848	491.102	493.259	109.852	101.186	108.866	0.0655629	-0.0271785	-0.0414241	0.889474	0.953926	0.928254		RGD1309594	similar to RIKEN cDNA 1810043G02; DNA segment, Chr 10, Johns Hopkins University 13, expressed	1	309681	NM_001008351.1	56605777	NP_001008352.1	ENSRNOG00000001215	ENSRNOT00000049745	ENSRNOP00000045156
PH_rn_0000175	8.88017e-05	0.000310404	5.11492e-05	379.989	337.289	448.509	85.4728	73.1922	99.9967	-0.166307	0.15351	0.348865	0.729036	0.743016	0.465081		Piga	phosphatidylinositol glycan anchor biosynthesis, class A	1	363464	NM_001108816.1	157817246	NP_001102286.1	NA	NA	NA
PH_rn_0000176	0.0449692	0.04981	0.0105982	102.978	120.853	147.469	30.2653	32.4416	40.0536	0.176861	0.340337	0.160216	0.772085	0.565123	0.783223		LOC311352	similar to Adenosine deaminase CG11994-PA	1	311352	NM_001014047.1	62078824	NP_001014069.1	ENSRNOG00000012166	ENSRNOT00000016529	ENSRNOP00000016529
PH_rn_0000177	2.68113e-06	5.96044e-06	3.47717e-06	1283.11	965.724	1078.05	263.219	187.925	224.176	-0.356603	-0.224161	0.153699	0.416047	0.604989	0.723613		Gps2	G protein pathway suppressor 2	1	497941	NM_001017477.1	62945309	NP_001017477.1	ENSRNOG00000016360	ENSRNOT00000022041	ENSRNOP00000022041
PH_rn_0000178	0.503412	0.530784	0.391855	49.4295	59.3278	58.9876	19.5754	20.2231	21.0004	0.174279	0.0793191	-0.0975008	0.826934	0.919487	0.896987		Ms4a4c	membrane-spanning 4-domains, subfamily A, member 4C	1	293746	NM_001106339.1	157821818	NP_001099809.1	ENSRNOG00000020997|ENSRNOG00000020980	ENSRNOT00000033613|ENSRNOT00000028483	ENSRNOP00000030224|ENSRNOP00000028483
PH_rn_0000179	1.65776e-06	2.40419e-06	1.72423e-06	1552.91	1443.64	1551.98	313.897	275.106	317.472	-0.0342983	0.0298547	0.111451	0.935822	0.943947	0.793727		Nip30	NEFA-interacting nuclear protein NIP30	1	307652	NM_001014014.1	62078756	NP_001014036.1	ENSRNOG00000017841	ENSRNOT00000024120	ENSRNOP00000024120
PH_rn_0000180	0.00227986	0.00389475	0.00117095	190.509	202.154	225.78	48.048	47.8479	55.645	0.0499861	0.0878409	0.054447	0.924913	0.866002	0.916747		RGD1304644	similar to RIKEN cDNA 2310046K01	1	311536	NM_001037198.1	81295348	NP_001032275.1	ENSRNOG00000005132	ENSRNOT00000043316,ENSRNOT00000006828	ENSRNOP00000046196,ENSRNOP00000006828
PH_rn_0000181	7.51117e-07	8.55374e-07	8.28341e-07	2934.87	2935.63	2715.46	582.372	546.763	546.362	0.0865083	-0.0335423	-0.0708395	0.835863	0.935927	0.865332		Ptdss1	phosphatidylserine synthase 1	1	314553	NM_001012113.1	58865795	NP_001012113.1	NA	NA	NA
PH_rn_0000182	5.1401e-07	6.21403e-07	5.37139e-07	4926.47	4206.78	4680.36	969.216	778.2	932.819	-0.129291	0.0423536	0.218407	0.755181	0.918424	0.599575		RGD621352	similar to RIKEN cDNA 1500031L02	1	192229	NM_138865.1	20302027	NP_620220.1	ENSRNOG00000024924	ENSRNOT00000037795	ENSRNOP00000038182
PH_rn_0000183	0.703863	0.330404	0.755429	40.1614	72.5117	38.6471	16.5857	22.8177	19.8703	0.766388	-0.223696	-0.993567	0.334082	0.816088	0.251586		MGC114499	similar to RIKEN cDNA 4930433I11 gene	1	499135	NM_001024907.1	67846089	NP_001020078.1	ENSRNOG00000027112	ENSRNOT00000027745	ENSRNOP00000027745
PH_rn_0000184	0.999994	0.999993	0.999908	5.1489	4.39465	9.15325	8.8996	10.1354	10.582	NA	NA	NA	NA	NA	NA		Dear	dual endothelin 1, angiotensin II receptor	1	446170	NM_001004448.1	52138744	NP_001004448.1	NA	NA	NA
PH_rn_0000185	0.000105687	0.000224246	0.000251581	364.542	358.164	310.193	82.4341	76.7883	72.5483	-0.0185919	-0.337276	-0.282421	0.968963	0.486337	0.561431		LOC686539	similar to immunoglobulin superfamily containing leucine-rich repeat	1	686539	NM_001126300.1	187282310	NP_001119772.1	NA	NA	NA
PH_rn_0000186	0.99988	0.948982	0.850267	8.23825	25.2692	31.5279	10.0719	18.9921	19.8189	NA	NA	NA	NA	NA	NA		Zfp352	zinc finger protein 352	1	502968	NM_001109357.1	157819554	NP_001102827.1	ENSRNOG00000033600	ENSRNOT00000049470	ENSRNOP00000039696
PH_rn_0000187	4.60254e-06	5.25744e-06	4.77129e-06	930.922	1012.97	941.768	192.922	196.524	197.337	0.166367	0.0235574	-0.114233	0.702986	0.956824	0.793046		Bin2	bridging integrator 2	1	366988	NM_001012223.1	58866017	NP_001012223.1	ENSRNOG00000031930	ENSRNOT00000048262	ENSRNOP00000039630
PH_rn_0000188	0.00459004	0.00850806	0.00304789	165.795	173.589	187.133	43.0973	42.4563	47.8761	0.0271673	0.00295027	-0.00537595	0.960407	0.995629	0.992052		LOC685157	similar to paired immunoglobin-like type 2 receptor beta	1	685157	NM_001115044.1	169234831	NP_001108516.1	ENSRNOG00000043172|ENSRNOG00000042928	ENSRNOT00000065873|ENSRNOT00000064787	ENSRNOP00000060008|ENSRNOP00000061816
PH_rn_0000189	1.38133e-06	1.19549e-06	1.36705e-06	1746.51	2213.8	1802.17	351.494	415.32	366.7	0.422264	0.0815163	-0.278355	0.324767	0.847113	0.511971		Rap2ip	Rap2 interacting protein	1	303569	NM_198758.2	168823438	NP_942053.2	ENSRNOG00000020970	ENSRNOT00000028466,ENSRNOT00000028487	ENSRNOP00000028466,ENSRNOP00000028487
PH_rn_0000190	0.191733	0.187881	0.114641	71.0549	86.7943	86.4474	23.5154	25.6596	26.9824	0.213336	0.10213	-0.12244	0.753687	0.879014	0.852125		LOC689412	similar to CG4025-PA	1	689412	NM_001109538.1	157817607	NP_001103008.1	ENSRNOG00000027254	ENSRNOT00000035431	ENSRNOP00000030944
PH_rn_0000191	0.999974	0.999864	0.999809	4.11912	3.29599	11.1873	10.0581	13.0929	10.6343	NA	NA	NA	NA	NA	NA		LOC499219	hypothetical protein LOC499219	1	499219	NM_001047938.1	114145639	NP_001041403.1	ENSRNOG00000024789	ENSRNOT00000034019	ENSRNOP00000033100
PH_rn_0000192	0.0513371	0.0891621	0.0108633	99.8887	105.472	145.435	29.6135	29.3586	39.3418	0.0211071	0.364019	0.336926	0.972993	0.539288	0.569835		Capns2	calpain, small subunit 2	1	679870	NM_001109380.1	157820330	NP_001102850.1	NA	NA	NA
PH_rn_0000193	0.737783	0.78235	0.826367	37.0721	45.0452	33.5619	18.6398	17.7245	19.8041	0.188285	-0.311752	-0.49412	0.845335	0.783834	0.632809		LOC499719	hypothetical LOC499719	1	499719	NM_001100993.1	155369667	NP_001094463.1	ENSRNOG00000023457	ENSRNOT00000029382	ENSRNOP00000031925
PH_rn_0000194	0.0892966	0.0389754	0.00972732	87.5314	127.445	148.486	27.0457	33.6937	39.9246	0.483279	0.582982	0.094789	0.440489	0.337048	0.869042		LOC303566	E2F1-inducible gene	1	303566	NM_001017988.1	63079710	NP_001017988.1	ENSRNOG00000020908	ENSRNOT00000028383,ENSRNOT00000065182	ENSRNOP00000028383,ENSRNOP00000063602
PH_rn_0000195	1.77746e-05	1.69827e-05	1.84245e-05	581.826	680.072	591.91	124.927	135.773	128.336	0.248717	-0.0248448	-0.242661	0.581967	0.956024	0.590665		RGD1309362	similar to interferon-inducible GTPase	1	307415	NM_001024884.1	67846045	NP_001020055.1	ENSRNOG00000038960	ENSRNOT00000043736	ENSRNOP00000043009
PH_rn_0000196	7.96152e-07	8.77827e-07	8.69304e-07	2759.81	2864.21	2591.39	548.362	533.758	521.954	0.138898	-0.0168616	-0.105046	0.739918	0.967801	0.801713		Ccdc92	coiled-coil domain containing 92	1	100036765	NM_001083898.1	142375023	NP_001077367.1	ENSRNOG00000021691	ENSRNOT00000032739	ENSRNOP00000031971
PH_rn_0000197	4.65689e-07	5.37933e-07	4.42178e-07	5957.28	5203.26	6839.51	1169.43	959.617	1357.44	-0.0822622	0.329001	0.461403	0.842187	0.429587	0.273182		Fam49b	family with sequence similarity 49, member B	1	299909	NM_001126267.2	187937132	NP_001119739.1	ENSRNOG00000005145	ENSRNOT00000007528	ENSRNOP00000007528
PH_rn_0000198	3.36846e-07	3.54327e-07	3.39095e-07	18175.6	15731.7	17850.9	3542.47	2876.27	3522.87	-0.0613092	0.117246	0.242111	0.881077	0.774939	0.556806		Itm2b	integral membrane protein 2B	1	290364	NM_001006963.1	55741680	NP_001006964.1	ENSRNOG00000016271	ENSRNOT00000023037	ENSRNOP00000023037
PH_rn_0000199	4.65438e-07	5.03822e-07	4.59065e-07	5963.46	5824.01	6284.22	1170.63	1072.62	1248.23	0.0829376	0.20315	0.17669	0.840816	0.623621	0.669342		Tmem35	transmembrane protein 35	1	308134	NM_001001799.1	49169969	NP_001001799.1	ENSRNOG00000001506	ENSRNOT00000002058	ENSRNOP00000002058
PH_rn_0000200	5.36007e-05	0.000127597	3.74044e-05	430.448	405.406	488.173	95.3767	85.4703	107.947	-0.0606657	0.105868	0.21488	0.897101	0.818933	0.645343		Slfn8	schlafen 8	1	303378	NM_001013970.1	62078668	NP_001013992.1	ENSRNOG00000021412	ENSRNOT00000055963	ENSRNOP00000052816
PH_rn_0000201	7.50596e-05	0.000296001	0.000260696	395.436	337.289	307.142	88.486	72.9155	71.8824	-0.221193	-0.465788	-0.213182	0.643996	0.337613	0.661723		Snx11	sorting nexin 11	1	303493	NM_001199169.1,NM_001012012.2	312596898;312596896	NP_001186098.1,NP_001012012.2	ENSRNOG00000008642	ENSRNOT00000011474	ENSRNOP00000011474
PH_rn_0000202	0.000134164	0.000568007	0.000421935	344.977	297.737	277.649	78.5948	65.891	66.0198	-0.221242	-0.42481	-0.188996	0.650622	0.388528	0.703562		Prkrip1	Prkr interacting protein 1 (IL11 inducible)	1	498171	NM_001098793.1	149192872	NP_001092263.1	ENSRNOG00000001426	ENSRNOT00000001937	ENSRNOP00000001937
PH_rn_0000203	0.0586628	0.282296	0.067172	96.7994	81.301	98.6517	28.9505	31.2911	29.6398	-0.318976	-0.149204	0.159892	0.664935	0.812073	0.82925		LOC680319	hypothetical protein LOC680319	1	680319	NM_001109401.1	157820974	NP_001102871.1	ENSRNOG00000037645	ENSRNOT00000046091	ENSRNOP00000042856
PH_rn_0000204	0.0109415	0.133685	0.0453585	139.02	104.373	107.805	37.636	34.9601	31.5339	-0.463684	-0.542757	-0.0852837	0.476309	0.36425	0.901263		Rmt1	mammary cancer associated protein RMT-1	1	246306	NM_145088.1	21553342	NP_659556.1	ENSRNOG00000013373	ENSRNOT00000017860	ENSRNOP00000061833
PH_rn_0000205	1.70319e-06	2.57123e-06	2.06604e-06	1525.11	1390.91	1397.4	308.46	265.425	287.044	-0.0635035	-0.0962636	0.0126576	0.881627	0.821201	0.976352		Gla	galactosidase, alpha	1	363494	NM_001108820.1	157818692	NP_001102290.1	ENSRNOG00000011513	ENSRNOT00000015494	ENSRNOP00000015494
PH_rn_0000206	2.09593e-05	2.06939e-05	1.7125e-05	554.022	641.619	605.132	119.492	128.737	130.954	0.235904	0.0762222	-0.127203	0.603088	0.865867	0.777506		Phf7	PHD finger protein 7	1	364510	NM_001012211.1	58865989	NP_001012211.1	ENSRNOG00000018996	ENSRNOT00000064098,ENSRNOT00000025802,ENSRNOT00000044991	ENSRNOP00000062043,ENSRNOP00000025802,ENSRNOP00000040832
PH_rn_0000207	0.658493	0.00126241	0.729532	42.221	251.594	39.6641	17.0358	57.0713	20.9373	2.51352	-0.258371	-2.74842	0.00148724	0.788634	0.00114442		LOC500350	LRRGT00139	1	500350	NM_001047957.1	114145673	NP_001041422.1	ENSRNOG00000030158	ENSRNOT00000040508	ENSRNOP00000048498
PH_rn_0000208	0.00140963	0.0225679	0.00125318	210.075	142.826	222.729	51.9981	36.6108	55.0288	-0.595758	-0.0675212	0.527639	0.283972	0.896046	0.335853		Nr2f1	nuclear receptor subfamily 2, group F, member 1	1	81808	NM_031130.1	13592106	NP_112392.1	NA	NA	NA
PH_rn_0000209	0.996638	0.984932	0.993119	11.3276	27.4666	17.2895	13.0352	12.7267	13.4992	NA	NA	NA	NA	NA	NA		Tpil4	trypsin protease inhibitor-like 4	1	408232	NM_001008881.1	57114321	NP_001008881.1	ENSRNOG00000014807	ENSRNOT00000051826	ENSRNOP00000047439
PH_rn_0000210	0.722429	0.941849	0.98005	35.0125	34.0585	24.4087	23.6345	14.4357	12.8929	NA	NA	NA	NA	NA	NA		Vcsa2	variable coding sequence A2	1	289526	NM_198729.1	38454195	NP_942024.1	ENSRNOG00000001945	ENSRNOT00000002667	ENSRNOP00000002667
PH_rn_0000211	0.99613	0.998057	0.999112	15.4467	14.2826	13.2214	11.7022	13.4318	11.6505	NA	NA	NA	NA	NA	NA		Tmem154	transmembrane protein 154	1	361972	NM_001108553.1	157818866	NP_001102023.1	ENSRNOG00000010866	ENSRNOT00000014433	ENSRNOP00000014433
PH_rn_0000212	0.999999	0.999998	0.999992	1.02978	3.29599	0	8.84325	9.69829	11.2128	NA	NA	NA	NA	NA	NA		Rhox12	reproductive homeobox 12	1	363437	NM_001024901.1	67846079	NP_001020072.1	ENSRNOG00000040033	ENSRNOT00000061546	ENSRNOP00000058263
PH_rn_0000213	0.000699932	0.00187589	0.000478573	241.998	232.916	270.529	58.3255	53.6016	64.6014	-0.0867951	0.0293412	0.119352	0.865189	0.95329	0.813409		Zfp354c	zinc finger protein 354C	1	78972	NM_023988.1	13027447	NP_076478.1	ENSRNOG00000029205	ENSRNOT00000000248	ENSRNOP00000000248
PH_rn_0000214	0.851435	0.998235	0.751732	29.8636	16.4799	40.6811	17.8864	12.5042	17.2028	NA	0.277725	NA	NA	0.792664	NA		Duoxa1	dual oxidase maturation factor 1	1	311374	NM_001107767.1	157820884	NP_001101237.1	ENSRNOG00000018005	ENSRNOT00000064383,ENSRNOT00000024245	ENSRNOP00000060188,ENSRNOP00000024246
PH_rn_0000215	0.0209809	0.255343	0.00676849	121.514	79.1037	159.673	34.0665	24.116	42.2352	-0.680995	0.216388	0.899564	0.291035	0.703702	0.151435		Sectm1a	secreted and transmembrane 1A	1	287885	NM_001013043.1	61556779	NP_001013061.1	ENSRNOG00000036672	ENSRNOT00000054931	ENSRNOP00000051814
PH_rn_0000216	2.6002e-05	0.00501541	1.88895e-05	521.069	192.266	587.842	113.063	45.9532	127.543	-1.44193	0.118005	1.53487	0.00944054	0.794685	0.00604503		LOC680370	hypothetical protein LOC680370	1	680370	NM_001109402.1	157821004	NP_001102872.1	ENSRNOG00000043402	ENSRNOT00000066493	ENSRNOP00000063353
PH_rn_0000217	0.00157389	0.00206369	0.00402437	204.926	228.522	176.963	50.8993	52.7668	45.7725	0.123672	-0.379644	-0.477055	0.812132	0.477928	0.373452		Foxb1	forkhead box B1	1	367106	NM_001013248.1	61557426	NP_001013266.1	ENSRNOG00000010547	ENSRNOT00000014014	ENSRNOP00000014014
PH_rn_0000218	0.919146	0.999904	0.764515	28.8339	8.7893	39.6641	13.7694	11.208	17.5917	NA	NA	NA	NA	NA	NA		LOC499240	similar to predicted gene ICRFP703B1614Q5.5	1	499240	NM_001024287.1	66730350	NP_001019458.1	ENSRNOG00000013713	ENSRNOT00000055158	ENSRNOP00000052032
PH_rn_0000219	0.999996	0.999929	0.999769	4.11912	7.69064	10.1703	8.92339	11.2128	11.1229	NA	NA	NA	NA	NA	NA		Wbscr27	Williams Beuren syndrome chromosome region 27	1	688407	NM_001109499.1	157823858	NP_001102969.1	ENSRNOG00000001475	ENSRNOT00000035970,ENSRNOT00000002002	ENSRNOP00000036661,ENSRNOP00000002002
PH_rn_0000220	0.972796	0.801538	0.759375	23.685	42.8478	39.6641	12.3712	18.6513	18.0341	NA	NA	-0.180619	NA	NA	0.851508		Apol9a	apolipoprotein L 9a	1	503164	NM_001025066.1	68163566	NP_001020237.1	ENSRNOG00000023410	ENSRNOT00000031951	ENSRNOP00000036679
PH_rn_0000221	1.05512e-05	1.24033e-05	1.3023e-05	685.834	749.288	658.017	145.21	148.423	141.382	0.152731	-0.0947502	-0.225502	0.731685	0.831653	0.613966		Gal3st3	galactose-3-O-sulfotransferase 3	1	499302	NM_001024290.1	66730340	NP_001019461.1	ENSRNOG00000028743	ENSRNOT00000039842	ENSRNOP00000038231
PH_rn_0000222	0.0211085	0.423487	0.00797945	121.514	65.9197	154.588	34.1095	21.7863	41.2026	-0.949864	0.169912	1.12182	0.161869	0.766111	0.0895063		LOC499306	hypothetical gene supported by BC078985	1	499306	NM_001024291.1	66730342	NP_001019462.1	ENSRNOG00000028378	ENSRNOT00000039292	ENSRNOP00000034242
PH_rn_0000223	0.999999	0.99999	0.998967	-1.02978	1.09866	10.1703	9.60409	11.2548	12.8826	NA	NA	NA	NA	NA	NA		LOC690206	hypothetical protein LOC690206	1	690206	NM_001109567.1	157818454	NP_001103037.1	ENSRNOG00000013566	ENSRNOT00000018127	ENSRNOP00000018127
PH_rn_0000224	0.0186203	0.0296024	0.00127474	124.603	135.135	221.712	34.7003	35.1766	54.7911	0.069584	0.672237	0.599591	0.905244	0.228234	0.279286		LOC499279	hypothetical gene supported by BC079265	1	499279	NM_001024288.1	66730344	NP_001019459.1	ENSRNOG00000026848	ENSRNOT00000037064	ENSRNOP00000038039
PH_rn_0000225	0.962159	0.999997	0.999933	3.08934	7.69064	8.13622	25.0696	8.76375	10.6144	NA	NA	NA	NA	NA	NA		Mlph	melanophilin	1	316620	NM_001012135.1	58865839	NP_001012135.1	ENSRNOG00000019763	ENSRNOT00000026795	ENSRNOP00000026795
PH_rn_0000226	0.00922174	0.00941861	0.000213398	144.169	170.293	321.381	38.7326	41.86	74.7698	0.198715	1.01574	0.81919	0.722252	0.064435	0.124201		Fusip1	FUS interacting protein (serine-arginine rich) 1	1	362630	NM_001025738.1	71043779	NP_001020909.1	ENSRNOG00000007992	ENSRNOT00000011154,ENSRNOT00000064925	ENSRNOP00000011154,ENSRNOP00000062605
PH_rn_0000227	6.47809e-06	1.44611e-05	5.34165e-06	814.556	714.13	900.07	170.287	142	189.117	-0.162431	0.139464	0.306467	0.714052	0.750344	0.490025		RGD1311648	similar to hypothetical protein FLJ21820	1	313949	NM_001014075.1	62078882	NP_001014097.1	ENSRNOG00000021475	ENSRNOT00000030244	ENSRNOP00000033708
PH_rn_0000228	1.97799e-05	3.73825e-05	3.17421e-05	564.32	547.134	507.497	121.537	111.524	111.646	-0.0187914	-0.212686	-0.15479	0.967035	0.641108	0.735284		LOC100125367	hypothetical protein LOC100125367	1	100125367	NM_001103357.1	157073946	NP_001096827.1	ENSRNOG00000005558	ENSRNOT00000007341	ENSRNOP00000054032
PH_rn_0000229	0.00829357	0.277997	0.00660704	147.259	76.9064	160.69	39.3519	23.6183	42.4924	-0.996757	-0.0530083	0.950565	0.122445	0.923979	0.132314		LOC500877	Ab1-152	1	500877	NM_001047963.1	114145649	NP_001041428.1	ENSRNOG00000029292	ENSRNOT00000043257	ENSRNOP00000051403
PH_rn_0000230	0.00130239	0.00358693	0.257125	213.165	205.45	212.559	52.5786	48.4734	240.513	-0.0874383	-0.158039	-0.0570925	0.867389	0.922185	0.972755		Ifit2	interferon-induced protein with tetratricopeptide repeats 2	1	294091	NM_001024753.1	67078505	NP_001019924.1	ENSRNOG00000036604	ENSRNOT00000054757	ENSRNOP00000051639
PH_rn_0000231	0.353762	0.374553	0.0312221	57.6677	69.2157	116.958	20.4257	22.2059	33.4502	0.178211	0.844037	0.6414	0.807792	0.211919	0.329847		Sfxn2	sideroflexin 2	1	294011	NM_001013072.1	61556872	NP_001013090.1	NA	NA	NA
PH_rn_0000232	0.00393723	0.1022	0.00786575	170.944	102.176	161.707	44.1341	28.798	44.0273	-0.790031	-0.260114	0.5392	0.188368	0.639622	0.372115		LOC680112	hypothetical protein LOC680112	1	680112	NM_001109392.1	157820718	NP_001102862.1	ENSRNOG00000025618	ENSRNOT00000031984	ENSRNOP00000030740
PH_rn_0000233	0.0410008	0.101875	0.0492752	105.038	102.176	105.771	30.6552	28.7549	31.0843	-0.0965812	-0.165272	-0.0805453	0.876617	0.787583	0.896869		Hells	helicase, lymphoid specific	1	294071	NM_001106371.1	157822352	NP_001099841.1	ENSRNOG00000013803	ENSRNOT00000017812	ENSRNOP00000017812
PH_rn_0000234	0.00672892	0.000719264	0.00800821	153.437	281.258	154.588	40.5744	62.5743	41.2253	0.841947	-0.168174	-0.969221	0.12449	0.762365	0.081641		LOC679682	similar to ES cell-expressed Ras	1	679682	NM_001109375.1	157820150	NP_001102845.1	ENSRNOG00000042470	ENSRNOT00000042140	ENSRNOP00000047699
PH_rn_0000235	6.88682e-06	1.40214e-05	4.40091e-06	796.02	720.722	973.296	166.671	143.195	203.54	-0.116455	0.289035	0.410102	0.792657	0.511228	0.357207		MGC112830	similar to transcription factor	1	361178	NM_001025718.1	71043769	NP_001020889.1	ENSRNOG00000019222	ENSRNOT00000026023,ENSRNOT00000026150	ENSRNOP00000026023,ENSRNOP00000026150
PH_rn_0000236	0.985599	0.878086	0.803203	17.5063	39.5518	35.596	13.6055	15.6887	19.5198	NA	NA	-0.221261	NA	NA	0.826096		LOC307727	similar to Probable chromodomain-helicase-DNA-binding protein KIAA1416	1	307727	NM_001047882.1	114145741	NP_001041347.1	ENSRNOG00000039726	ENSRNOT00000060930	ENSRNOP00000057650
PH_rn_0000237	0.0110309	0.00937603	0.00242332	139.02	170.293	195.269	37.6875	41.8293	49.4515	0.250603	0.322316	0.0843804	0.655682	0.556951	0.875334		LOC684871	similar to Protein C8orf4 (Thyroid cancer protein 1) (TC-1)	1	684871	NM_001115043.1	169234823	NP_001108515.1	NA	NA	NA
PH_rn_0000238	0.000199179	0.000606084	0.00101926	316.143	291.146	231.882	72.9668	64.4082	56.8428	-0.134777	-0.572667	-0.422528	0.783626	0.259965	0.406813		Mad2l2	MAD2 mitotic arrest deficient-like 2 (yeast)	1	313702	NM_001012106.1	58865781	NP_001012106.1	ENSRNOG00000009134	ENSRNOT00000068247,ENSRNOT00000012193,ENSRNOT00000055658	ENSRNOP00000063445,ENSRNOP00000012193,ENSRNOP00000052521
PH_rn_0000239	0.99947	0.999963	0.999952	5.1489	7.69064	5.08514	12.478	10.6369	11.1872	NA	NA	NA	NA	NA	NA		Tore	trispanning orphan	1	64620	NM_022679.1	12083620	NP_073170.1	NA	NA	NA
PH_rn_0000240	4.36675e-07	4.58716e-07	4.33882e-07	6886.14	7013.86	7157.84	1349.84	1289.23	1420.04	0.153447	0.190272	0.0974223	0.710179	0.645197	0.813174		LOC361985	similar to NICE-3	1	361985	NM_001014174.1	62079072	NP_001014196.1	ENSRNOG00000017758	ENSRNOT00000046919,ENSRNOT00000024179	ENSRNOP00000046713,ENSRNOP00000024179
PH_rn_0000241	0.999466	0.999844	0.999934	7.20846	6.59197	7.11919	11.8378	12.3235	10.875	NA	NA	NA	NA	NA	NA		LOC689766	hypothetical protein LOC689766	1	689766	NM_001109549.1	157817940	NP_001103019.1	ENSRNOG00000021411	ENSRNOT00000029081	ENSRNOP00000035768
PH_rn_0000242	5.23237e-06	2.05629e-05	8.71759e-06	883.552	642.717	751.584	183.696	128.935	159.849	-0.430682	-0.244251	0.188521	0.338055	0.579943	0.672904		Cyp26b1	cytochrome P450, family 26, subfamily b, polypeptide 1	1	312495	NM_181087.2	31342016	NP_851601.1	ENSRNOG00000015076	ENSRNOT00000020505	ENSRNOP00000020505
PH_rn_0000243	1.15168e-06	1.69956e-06	9.60268e-07	1991.6	1747.97	2367.64	399.111	330.478	477.946	-0.107932	0.303617	0.457848	0.798515	0.473518	0.286234		RGD1308127	similar to 2700078E11Rik protein	1	365493	NM_001014248.1	62079226	NP_001014270.1	ENSRNOG00000009954	ENSRNOT00000046582,ENSRNOT00000050617,ENSRNOT00000013289	ENSRNOP00000042463,ENSRNOP00000051311,ENSRNOP00000013289
PH_rn_0000244	1.6095e-06	3.0903e-06	1.84451e-06	1626.02	1272.25	1490.96	328.735	243.803	305.464	-0.285304	-0.0943511	0.234613	0.507177	0.82444	0.584753		RGD1308147	similar to expressed sequence AW209491	1	307008	NM_001014010.1	62078748	NP_001014032.1	ENSRNOG00000015523	ENSRNOT00000020794	ENSRNOP00000020794
PH_rn_0000245	0.970867	0.999931	0.603016	22.6552	9.88796	21.3576	13.1457	10.5842	119.001	NA	NA	NA	NA	NA	NA		LOC296300	similar to zinc finger protein 341	1	296300	NM_001047859.1	114145713	NP_001041324.1	ENSRNOG00000017086	ENSRNOT00000047286	ENSRNOP00000043308
PH_rn_0000246	0.999726	0.999993	0.999997	12.3574	7.69064	5.08514	9.55613	9.40398	9.33487	NA	NA	NA	NA	NA	NA		Ust5r	integral membrane transport protein UST5r	1	171398	NM_134380.1	19705488	NP_599207.1	ENSRNOG00000031353	ENSRNOT00000051289	ENSRNOP00000039430
PH_rn_0000247	1.32169e-06	2.47269e-06	2.08793e-06	1800.06	1418.37	1389.26	361.891	270.424	285.443	-0.269131	-0.342769	-0.0238715	0.528996	0.42416	0.955406		RGD1311745	similar to RIKEN cDNA 1110059G10	1	301079	NM_001008329.1	56605735	NP_001008330.1	ENSRNOG00000004135	ENSRNOT00000067023,ENSRNOT00000005502	ENSRNOP00000062116,ENSRNOP00000005502
PH_rn_0000248	1.49173e-05	4.2162e-05	1.72937e-05	613.749	529.555	603.098	131.156	108.268	130.542	-0.187659	-0.0710063	0.142801	0.67979	0.874423	0.753225		LOC498122	similar to CG15908-PA	1	498122	NM_001109058.1	157818060	NP_001102528.1	NA	NA	NA
PH_rn_0000249	0.999919	1	0.999942	5.1489	5.49331	6.10217	10.6192	8.05891	11.0636	NA	NA	NA	NA	NA	NA		LOC252831	Bartomin	1	252831	NM_145722.1	21902528	NP_663774.1	NA	NA	NA
PH_rn_0000250	3.32226e-05	6.45474e-05	2.98011e-05	487.086	475.721	516.65	106.423	98.3853	113.475	-0.00477663	0.0184712	0.0714817	0.991739	0.967788	0.876437		LOC498154	hypothetical protein LOC498154	1	498154	NM_001025033.1	68163504	NP_001020204.1	ENSRNOG00000001289	ENSRNOT00000065683,ENSRNOT00000001734	ENSRNOP00000063673,ENSRNOP00000001734
PH_rn_0000251	0.99952	0.999988	0.9947	12.3574	8.7893	14.2384	10.0892	9.43763	14.1939	NA	NA	NA	NA	NA	NA		LOC498155	LRRGT00167	1	498155	NM_001047924.1	114145731	NP_001041389.1	ENSRNOG00000032693	ENSRNOT00000042421	ENSRNOP00000041648
PH_rn_0000252	0.0260599	0.00449857	0.00470022	116.365	196.661	171.878	33.1064	46.8283	44.7789	0.713604	0.388008	-0.307142	0.218048	0.496629	0.570586		LOC317471	similar to hypothetical protein MGC35182	1	317471	NM_001014112.1	62078952	NP_001014134.1	ENSRNOG00000025637	ENSRNOT00000037047	ENSRNOP00000055963
PH_rn_0000253	4.9267e-07	4.9355e-07	4.70136e-07	5322.94	6050.33	5975.04	1046.22	1113.83	1187.43	0.299145	0.290483	0.0488844	0.472571	0.485088	0.90569		Socs5	suppressor of cytokine signaling 5	1	500616	NM_001109274.1	157817126	NP_001102744.1	ENSRNOG00000028504	ENSRNOT00000020337	ENSRNOP00000020346
PH_rn_0000254	4.95606e-05	7.10982e-05	4.72519e-05	439.716	464.734	457.663	97.2234	96.3711	101.811	0.108507	-0.0205263	-0.0712482	0.815588	0.964648	0.877842		Fam113a	family with sequence similarity 113, member A	1	296158	NM_001012348.1	59891420	NP_001012348.1	ENSRNOG00000021221	ENSRNOT00000028819,ENSRNOT00000055810,ENSRNOT00000028820	ENSRNOP00000028819,ENSRNOP00000052666,ENSRNOP00000028820
PH_rn_0000255	0.469279	0.615052	0.45142	51.489	53.8344	55.9365	23.337	21.8283	23.3034	-0.0253628	-0.0559871	-0.0288836	0.978273	0.951018	0.974037		Fam20a	family with sequence similarity 20, member A	1	303635	NM_001012237.1	59676594	NP_001012237.1	ENSRNOG00000003969	ENSRNOT00000005367	ENSRNOP00000005367
PH_rn_0000256	0.220914	0.245108	0.21925	67.9655	80.2023	72.209	22.7851	24.4133	23.9638	0.160379	-0.0945002	-0.258352	0.81724	0.892257	0.707884		Ascc2	activating signal cointegrator 1 complex subunit 2	1	498402	NM_001109091.1	157818998	NP_001102561.1	ENSRNOG00000007349	ENSRNOT00000010261,ENSRNOT00000065188	ENSRNOP00000010261,ENSRNOP00000060720
PH_rn_0000257	4.95834e-06	6.59144e-06	7.32794e-06	903.118	929.468	801.418	187.512	181.296	169.743	0.0818818	-0.177738	-0.234402	0.851386	0.685607	0.594709		Tmem176a	transmembrane protein 176A	1	297077	NM_001039008.1	84781643	NP_001034097.1	ENSRNOG00000023708	ENSRNOT00000049891	ENSRNOP00000048649
PH_rn_0000258	0.905216	0.999633	0.905661	29.8636	12.0853	32.5449	13.9776	11.7104	14.5958	NA	NA	NA	NA	NA	NA		Svs1	seminal vesicle secretory protein 1	1	297081	NM_199095.1	40445398	NP_954526.1	ENSRNOG00000008714	ENSRNOT00000067199,ENSRNOT00000011642,ENSRNOT00000011588	ENSRNOP00000060752,ENSRNOP00000011642,ENSRNOP00000011588
PH_rn_0000259	0.999732	0.999998	0.97484	7.20846	1.09866	11.1873	11.1007	10.0636	20.4984	NA	NA	NA	NA	NA	NA		Nepn	nephrocan	1	309775	NM_001107632.1	157821628	NP_001101102.1	ENSRNOG00000000410	ENSRNOT00000000466,ENSRNOT00000066492	ENSRNOP00000000466,ENSRNOP00000060467
PH_rn_0000260	0.00430555	0.00274361	0.00119823	167.854	216.436	224.763	43.5004	50.5368	55.4425	0.330138	0.260959	-0.0488959	0.539035	0.621841	0.924793		LOC497940	similar to RIKEN cDNA 2810408A11	1	497940	NM_001017476.1	62945307	NP_001017476.1	ENSRNOG00000015975	ENSRNOT00000021402	ENSRNOP00000021402
PH_rn_0000261	7.72444e-05	8.02734e-05	3.30481e-05	393.376	451.55	502.412	88.124	93.9581	110.66	0.22073	0.27491	0.105542	0.638978	0.555326	0.819271		RGD1311066	similar to RIKEN cDNA 0610011L14 gene	1	296312	NM_001106535.1	157818158	NP_001100005.1	NA	NA	NA
PH_rn_0000262	0.99995	0.999991	0.999931	4.11912	3.29599	6.10217	10.526	10.6395	11.208	NA	NA	NA	NA	NA	NA		RGD1359290	Ribosomal_L22 domain containing protein RGD1359290	1	360649	NM_001047898.1	114145791	NP_001041363.1	ENSRNOG00000027271	ENSRNOT00000029782	ENSRNOP00000034767
PH_rn_0000263	0.93978	0.941852	0.998178	25.7445	31.8612	17.2895	14.2985	15.8098	11.1781	NA	NA	NA	NA	NA	NA		Fam101a	family with sequence similarity 101, member A	1	689711	NM_001109547.1	157817882	NP_001103017.1	ENSRNOG00000001011	ENSRNOT00000001337	ENSRNOP00000001337
PH_rn_0000264	0.965326	0.992438	0.97087	24.7147	24.1706	25.4257	12.6072	12.4113	13.5646	NA	NA	NA	NA	NA	NA		RGD1307355	similar to gene model 711	1	311825	NM_001107822.1	157821586	NP_001101292.1	ENSRNOG00000027911	ENSRNOT00000031316	ENSRNOP00000029627
PH_rn_0000265	1.73029e-06	2.80284e-06	2.51118e-06	1510.69	1332.68	1260.1	305.66	254.811	260.025	-0.112995	-0.23251	-0.0759905	0.791424	0.587574	0.859289		RGD1359460	MMR_HSR1 domain containing protein RGD1359460	1	289562	NM_001006959.1	55741503	NP_001006960.1	ENSRNOG00000002055	ENSRNOT00000002832,ENSRNOT00000067650,ENSRNOT00000002810	ENSRNOP00000002832,ENSRNOP00000061404,ENSRNOP00000002810
PH_rn_0000266	0.982469	0.984384	0.989694	18.5361	23.0719	19.3235	13.665	14.8617	13.5514	NA	NA	NA	NA	NA	NA		Defb49	defensin beta 49	1	641653	NM_001037527.1	82830441	NP_001032616.1	ENSRNOG00000039651	ENSRNOT00000060805	ENSRNOP00000057532
PH_rn_0000267	0.000428644	0.000463085	0.000425962	267.743	307.625	277.649	63.4002	67.4648	66.0723	0.180588	-0.0715268	-0.234666	0.715685	0.885338	0.635604		Icam2	intercellular adhesion molecule 2	1	360647	NM_001007725.1	56090545	NP_001007726.1	ENSRNOG00000025143	ENSRNOT00000035474	ENSRNOP00000034319
PH_rn_0000268	0.000197742	0.000404461	0.000200977	316.143	316.415	325.449	72.9273	69.0976	75.5658	-0.00926896	-0.0666067	-0.0377576	0.984817	0.890434	0.938054		LOC498084	Ab2-093	1	498084	NM_001047922.1	114145735	NP_001041387.1	ENSRNOG00000038987	ENSRNOT00000046605	ENSRNOP00000042293
PH_rn_0000269	0.150189	0.316568	0.244072	76.2038	73.6104	116.958	24.5728	23.0126	90.6139	-0.128694	0.438741	0.550351	0.851903	0.750648	0.699667		Fam148c	family with sequence similarity 148, member C	1	500798	NM_001109285.1	157817455	NP_001102755.1	ENSRNOG00000008026	ENSRNOT00000010555	ENSRNOP00000010555
PH_rn_0000270	1.03968e-06	1.19227e-06	9.11937e-07	2160.48	2218.2	2478.5	431.926	416.12	499.746	0.120129	0.258278	0.189384	0.775329	0.540383	0.652681		Hiatl1	hippocampus abundant transcript-like 1	1	306687	NM_001107334.1	157823770	NP_001100804.1	ENSRNOG00000018227	ENSRNOT00000067979	ENSRNOP00000060101
PH_rn_0000271	5.20106e-07	5.76033e-07	5.62642e-07	4826.58	4679.2	4348.81	949.816	864.209	867.611	0.0568229	-0.0362748	-0.0395835	0.890798	0.930139	0.923838		LOC680039	hypothetical protein LOC680039	1	680039	NM_001109388.1	157820602	NP_001102858.1	ENSRNOG00000027623	ENSRNOT00000029191	ENSRNOP00000032427
PH_rn_0000272	5.7554e-05	9.31372e-05	4.12393e-05	422.21	436.169	473.935	93.7305	91.1435	105.029	0.0737132	0.0886078	0.0696202	0.874772	0.848331	0.880773		MGC114464	similar to expressed sequence AI836003	1	500925	NM_001024909.1	67846093	NP_001020080.1	ENSRNOG00000021945	ENSRNOT00000031157	ENSRNOP00000038126
PH_rn_0000273	0.992243	0.933473	0.761072	18.5361	29.6639	39.6641	11.7144	18.047	17.8864	NA	NA	0.349896	NA	NA	0.757237		LOC60591	calcium-activated potassium channel beta subunit	1	60591	NM_022203.1	11559973	NP_071539.1	NA	NA	NA
PH_rn_0000274	0.003058	0.00640552	0.000980914	180.212	183.477	233.916	46.0655	44.322	57.2804	-0.0113009	0.218107	0.243776	0.983281	0.67671	0.642642		RGD1309726	similar to Hypothetical protein C20orf135	1	311720	NM_001014052.1	62078836	NP_001014074.1	ENSRNOG00000015067	ENSRNOT00000020210	ENSRNOP00000020210
PH_rn_0000275	3.00439e-05	9.62656e-05	0.000107896	500.473	432.873	374.266	109.034	90.5413	85.2613	-0.179254	-0.500652	-0.267947	0.699336	0.291128	0.571717		Tusc4	tumor suppressor candidate 4	1	363138	NM_001025744.2	158508489	NP_001020915.2	ENSRNOG00000021660	ENSRNOT00000051522	ENSRNOP00000046410
PH_rn_0000276	0.935461	0.984871	0.992974	24.7147	23.0719	21.3576	15.344	14.7605	11.8138	NA	NA	NA	NA	NA	NA		Cd163l1	CD163 molecule-like 1	1	293591	NM_001106312.1	157821230	NP_001099782.1	ENSRNOG00000018978	ENSRNOT00000049269,ENSRNOT00000039817	ENSRNOP00000045146,ENSRNOP00000031271
PH_rn_0000277	4.59937e-07	4.77049e-07	4.63495e-07	6115.87	6463.43	6156.07	1200.23	1189.03	1223.03	0.201482	0.137127	-0.00319019	0.62651	0.739904	0.993827		Tmem111	transmembrane protein 111	1	312640	NM_001008355.1	56605785	NP_001008356.1	ENSRNOG00000009934	ENSRNOT00000013488	ENSRNOP00000013488
PH_rn_0000278	1.55792e-06	1.42662e-06	1.60504e-06	1612.64	1954.52	1622.16	325.475	368.102	331.283	0.354626	0.0397482	-0.256626	0.407541	0.925306	0.54653		Tmem164	transmembrane protein 164	1	367763	NM_001109014.1	157823997	NP_001102484.1	ENSRNOG00000012787	ENSRNOT00000068431	ENSRNOP00000062249
PH_rn_0000279	1.40633e-06	1.74806e-06	1.28407e-06	1724.88	1718.31	1883.54	347.286	325.071	382.715	0.0729312	0.165224	0.144644	0.863366	0.696363	0.732759		RGD1310127	similar to cDNA sequence BC017158	1	361654	NM_001035517.1	78486555	NP_001030594.1	ENSRNOG00000020144	ENSRNOT00000027290	ENSRNOP00000027290
PH_rn_0000280	3.59116e-07	3.70474e-07	3.57075e-07	12975.2	12974.1	13622.1	2532.46	2374.26	2691.26	0.131993	0.223138	0.142553	0.748014	0.588135	0.728647		C1ql3	complement component 1, q subcomponent-like 3	1	680404	NM_001109403.1	157821030	NP_001102873.1	NA	NA	NA
PH_rn_0000281	0.67051	0.590001	0.444759	39.1317	56.0318	55.9365	22.6494	19.4116	20.3625	0.427366	0.342057	-0.0879462	0.660776	0.724312	0.908746		Serinc4	serine incorporator 4	1	311358	NM_001110811.1	160961482	NP_001104281.1	ENSRNOG00000015499	ENSRNOT00000064982,ENSRNOT00000021008	ENSRNOP00000060187,ENSRNOP00000021008
PH_rn_0000282	0.0431589	0.0978446	0.0475298	104.008	103.274	106.788	30.5045	29.0109	31.3594	-0.0669087	-0.137418	-0.0829345	0.914467	0.822985	0.893692		Napsa	napsin A aspartic peptidase	1	60575	NM_031670.2	162135962	NP_113858.1	ENSRNOG00000019854	ENSRNOT00000026992	ENSRNOP00000026992
PH_rn_0000283	0.999909	0.999439	0.999795	9.26803	15.3813	11.1873	9.55613	11.2098	10.7017	NA	NA	NA	NA	NA	NA		Defa6	defensin alpha 6	1	613223	NM_001033076.1	74271864	NP_001028248.1	ENSRNOG00000029522	ENSRNOT00000050112	ENSRNOP00000046539
PH_rn_0000284	8.11995e-07	8.44335e-07	8.34177e-07	2705.23	2972.98	2697.16	537.761	553.567	542.765	0.221813	0.0703067	-0.098723	0.597018	0.866369	0.813239		LOC682105	similar to receptor expression enhancing protein 2	1	682105	NM_001048047.1	114158667	NP_001041512.1	NA	NA	NA
PH_rn_0000285	0.00146702	0.00108373	0.00285816	208.016	259.284	189.167	51.5385	58.5025	48.2352	0.285771	-0.299863	-0.558017	0.579657	0.570576	0.291519		Ifi35	interferon-induced protein 35	1	287719	NM_001009625.1	57526853	NP_001009625.1	ENSRNOG00000020678	ENSRNOT00000028067	ENSRNOP00000028067
PH_rn_0000286	0.99325	0.993056	0.829298	14.4169	17.5786	35.596	13.159	14.8964	17.3865	NA	NA	NA	NA	NA	NA		Sufu	suppressor of fused homolog (Drosophila)	1	361769	NM_001024899.1	67846075	NP_001020070.1	ENSRNOG00000019807	ENSRNOT00000026934,ENSRNOT00000026987	ENSRNOP00000026934,ENSRNOP00000026987
PH_rn_0000287	0.0759713	0.0346692	0.0371109	92.6803	130.741	131.197	28.8824	34.3468	42.8325	0.440001	0.323345	-0.122739	0.481192	0.632249	0.845989		LOC498330	similar to hypothetical protein MGC26744	1	498330	NM_001017495.1	62945349	NP_001017495.1	ENSRNOG00000032961	ENSRNOT00000052192	ENSRNOP00000049911
PH_rn_0000288	0.815112	0.531008	0.64325	35.0125	59.3278	45.7663	15.2139	20.0627	18.7954	0.670872	0.216423	-0.455082	0.424735	0.806307	0.57341		Tmem106a	transmembrane protein 106A	1	287722	NM_001024967.1	68163400	NP_001020138.1	ENSRNOG00000023628	ENSRNOT00000035523	ENSRNOP00000036228
PH_rn_0000289	0.998907	0.99425	0.99561	13.3871	19.7759	16.2724	10.6582	13.5696	12.9993	NA	NA	NA	NA	NA	NA		Astl	astacin-like metalloendopeptidase (M12 family)	1	296129	NM_001106504.1	157817617	NP_001099974.1	ENSRNOG00000022603	ENSRNOT00000039043	ENSRNOP00000037567
PH_rn_0000290	0.488357	0.570199	0.0957835	77.2335	57.1304	90.5155	919.107	19.5979	27.8836	-0.518095	0.0491436	0.560429	0.980363	0.997745	0.425937		Spry3	sprouty homolog 3 (Drosophila)	1	498159	NM_001109063.1	157818208	NP_001102533.1	NA	NA	NA
PH_rn_0000291	0.998456	0.994641	0.995636	14.4169	20.8746	20.3406	10.7327	12.9797	11.3588	NA	NA	NA	NA	NA	NA		LOC689755	hypothetical protein LOC689755	1	689755	NM_001109548.1	157817914	NP_001103018.1	ENSRNOG00000000531	ENSRNOT00000000639	ENSRNOP00000000639
PH_rn_0000292	0.000369721	0.0274796	0.000826039	275.981	230.719	242.053	65.0039	80.1992	58.9038	-0.288763	-0.318686	-0.0305805	0.646638	0.527094	0.963013		Gal3st4	galactose-3-O-sulfotransferase 4	1	498166	NM_001109064.1	157818236	NP_001102534.1	ENSRNOG00000001375	ENSRNOT00000001855	ENSRNOP00000001855
PH_rn_0000293	0.999664	0.999999	0.999972	5.1489	5.49331	3.05108	11.9569	8.80477	11.3141	NA	NA	NA	NA	NA	NA		Defa-rs1	defensin alpha-related sequence 1	1	613220	NM_001033073.1	74271893	NP_001028245.1	ENSRNOG00000029462	ENSRNOT00000049394	ENSRNOP00000047361
PH_rn_0000294	0.759651	0.901136	0.521839	31.9232	36.2559	51.8684	23.9738	16.4659	19.583	0.0901979	0.528137	0.441387	0.945175	0.642096	0.619943		Tmem182	transmembrane protein 182	1	501129	NM_001109305.1	157818090	NP_001102775.1	ENSRNOG00000028945	ENSRNOT00000049349	ENSRNOP00000049496
PH_rn_0000295	0.808021	0.838008	0.692554	30.8934	39.5518	43.7322	20.4311	18.9365	17.5057	0.263034	0.33218	0.0754414	0.829467	0.761304	0.93696		RGD1359452	similar to hypothetical protein FLJ32800	1	296118	NM_001013920.2	158341648	NP_001013942.2	ENSRNOG00000037124	ENSRNOT00000055995	ENSRNOP00000052849
PH_rn_0000296	9.11386e-07	1.44306e-06	1.09087e-06	2422.04	1939.14	2128.64	482.747	365.295	430.925	-0.238829	-0.127939	0.154104	0.572001	0.760685	0.715015		RGD1305178	similar to Hypothetical protein MGC11690	1	311855	NM_001025003.1	68163440	NP_001020174.1	NA	NA	NA
PH_rn_0000297	0.0179501	0.0456353	0.0368778	125.633	123.05	112.89	34.9297	32.8104	32.6215	-0.0788125	-0.329814	-0.256583	0.893906	0.580376	0.670166		LOC500475	similar to hypothetical protein 4933430I17	1	500475	NM_001024346.1	66730489	NP_001019517.1	ENSRNOG00000024506	ENSRNOT00000034978	ENSRNOP00000035017
PH_rn_0000298	0.0219971	0.0613742	0.0543596	120.484	116.458	103.737	33.9054	32.0541	30.7732	-0.0994197	-0.390586	-0.299222	0.869249	0.52157	0.630421		LOC500594	LRRGT00162	1	500594	NM_001047958.1	114145662	NP_001041423.1	ENSRNOG00000023112	ENSRNOT00000031564	ENSRNOP00000033162
PH_rn_0000299	0.524486	0.443328	0.377663	48.3997	64.8211	60.0046	18.5891	22.8172	21.6631	0.333092	0.134422	-0.204152	0.678965	0.862702	0.79232		LOC680489	similar to claudin 1	1	680489	NM_001109415.1	157821370	NP_001102885.1	ENSRNOG00000026351	ENSRNOT00000035538	ENSRNOP00000035284
PH_rn_0000300	0.0193923	0.0461255	0.0139565	123.574	123.05	138.316	34.4966	32.9131	37.8881	-0.0552294	-0.0141688	0.0407935	0.925798	0.980431	0.944297		LOC688765	hypothetical protein LOC688765	1	688765	NM_001109512.1	157824195	NP_001102982.1	NA	NA	NA
PH_rn_0000301	8.3537e-07	1.04412e-06	1.22199e-06	2630.06	2461	1961.85	523.159	460.34	398.234	-0.012082	-0.36449	-0.302131	0.976975	0.390773	0.475982		Tmem134	transmembrane protein 134	1	361695	NM_001078648.1,NM_001078647.1	118403319;118403311	NP_001072116.1,NP_001072115.1	ENSRNOG00000022153	ENSRNOT00000030324,ENSRNOT00000030340	ENSRNOP00000035615,ENSRNOP00000031381
PH_rn_0000302	0.999815	0.996945	0.998297	9.26803	17.5786	15.2554	10.1392	13.0889	11.8192	NA	NA	NA	NA	NA	NA		LOC498339	LRRGT00190	1	498339	NM_001047928.1	114145725	NP_001041393.1	ENSRNOG00000029004	ENSRNOT00000044855	ENSRNOP00000050204
PH_rn_0000303	0.999879	0.999992	0.999942	10.2978	7.69064	10.1703	9.48457	9.48173	9.93025	NA	NA	NA	NA	NA	NA		LOC301289	similar to Interleukin-17 precursor (IL-17) (Cytotoxic T lymphocyte-associated antigen 8) (CTLA-8)	1	301289	NM_001106897.1	157823062	NP_001100367.1	ENSRNOG00000012467	ENSRNOT00000016664	ENSRNOP00000016664
PH_rn_0000304	0.00010342	0.000358666	5.64456e-05	366.602	324.105	437.322	82.8515	70.4925	97.7677	-0.17703	0.165892	0.367892	0.713384	0.72415	0.44272		RGD1310794	similar to RIKEN cDNA C030048B08	1	296840	NM_001024246.1	66730432	NP_001019417.1	ENSRNOG00000008980	ENSRNOT00000012086	ENSRNOP00000012086
PH_rn_0000305	0.17333	0.101902	0.0385776	73.1144	102.176	111.873	23.8799	28.7584	32.4395	0.413804	0.434184	-0.000175347	0.532208	0.500676	0.999773		LOC301165	similar to hypothetical protein 4932415M13	1	301165	NM_001025662.1	71043829	NP_001020833.1	NA	NA	NA
PH_rn_0000306	0.00019251	0.000337163	0.000255252	318.202	328.5	309.176	73.346	71.3195	72.3414	0.0383093	-0.151922	-0.166454	0.937117	0.754567	0.73277		LOC690386	hypothetical protein LOC690386	1	690386	NM_001109586.1	157818948	NP_001103056.1	NA	NA	NA
PH_rn_0000307	2.38108e-05	0.000337189	6.54101e-05	534.456	328.5	422.067	115.689	71.32	94.768	-0.688935	-0.413035	0.296532	0.155854	0.376059	0.535406		Fam63a	family with sequence similarity 63, member A	1	310665	NM_001025118.1	68341970	NP_001020289.1	ENSRNOG00000021131	ENSRNOT00000068332,ENSRNOT00000028689,ENSRNOT00000056380	ENSRNOP00000059275,ENSRNOP00000028689,ENSRNOP00000053218
PH_rn_0000308	3.59108e-07	3.81185e-07	3.67131e-07	12977.3	11662.3	12078.2	2532.86	2135.46	2387.66	-0.0251057	0.0513562	0.129698	0.951207	0.900378	0.752332		LOC365985	similar to adenylate kinase 5 isoform 1	1	365985	NM_001108951.1	157822278	NP_001102421.1	NA	NA	NA
PH_rn_0000309	0.788282	0.98502	0.881432	24.7147	24.1706	32.5449	29.8935	14.2288	16.3804	NA	0.228816	NA	NA	0.901061	NA		MGC105567	similar to cDNA sequence BC023105	1	498873	NM_001024284.1	66730424	NP_001019455.1	ENSRNOG00000038955	ENSRNOT00000040116	ENSRNOP00000049730
PH_rn_0000310	0.303909	0.749806	0.806527	61.7868	47.2425	34.5789	22.6512	17.7139	20.419	-0.476319	-1.01086	-0.521369	0.557834	0.294941	0.605489		Clic3	chloride intracellular channel 3	1	296566	NM_001013080.2	164663840	NP_001013098.2	ENSRNOG00000015184	ENSRNOT00000020497	ENSRNOP00000020497
PH_rn_0000311	0.993726	0.991297	0.993153	18.5361	25.2692	11.1873	11.3085	12.2757	16.0367	NA	NA	NA	NA	NA	NA		Defb41	defensin beta 41	1	641650	NM_001037526.1	82830410	NP_001032615.1	ENSRNOG00000038760	ENSRNOT00000059213	ENSRNOP00000055983
PH_rn_0000312	2.30174e-05	6.56373e-05	3.30006e-05	539.605	476.819	502.412	116.693	98.7539	110.65	-0.150437	-0.165561	0.0275639	0.743564	0.717014	0.952281		RGD1305014	similar to RIKEN cDNA 2310057M21	1	309029	NM_001014025.1	62078780	NP_001014047.1	ENSRNOG00000020597	ENSRNOT00000027956	ENSRNOP00000027956
PH_rn_0000313	1.95957e-05	8.00847e-05	3.47147e-05	565.35	451.55	496.31	121.716	93.9435	109.476	-0.296138	-0.248577	0.0877827	0.521514	0.586797	0.849351		RGD1308059	similar to DNA segment, Chr 4, Brigham & Womens Genetics 0951 expressed	1	362535	NM_001025022.1	68163482	NP_001020193.1	ENSRNOG00000033740	ENSRNOT00000041374	ENSRNOP00000045285
PH_rn_0000314	1.92698e-06	1.94197e-06	1.35611e-06	1418.01	1616.13	1812.34	287.649	306.461	368.703	0.260271	0.389139	0.175716	0.5435	0.365502	0.679087		Rexo4	REX4, RNA exonuclease 4 homolog (S. cerevisiae)	1	311826	NM_001033884.1	76563953	NP_001029056.1	ENSRNOG00000027867	ENSRNOT00000042289	ENSRNOP00000043432
PH_rn_0000315	0.99123	0.998241	0.837776	17.5063	19.7759	36.613	12.4113	11.343	15.691	NA	NA	NA	NA	NA	NA		Cfhl1	complement component factor h-like 1	1	289057	NM_001044227.1	112984277	NP_001037692.1	ENSRNOG00000042901	ENSRNOT00000017195	ENSRNOP00000017195
PH_rn_0000316	0.948678	0.996495	0.608076	19.5658	15.3813	16.2724	17.3564	14.1697	131.529	NA	NA	NA	NA	NA	NA		LOC678704	hypothetical protein LOC678704	1	678704	NM_001109369.1	157819960	NP_001102839.1	NA	NA	NA
PH_rn_0000317	0.355069	0.531131	0.138143	57.6677	59.3278	82.3793	20.6272	19.9757	26.1494	-0.0465522	0.336803	0.372382	0.95072	0.632249	0.597738		Leap2	liver-expressed antimicrobial peptide 2	1	497901	NM_001126081.1	186910242	NP_001119553.1	ENSRNOG00000007218	ENSRNOT00000049820	ENSRNOP00000042722
PH_rn_0000318	0.000162723	0.000242008	0.000358588	330.56	352.671	287.819	75.7891	75.8009	68.1015	0.0928907	-0.311613	-0.372177	0.847233	0.52488	0.449312		LOC497899	similar to hypothetical protein 4930503F14	1	497899	NM_001017472.1	62945299	NP_001017472.1	ENSRNOG00000022555	ENSRNOT00000038838	ENSRNOP00000034675
PH_rn_0000319	0.999999	0.999991	0.99999	0	3.29599	5.08514	9.08349	10.6609	10.0892	NA	NA	NA	NA	NA	NA		LOC292543	similar to solute carrier family 7 (cationic amino acid transporter, y+ system), member 3	1	292543	NM_001025639.1	71043811	NP_001020810.1	ENSRNOG00000022795	ENSRNOT00000058350,ENSRNOT00000059193,ENSRNOT00000038666	ENSRNOP00000055151,ENSRNOP00000055966,ENSRNOP00000038036
PH_rn_0000320	3.23497e-07	3.4214e-07	3.3759e-07	24298.7	18872.8	18340.1	4731.68	3448.07	3619.07	-0.222804	-0.26663	0.0164723	0.588051	0.517705	0.967914		LOC681996	similar to AHA1, activator of heat shock 90kDa protein ATPase homolog 1	1	681996	NM_001115034.1	169234815	NP_001108506.1	NA	NA	NA
PH_rn_0000321	3.24646e-06	4.75233e-06	8.90441e-06	1084.36	1055.81	746.498	222.776	204.366	158.858	0.0128992	-0.536874	-0.51808	0.976223	0.229994	0.247512		LOC684993	hypothetical protein LOC684993	1	684993	NM_001109451.1	157822312	NP_001102921.1	ENSRNOG00000024505	ENSRNOT00000035372	ENSRNOP00000029136
PH_rn_0000322	0.0673879	0.0890735	0.315172	93.71	105.472	64.0728	28.3184	29.3461	22.183	0.111059	-0.729284	-0.83207	0.859999	0.292263	0.22869		Rnf32	ring finger protein 32	1	311936	NM_001012095.1	58865759	NP_001012095.1	ENSRNOG00000005691	ENSRNOT00000007646	ENSRNOP00000007646
PH_rn_0000323	0.000145698	0.00031089	0.000287848	338.798	335.092	302.057	77.3989	72.6149	70.9869	-0.0181181	-0.274298	-0.228879	0.970068	0.573066	0.639813		LOC684274	similar to RIKEN cDNA 2810012L14	1	684274	NM_001115041.2	169790782	NP_001108513.2	NA	NA	NA
PH_rn_0000324	0.999676	0.999999	0.999997	9.26803	2.19732	2.03406	10.6637	9.40131	10.017	NA	NA	NA	NA	NA	NA		Krt28	keratin 28	1	360623	NM_001008760.1	56912236	NP_001008760.1	ENSRNOG00000011846	ENSRNOT00000044206,ENSRNOT00000015817	ENSRNOP00000040950,ENSRNOP00000015817
PH_rn_0000325	9.77549e-07	1.23064e-06	1.23106e-06	2275.82	2166.56	1941.51	454.336	406.713	394.116	0.0112749	-0.17822	-0.138003	0.97859	0.672465	0.743528		Fam73b	family with sequence similarity 73, member B	1	296623	NM_001106566.1	157818928	NP_001100036.1	ENSRNOG00000017513	ENSRNOT00000065300,ENSRNOT00000023729	ENSRNOP00000062428,ENSRNOP00000023729
PH_rn_0000326	1.41282e-06	1.72582e-06	1.89065e-06	1719.73	1731.49	1469.61	346.289	327.472	301.259	0.0882283	-0.19573	-0.228544	0.83511	0.645662	0.592279		Lrp10	low-density lipoprotein receptor-related protein 10	1	305880	NM_001037777.1	83649704	NP_001032866.1	ENSRNOG00000011592	ENSRNOT00000015468	ENSRNOP00000015468
PH_rn_0000327	0.992221	0.993544	0.924311	19.5658	23.0719	28.4768	11.2791	12.507	16.168	NA	NA	NA	NA	NA	NA		LOC367830	similar to FAM48A protein	1	367830	NM_001037211.1	81295364	NP_001032288.1	ENSRNOG00000042530	ENSRNOT00000017923	ENSRNOP00000017923
PH_rn_0000328	0.029236	0.16601	0.0300238	113.276	90.0903	118.992	32.397	26.4808	34.2097	-0.388832	-0.104284	0.276504	0.538558	0.861913	0.65938		LOC499806	similar to RIKEN cDNA 4933404M02	1	499806	NM_001024311.1	66730304	NP_001019482.1	ENSRNOG00000034124	ENSRNOT00000045661	ENSRNOP00000050813
PH_rn_0000329	4.18817e-07	4.26066e-07	4.17537e-07	7659.51	8347.64	7901.29	1500.04	1532.04	1566.24	0.250827	0.184962	-0.00652229	0.544617	0.6541	0.98735		Mtvr2	mammary tumor virus receptor 2	1	309170	NM_001015013.1	62543520	NP_001015013.1	ENSRNOG00000024239	ENSRNOT00000016987	ENSRNOP00000016987
PH_rn_0000330	0.0153099	0.0693367	0.0247177	129.752	112.064	123.06	35.7453	30.7072	34.7683	-0.261262	-0.252703	0.00263924	0.662002	0.66609	0.996492		LOC500893	similar to GLI-Kruppel family member GLI4	1	500893	NM_001029926.1	71361638	NP_001025097.1	ENSRNOG00000021765	ENSRNOT00000029711	ENSRNOP00000036983
PH_rn_0000331	0.792999	0.880612	0.714514	36.0423	38.4532	42.7152	15.5498	16.4049	17.2337	3.43965e-07	0.0762397	0.0824153	1	0.930264	0.926707		Gpr44	G protein-coupled receptor 44	1	309212	NM_001012070.1	58865713	NP_001012070.1	ENSRNOG00000036631	ENSRNOT00000054808	NA
PH_rn_0000332	6.09291e-05	9.8034e-05	8.70647e-05	510.771	432.873	393.59	116.472	90.6534	89.0977	-0.208883	-0.454123	-0.193064	0.661493	0.349696	0.682077		Tmem208	transmembrane protein 208	1	291963	NM_001106179.1	157818432	NP_001099649.1	ENSRNOG00000015974	ENSRNOT00000021723	ENSRNOP00000021722
PH_rn_0000333	1.59215e-05	2.19785e-05	1.19116e-05	601.392	631.731	677.341	128.738	126.973	145.207	0.094334	0.131326	0.0588684	0.834165	0.769344	0.895396		Svs3b	seminal vesicle secretory protein 3B	1	296354	NM_001102417.1	156231011	NP_001095887.1	ENSRNOG00000036782	ENSRNOT00000055166	ENSRNOP00000052041
PH_rn_0000334	0.945249	0.998196	0.785954	26.7743	15.3813	38.6471	13.1804	12.9228	17.1997	NA	NA	NA	NA	NA	NA		Adam4	a disintegrin and metalloprotease domain 4	1	57022	NM_020305.1	83523737	NP_064701.1	ENSRNOG00000038275	ENSRNOT00000008367	ENSRNOP00000008367
PH_rn_0000335	1.45801e-06	1.39847e-06	1.08328e-06	1683.69	1980.89	2140.84	339.282	372.905	433.33	0.313061	0.390786	0.132537	0.463101	0.360819	0.753268		Tmem100	transmembrane protein 100	1	497979	NM_001017479.1	62945313	NP_001017479.1	ENSRNOG00000002434	ENSRNOT00000003297	ENSRNOP00000003297
PH_rn_0000336	0.992932	0.992682	0.99275	19.5658	19.7759	21.3576	11.0968	14.1424	11.8764	NA	NA	NA	NA	NA	NA		Defb27	defensin beta 27	1	641642	NM_001037519.1	82775362	NP_001032608.1	ENSRNOG00000036896	ENSRNOT00000055407	ENSRNOP00000052275
PH_rn_0000337	0.165687	0.811854	0.158671	74.1442	43.9465	79.3282	24.1579	16.57	25.4956	-0.841756	-0.0840903	0.761937	0.277954	0.901117	0.314672		Avgr1	autogenous vein graft remodeling associated protein 1	1	654840	NM_001039588.1	88853558	NP_001034677.1	NA	NA	NA
PH_rn_0000338	0.0344281	0.129706	0.144447	109.157	96.6823	81.3622	31.4977	28.0374	25.9074	-0.232373	-0.601275	-0.367338	0.711544	0.351574	0.57946		RGD1306230	similar to hypothetical protein FLJ30525	1	365902	NM_001037655.1	83320097	NP_001032744.1	ENSRNOG00000042814	ENSRNOT00000066924	ENSRNOP00000060946
PH_rn_0000339	0.157686	0.172652	0.0419065	75.174	88.9916	109.839	24.3588	26.1711	32.0071	0.170672	0.368046	0.177485	0.799154	0.566967	0.778554		RGD1304879	similar to Zinc finger protein 398 (Zinc finger DNA binding protein p52/p71)	1	312301	NM_001014056.1	62078844	NP_001014078.1	ENSRNOG00000026874	ENSRNOT00000037113,ENSRNOT00000059263	ENSRNOP00000030487,ENSRNOP00000056030
PH_rn_0000340	3.23292e-06	4.20465e-06	3.88692e-06	1086.42	1109.65	1026.18	223.175	214.161	213.96	0.0834284	-0.0601239	-0.113708	0.847019	0.889377	0.792943		Rnf25	ring finger protein 25	1	301515	NM_001012004.2	142385974	NP_001012004.2	ENSRNOG00000016886	ENSRNOT00000022677	ENSRNOP00000022677
PH_rn_0000341	0.920866	0.671171	0.521962	28.8339	51.6371	51.8684	13.6455	18.4887	19.4665	NA	NA	-0.0737509	NA	NA	0.925791		LOC501180	similar to hypothetical protein MGC35154	1	501180	NM_001024364.1	66730530	NP_001019535.1	ENSRNOG00000018559	ENSRNOT00000025029	ENSRNOP00000025030
PH_rn_0000342	0.750767	0.789501	0.901518	38.1019	45.0452	32.5449	15.9429	17.1182	14.8967	0.148756	-0.395675	-0.538515	0.863632	0.667049	0.553949		Rfx3	regulatory factor X, 3 (influences HLA class II expression)	1	361746	NM_001012172.1	58865915	NP_001012172.1	ENSRNOG00000014486	ENSRNOT00000023762,ENSRNOT00000019515	ENSRNOP00000023762,ENSRNOP00000019515
PH_rn_0000343	0.999124	0.940314	0.999817	11.3276	18.6773	11.1873	11.0864	24.0352	10.5952	NA	NA	NA	NA	NA	NA		LOC687708	hypothetical protein LOC687708	1	687708	NM_001101016.1	155369713	NP_001094486.1	NA	NA	NA
PH_rn_0000344	6.29358e-06	1.06649e-05	9.03565e-06	822.795	786.642	742.43	171.873	155.241	158.046	-0.033646	-0.164472	-0.115273	0.939135	0.709394	0.794547		RGD1359158	similar to RIKEN cDNA 1110059E24	1	361740	NM_001007737.1	56090350	NP_001007738.1	ENSRNOG00000027161|ENSRNOG00000024197	ENSRNOT00000066916,ENSRNOT00000037500|ENSRNOT00000029509	ENSRNOP00000063532,ENSRNOP00000030439|ENSRNOP00000029934
PH_rn_0000345	6.74011e-06	1.1368e-05	3.51359e-06	802.199	770.162	1072.96	167.869	152.223	223.174	-0.0292672	0.423313	0.462625	0.947131	0.338455	0.298333		Sfrs6	splicing factor, arginine/serine-rich 6	1	362264	NM_001014185.2	306922365	NP_001014207.2	ENSRNOG00000006380	ENSRNOT00000008427	ENSRNOP00000008427
PH_rn_0000346	0.123838	0.13253	0.073615	80.3229	95.5836	96.6176	25.4481	27.4685	29.2443	0.182861	0.0877686	-0.108979	0.780382	0.89201	0.864273		Tpbpa	trophoblast specific protein alpha	1	64509	NM_172073.1	25742588	NP_742070.1	ENSRNOG00000039975	ENSRNOT00000061427	ENSRNOP00000058146
PH_rn_0000347	0.697118	0.682948	0.798909	38.1019	37.3545	38.6471	21.22	45.0341	16.2029	-0.12199	-0.147748	-0.0201543	0.951948	0.887923	0.992035		Ctsm	cathepsin M	1	306720	NM_181378.2	31341326	NP_852043.1	ENSRNOG00000030276	ENSRNOT00000045830	ENSRNOP00000046273
PH_rn_0000348	0.000525988	0.0016618	0.000810348	256.415	238.41	243.07	61.1499	54.6165	59.1167	-0.135798	-0.210925	-0.0708741	0.789091	0.676085	0.889385		LOC302680	similar to CXORF15	1	302680	NM_001037187.1	81295334	NP_001032264.1	NA	NA	NA
PH_rn_0000349	0.914618	0.952293	0.687185	28.8339	32.9599	37.63	14.0951	14.0951	30.6144	NA	NA	NA	NA	NA	NA		Arl5c	ADP-ribosylation factor-like 5C	1	497990	NM_001109046.1	157817725	NP_001102516.1	ENSRNOG00000036880	ENSRNOT00000037318	ENSRNOP00000029510
PH_rn_0000350	1.26383e-06	2.11786e-06	1.24437e-06	1858.75	1540.32	1926.25	373.301	292.658	391.114	-0.193887	0.0924018	0.334658	0.648444	0.826672	0.434064		Fam3c	family with sequence similarity 3, member C	1	312159	NM_198771.1	38454279	NP_942066.1	ENSRNOG00000005979	ENSRNOT00000007886	ENSRNOP00000007886
PH_rn_0000351	0.991698	0.994491	0.594801	18.5361	20.8746	26.4427	11.8516	13.0398	108.699	NA	NA	0.271893	NA	NA	0.967526		LOC689618	similar to Protein C20orf85 homolog	1	689618	NM_001109542.1	157817729	NP_001103012.1	ENSRNOG00000028533	ENSRNOT00000029558	ENSRNOP00000030660
PH_rn_0000352	1.04273e-06	4.34488e-06	1.67161e-06	2155.33	1878.71	1639.45	430.926	371.931	335.538	-0.117012	-0.354269	-0.18552	0.78636	0.406833	0.671213		Mrps9	mitochondrial ribosomal protein S9	1	301371	NM_001100549.1	169790974	NP_001094019.1	ENSRNOG00000016201	ENSRNOT00000021899	ENSRNOP00000021899
PH_rn_0000353	0.000152301	7.92468e-06	2.83802e-06	335.708	870.141	1185.85	76.8137	170.482	245.412	1.39002	1.78021	0.437885	0.00802252	0.00136414	0.320881		Gpr165	G protein-coupled receptor 165	1	296866	NM_001106582.1	157819174	NP_001100052.1	ENSRNOG00000012995	ENSRNOT00000017352,ENSRNOT00000067298	ENSRNOP00000017352,ENSRNOP00000061124
PH_rn_0000354	5.81257e-07	7.46621e-07	8.03189e-07	4047.04	3372.89	2800.89	798.403	626.379	563.167	-0.171333	-0.43887	-0.221763	0.680808	0.299949	0.59638		LOC362855	P55	1	362855	NM_207614.1	46485378	NP_997497.1	ENSRNOG00000004813	ENSRNOT00000006570	ENSRNOP00000006570
PH_rn_0000355	2.01215e-06	2.96189e-06	4.76947e-06	1383	1297.52	941.768	280.834	248.4	197.333	-0.0274489	-0.533221	-0.465603	0.948852	0.226992	0.290353		Bwk1	Bwk1 leukemia-related gene	1	296466	NM_198743.1	38454223	NP_942038.1	ENSRNOG00000010180	ENSRNOT00000013609	ENSRNOP00000013609
PH_rn_0000356	0.15051	0.158291	0.48818	76.2038	95.5836	68.1409	24.6065	30.7142	502.775	0.257024	-0.344228	-0.599598	0.716581	0.971399	0.945392		Ms4a8a	membrane-spanning 4-domains, subfamily A, member 8A	1	361733	NM_001108519.1	157818084	NP_001101989.1	ENSRNOG00000020939	ENSRNOT00000063879	ENSRNOP00000062507
PH_rn_0000357	1.26381e-06	1.67081e-06	1.72456e-06	1858.75	1766.65	1551.98	373.301	333.885	317.475	0.00666559	-0.227223	-0.178276	0.987422	0.593072	0.675124		Kctd3	potassium channel tetramerisation domain containing 3	1	305055	NM_001107199.1	157818642	NP_001100669.1	ENSRNOG00000002627	ENSRNOT00000003556	ENSRNOP00000003556
PH_rn_0000358	0.000352167	0.00144739	7.81659e-05	279.071	245.002	403.76	65.6337	55.8525	91.1099	-0.217422	0.427818	0.643129	0.666025	0.378995	0.198912		Tmem138	transmembrane protein 138	1	361728	NM_198777.2	122114670	NP_942072.2	ENSRNOG00000020693	ENSRNOT00000028092	ENSRNOP00000028092
PH_rn_0000359	3.02748e-06	8.85872e-06	1.14279e-05	1120.4	837.181	847.184	229.784	164.468	184.336	-0.376082	-0.391357	-0.00568593	0.393309	0.379438	0.989827		Yif1	Yip1 interacting factor homolog (S. cerevisiae)	1	171441	NM_172017.2	158631206	NP_742014.2	ENSRNOG00000020201	ENSRNOT00000027406	ENSRNOP00000027406
PH_rn_0000360	8.26122e-06	1.55442e-05	1.25526e-05	745.561	700.947	666.153	156.843	139.678	143.003	-0.065422	-0.191867	-0.114226	0.88297	0.666439	0.798171		Jsrp1	junctional sarcoplasmic reticulum protein 1	1	690423	NM_001109591.1	157819084	NP_001103061.1	ENSRNOG00000032951	ENSRNOT00000044417	ENSRNOP00000047240
PH_rn_0000361	2.15652e-06	3.1084e-06	2.66683e-06	1331.51	1268.95	1222.47	270.835	243.206	252.616	-0.00655122	-0.0951344	-0.0496616	0.987801	0.824267	0.907911		MGC72612	similar to expressed sequence AI449175	1	494340	NM_001009538.1	57164024	NP_001009538.1	NA	NA	NA
PH_rn_0000362	8.42758e-07	1.72318e-06	6.85872e-07	2607.4	1733.69	3331.78	518.757	327.88	667.587	-0.507002	0.434669	0.972771	0.239095	0.305716	0.0326941		Synpr	synaptoporin	1	66030	NM_023974.1	13027427	NP_076464.1	ENSRNOG00000008203	ENSRNOT00000011307	ENSRNOP00000011307
PH_rn_0000363	4.9832e-06	5.7869e-06	5.58699e-06	902.088	976.711	884.814	187.332	189.93	186.122	0.15677	-0.0270321	-0.156225	0.719883	0.950611	0.720858		Kctd15	potassium channel tetramerisation domain containing 15	1	499129	NM_001109141.1	157820508	NP_001102611.1	ENSRNOG00000021137	ENSRNOT00000028698	ENSRNOP00000028698
PH_rn_0000364	7.69819e-05	0.000266749	0.000161612	393.376	346.079	341.721	88.1042	74.6378	78.818	-0.175207	-0.299932	-0.09045	0.713805	0.530373	0.851015		LOC679958	similar to CG10806-PB, isoform B	1	679958	NM_001109385.2	187937164	NP_001102855.1	ENSRNOG00000023404	ENSRNOT00000031425	ENSRNOP00000033064
PH_rn_0000365	1.1161e-06	1.50093e-06	1.27498e-06	2041.03	1889.7	1892.69	408.719	356.29	384.51	-0.0302551	-0.0642864	0.0170097	0.942805	0.878721	0.967856		Tmem135	transmembrane protein 135	1	293098	NM_001013896.1	62078520	NP_001013918.1	ENSRNOG00000016815	ENSRNOT00000022578	ENSRNOP00000022578
PH_rn_0000366	0.945125	0.165533	0.977755	20.5956	90.0903	23.3916	17.0904	26.4258	13.7451	2.05039	NA	NA	0.0474246	NA	NA		Cpa4	carboxypeptidase A4	1	502736	NM_001109346.1	157819246	NP_001102816.1	NA	NA	NA
PH_rn_0000367	0.761813	0.650487	0.644232	37.0721	52.7358	45.7663	16.5503	18.7634	18.6536	0.417292	0.133961	-0.281191	0.629663	0.880406	0.732853		Defb21	defensin beta 21	1	641636	NM_001037512.1	82775358	NP_001032601.1	ENSRNOG00000023154	ENSRNOT00000031613	ENSRNOP00000037945
PH_rn_0000368	0.999354	0.999566	0.999858	11.3276	9.88796	10.1703	10.7356	12.5873	10.6665	NA	NA	NA	NA	NA	NA		Actrt1	actin-related protein T1	1	302796	NM_001013961.1	62078650	NP_001013983.1	ENSRNOG00000003456	ENSRNOT00000004591	ENSRNOP00000053759
PH_rn_0000369	0.967079	0.995739	0.982526	19.5658	23.0719	24.4087	15.274	11.6493	12.5197	NA	NA	NA	NA	NA	NA		LOC688924	hypothetical protein LOC688924	1	688924	NM_001109519.1	157817038	NP_001102989.1	ENSRNOG00000037485	ENSRNOT00000056742	ENSRNOP00000053585
PH_rn_0000370	0.524668	0.631763	0.408702	48.3997	52.7358	57.9706	18.4448	21.8346	20.7213	0.0333215	0.0852546	0.0518855	0.969388	0.911904	0.950569		Tmem184a	transmembrane protein 184A	1	304325	NM_001025413.1	70794759	NP_001020584.1	ENSRNOG00000001275	ENSRNOT00000001718	ENSRNOP00000001718
PH_rn_0000371	0.429606	0.770752	0.482412	53.5486	46.1438	53.9025	21.1594	17.3362	19.862	-0.305503	-0.166047	0.146508	0.716966	0.836388	0.855069		Trat1	T cell receptor associated transmembrane adaptor 1	1	498075	NM_001037981.1	83816942	NP_001033070.1	ENSRNOG00000029564	ENSRNOT00000059924	ENSRNOP00000056668
PH_rn_0000372	0.0348103	0.158237	0.0355205	109.157	91.189	113.907	31.5859	26.6232	32.8659	-0.31875	-0.113947	0.194618	0.614521	0.850487	0.755813		Dhrs7	dehydrogenase/reductase (SDR family) member 7	1	299131	NM_001013098.1	61556947	NP_001013116.1	ENSRNOG00000025648	ENSRNOT00000034289	ENSRNOP00000036519
PH_rn_0000373	0.799603	0.950098	0.864527	24.7147	32.9599	30.5108	28.4505	14.3159	19.5509	NA	0.135706	NA	NA	0.943223	NA		LOC688390	hypothetical protein LOC688390	1	688390	NM_001109496.1	157823752	NP_001102966.1	ENSRNOG00000026080	ENSRNOT00000038842	ENSRNOP00000034919
PH_rn_0000374	0.999999	0.999999	0.999658	2.05956	1.09866	3.05108	8.92034	9.40938	13.7193	NA	NA	NA	NA	NA	NA		Tppp2	tubulin polymerization-promoting protein family member 2	1	498497	NM_001109100.1	157819244	NP_001102570.1	ENSRNOG00000025473	ENSRNOT00000048723	ENSRNOP00000048043
PH_rn_0000375	0.999915	0.999999	0.865978	1.02978	3.29599	3.05108	11.7978	9.25385	44.0968	NA	NA	NA	NA	NA	NA		LOC680227	LRRGT00193	1	680227	NM_001047974.1	114145747	NP_001041439.1	ENSRNOG00000037911	ENSRNOT00000057623	ENSRNOP00000054430
PH_rn_0000376	4.86113e-07	5.50779e-07	5.01076e-07	5460.93	5009.9	5278.37	1073.02	924.413	1050.42	-0.0158897	0.07242	0.141777	0.969327	0.860839	0.732053		Tusc2	tumor suppressor candidate 2	1	501052	NM_001109297.1	157817850	NP_001102767.1	ENSRNOG00000021528	ENSRNOT00000036556	ENSRNOP00000031045
PH_rn_0000377	0.972018	0.970623	0.999408	20.5956	24.1706	11.1873	14.1087	16.7043	11.8266	NA	NA	NA	NA	NA	NA		Tmem209	transmembrane protein 209	1	312200	NM_001014055.1	62078842	NP_001014077.1	ENSRNOG00000028219	ENSRNOT00000032772	ENSRNOP00000031535
PH_rn_0000378	0.000210029	0.000179986	0.000159186	312.024	375.742	342.738	72.1217	80.0296	79.0098	0.267939	0.0286703	-0.200989	0.580049	0.952565	0.675259		RGD1308114	similar to cDNA sequence AF397014	1	361253	NM_001014146.1	62079026	NP_001014168.1	ENSRNOG00000043385	ENSRNOT00000068047	ENSRNOP00000059942
PH_rn_0000379	2.62266e-06	3.83403e-06	3.30497e-06	1202.78	1154.69	1103.48	245.824	222.381	229.188	-0.00161066	-0.0975385	-0.0628078	0.997015	0.820778	0.884278		Rfxap	regulatory factor X-associated protein	1	499617	NM_001044263.1	112984219	NP_001037728.1	ENSRNOG00000028382	ENSRNOT00000000101	ENSRNOP00000000101
PH_rn_0000380	0.00675536	0.0209639	0.00273778	153.437	145.023	191.201	40.5976	37.0369	48.7129	-0.124396	0.147601	0.281765	0.825559	0.785465	0.60915		RGD1309049	similar to RIKEN cDNA 4933415F23	1	301306	NM_001013956.1	62078640	NP_001013978.1	NA	NA	NA
PH_rn_0000381	0.994057	0.99945	0.998284	15.4467	13.1839	18.3065	12.478	11.8785	10.724	NA	NA	NA	NA	NA	NA		Pi15	peptidase inhibitor 15	1	301489	NM_001106917.1	157817110	NP_001100387.1	ENSRNOG00000017686	ENSRNOT00000023899	ENSRNOP00000023899
PH_rn_0000382	3.19757e-05	0.000292515	0.000172542	492.235	338.388	336.636	107.433	73.1388	77.7957	-0.5245	-0.63508	-0.0813372	0.274401	0.188778	0.866125		NA	NA	1	NA	NA	NA	NA	ENSRNOG00000037087	ENSRNOT00000055893	ENSRNOP00000052744
PH_rn_0000383	0.000283027	0.00110132	0.000825021	293.487	258.186	242.053	68.5657	58.2671	58.897	-0.211822	-0.403985	-0.189923	0.67155	0.422855	0.708108		Lrrc17	leucine rich repeat containing 17	1	502715	NM_001025155.2	161333842	NP_001020326.1	ENSRNOG00000012817	ENSRNOT00000017103	ENSRNOP00000017103
PH_rn_0000384	0.00198793	4.02409e-06	3.89731e-05	195.658	1130.52	481.054	49.0598	217.967	106.442	2.54081	1.17961	-1.25546	0.00012994	0.0268223	0.0121919		Arl5b	ADP-ribosylation factor-like 5B	1	364788	NM_001015031.1	62543550	NP_001015031.1	ENSRNOG00000018714	ENSRNOT00000051349	ENSRNOP00000041196
PH_rn_0000385	0.999998	1	1	0	2.19732	6.10217	9.41211	8.84325	8.246	NA	NA	NA	NA	NA	NA		MGC114427	similar to melanoma antigen family A, 5	1	317297	NM_001024893.1	67846061	NP_001020064.1	ENSRNOG00000023016	ENSRNOT00000037881	ENSRNOP00000053408
PH_rn_0000386	8.46187e-05	0.000147639	1.67339e-05	384.108	392.222	609.2	86.2623	83.0382	131.752	0.0463738	0.596701	0.582969	0.921957	0.20607	0.216973		Tmf1	TATA element modulatory factor 1	1	114206	NM_053671.2	158186662	NP_446123.2	ENSRNOG00000005851	ENSRNOT00000056952,ENSRNOT00000065696	ENSRNOP00000053788,ENSRNOP00000059239
PH_rn_0000387	6.53627e-07	8.39054e-07	8.98052e-07	3451.82	2990.56	2514.09	682.787	556.763	506.753	-0.118681	-0.375819	-0.210852	0.775933	0.373659	0.61529		Thyn1	thymocyte nuclear protein 1	1	300470	NM_001007661.1	56090476	NP_001007662.1	NA	NA	NA
PH_rn_0000388	0.999449	0.999989	0.99994	11.3276	8.7893	8.13622	10.5623	9.38317	10.526	NA	NA	NA	NA	NA	NA		Tlr12	toll-like receptor 12	1	362604	NM_001108682.1	157822428	NP_001102152.1	ENSRNOG00000042455	ENSRNOT00000065640	ENSRNOP00000062596
PH_rn_0000389	6.85562e-07	1.08648e-06	9.66464e-07	3256.17	2383	2354.42	644.783	446.133	475.346	-0.3648	-0.391679	0.0125896	0.388389	0.355005	0.976047		Cdkn2d	similar to cyclin-dependent kinase inhibitor 2D	1	494444	NM_001009719.1	57528412	NP_001009719.1	NA	NA	NA
PH_rn_0000390	0.0088596	0.0570577	0.0116804	145.199	121.952	143.401	38.9115	34.5028	38.9397	-0.298401	-0.196062	0.1064	0.617576	0.728763	0.858768		Nradd	neurotrophin receptor associated death domain	1	246143	NM_139259.1	21245115	NP_640352.1	ENSRNOG00000020936	ENSRNOT00000028416	ENSRNOP00000028416
PH_rn_0000391	1.13308e-06	1.43643e-06	1.32607e-06	2017.34	1945.73	1840.82	404.119	366.503	374.306	0.028838	-0.0894196	-0.0651857	0.945467	0.832076	0.877317		MGC94199	similar to RIKEN cDNA 2610301B20; EST AI428449	1	362483	NM_001007746.1	56090402	NP_001007747.1	ENSRNOG00000026672	ENSRNOT00000037547	ENSRNOP00000034206
PH_rn_0000392	0.997087	0.987364	0.771052	9.26803	23.0719	30.5108	13.5505	14.2133	29.4219	NA	NA	0.333954	NA	NA	0.853375		Pgr15l	G protein-coupled receptor 15-like	1	296867	NM_001106583.1	157819200	NP_001100053.1	ENSRNOG00000021547	ENSRNOT00000035405	ENSRNOP00000034633
PH_rn_0000393	0.761456	0.78391	0.881105	37.0721	36.2559	33.5619	16.579	28.1535	15.524	-0.125531	-0.311752	-0.180619	0.92684	0.744549	0.901289		Wfdc6b	WAP four-disulfide core domain 6B	1	408225	NM_001008867.1	57114311	NP_001008867.1	ENSRNOG00000031823	ENSRNOT00000048654	ENSRNOP00000042819
PH_rn_0000394	5.85754e-07	8.18626e-07	7.32577e-07	4001.73	3064.17	3088.71	789.601	570.166	619.78	-0.29484	-0.278179	0.0578962	0.481825	0.506244	0.88954		Tubb4	tubulin, beta 4	1	29213	NM_080882.1	158262003	NP_543158.1	NA	NA	NA
PH_rn_0000395	2.39325e-05	0.000142043	5.4144e-05	533.426	396.617	442.407	115.477	83.9136	98.8036	-0.401979	-0.339916	0.102456	0.391818	0.463262	0.827066		Gtpbp8	GTP-binding protein 8 (putative)	1	360714	NM_001025015.1	68163468	NP_001020186.1	ENSRNOG00000002044	ENSRNOT00000002797	ENSRNOP00000002797
PH_rn_0000396	0.999989	0.999914	0.999934	6.17868	8.7893	10.1703	8.9584	11.0949	10.0244	NA	NA	NA	NA	NA	NA		LOC297756	ribosomal protein S8-like	1	297756	NM_001013928.2	62821814	NP_001013950.2	ENSRNOG00000007238	ENSRNOT00000009490	ENSRNOP00000041853
PH_rn_0000397	0.961546	0.95949	0.977914	20.5956	27.4666	21.3576	15.344	16.4502	14.766	NA	NA	NA	NA	NA	NA		Clec4a1	C-type lectin domain family 4, member a1	1	362430	NM_001005890.2	70778852	NP_001005890.1	ENSRNOG00000042139	ENSRNOT00000029072	ENSRNOP00000035476
PH_rn_0000398	0.704331	0.808094	0.674867	35.0125	43.9465	43.7322	26.048	16.8694	19.5486	0.234873	0.151608	-0.0765616	0.84642	0.903881	0.931706		Fam86a	family with sequence similarity 86, member A	1	302931	NM_001106975.1	157820552	NP_001100445.1	ENSRNOG00000002876	ENSRNOT00000003843	ENSRNOP00000003843
PH_rn_0000399	3.47425e-07	3.58885e-07	3.61044e-07	15231.5	14828.6	12967.1	2970.67	2711.86	2562.47	0.101976	-0.0810815	-0.123854	0.803712	0.843299	0.762937		LOC691995	hypothetical protein LOC691995	1	691995	NM_001103353.2	158631179	NP_001096823.1	ENSRNOG00000007731	ENSRNOT00000010167	ENSRNOP00000061220
PH_rn_0000400	1.81832e-06	1.01811e-06	8.55051e-07	1466.41	2512.64	2633.09	297.052	469.742	530.161	0.852829	0.897579	0.103135	0.0582307	0.0471763	0.805493		Pcdhb9	protocadherin beta 9	1	680047	NM_001109390.1	157820662	NP_001102860.1	NA	NA	NA
PH_rn_0000401	4.30962e-07	4.70482e-07	4.27367e-07	7113.72	6648.01	7433.46	1394.04	1222.63	1474.24	0.0305176	0.19972	0.229795	0.940958	0.628894	0.578856		RGD1359529	similar to chromosome 1 open reading frame 63	1	362626	NM_001014193.2	149408138	NP_001014215.2	ENSRNOG00000017309	ENSRNOT00000023289,ENSRNOT00000056120	ENSRNOP00000023289,ENSRNOP00000052968
PH_rn_0000402	0.000207339	0.000230798	4.88499e-05	313.053	355.967	462.748	72.3355	76.3846	103.307	0.181869	0.471411	0.318944	0.707418	0.327397	0.50196		Paqr7	progestin and adipoQ receptor family member VII	1	313615	NM_001034081.1	77539435	NP_001029253.1	ENSRNOG00000022054	ENSRNOT00000022713	ENSRNOP00000022714
PH_rn_0000403	1.39476e-06	2.78723e-06	2.6019e-06	1735.18	1337.07	1237.72	349.295	255.626	255.621	-0.304065	-0.457443	-0.106701	0.478559	0.291553	0.803594		Fam100a	family with sequence similarity 100, member A	1	302941	NM_001007668.1	56090338	NP_001007669.1	ENSRNOG00000027368	ENSRNOT00000033695	ENSRNOP00000033223
PH_rn_0000404	2.18457e-05	4.64909e-05	2.07195e-05	547.843	516.371	581.74	118.304	105.847	126.744	-0.0584727	0.0327991	0.126505	0.898111	0.942271	0.781551		Tmem186	transmembrane protein 186	1	497863	NM_001025756.1	71043787	NP_001020927.1	ENSRNOG00000027087	ENSRNOT00000030290	ENSRNOP00000062154
PH_rn_0000405	0.165567	0.711613	0.42672	74.1442	49.4398	56.9536	24.1455	18.0365	20.6063	-0.670638	-0.561775	0.122229	0.375343	0.440194	0.876		Fbn2	fibrillin 2	1	689008	NM_031826.1	13929179	NP_114014.1	ENSRNOG00000043219	ENSRNOT00000066548	ENSRNOP00000059245
PH_rn_0000406	0.999642	0.996759	0.998791	10.2978	19.7759	17.2895	10.4459	12.3884	10.6343	NA	NA	NA	NA	NA	NA		RGD1306195	similar to RAN protein	1	313163	NM_001014062.1	62078856	NP_001014084.1	ENSRNOG00000031013	ENSRNOT00000050030	ENSRNOP00000043623
PH_rn_0000407	6.13908e-07	6.55116e-07	6.47458e-07	3747.37	3928.82	3576.89	740.198	727.594	715.795	0.160651	0.0313813	-0.0781653	0.699462	0.939748	0.850758		Pygo2	pygopus 2	1	295251	NM_001106447.1	157823834	NP_001099917.1	ENSRNOG00000020663	ENSRNOT00000028052	ENSRNOP00000028052
PH_rn_0000408	1.06053e-06	1.14268e-06	1.12804e-06	2125.47	2290.71	2073.72	425.121	429.325	420.126	0.190196	0.0153096	-0.119222	0.651964	0.970945	0.776949		Tmem80	transmembrane protein 80	1	309109	NM_001017455.1	62945265	NP_001017455.1	ENSRNOG00000018061	ENSRNOT00000032904,ENSRNOT00000041246	ENSRNOP00000038108,ENSRNOP00000041595
PH_rn_0000409	3.43124e-07	3.59132e-07	3.48785e-07	16296.3	14784.7	15268.6	3177.47	2703.87	3015.07	0.00208224	0.0533322	0.111264	0.995946	0.89646	0.786279		RGD1311899	similar to RIKEN cDNA 2210016L21 gene	1	288704	NM_001009630.1	57528204	NP_001009630.1	ENSRNOG00000001185	ENSRNOT00000050782	ENSRNOP00000050415
PH_rn_0000410	0.990977	0.999751	0.960237	17.5063	16.4799	26.4427	12.473	9.92809	14.1697	NA	NA	NA	NA	NA	NA		Vof16	ischemia related factor vof-16	1	259227	NR_037614.1	313482846	-	NA	NA	NA
PH_rn_0000411	0.00210717	0.00805929	0.000352581	193.599	175.786	288.836	48.6763	42.9384	68.3038	-0.176153	0.434499	0.615246	0.74357	0.397707	0.243291		Trib1	tribbles homolog 1 (Drosophila)	1	78969	NM_023985.1	123173738	NP_076475.1	ENSRNOG00000004100	ENSRNOT00000005885	ENSRNOP00000005885
PH_rn_0000412	0.814718	0.913706	0.668779	35.0125	36.2559	44.7492	15.241	15.4183	17.9885	NA	NA	NA	NA	NA	NA		Smptb	polypyrimidine tract-binding protein	1	302879	NM_182818.1	33414510	NP_877970.1	ENSRNOG00000028033	ENSRNOT00000014611	ENSRNOP00000014611
PH_rn_0000413	0.107712	0.164647	0.228845	83.4122	90.0903	71.1919	26.1551	26.324	23.6655	0.0422939	-0.410035	-0.450397	0.948669	0.547319	0.508215		Dmrtc1c	DMRT-like family C1c	1	363483	NM_001014222.1	62079170	NP_001014244.1	ENSRNOG00000037923	ENSRNOT00000057644	ENSRNOP00000054451
PH_rn_0000414	0.00223004	0.00267904	0.266138	191.539	217.535	226.797	48.281	50.7562	273.603	0.148829	0.0871713	-0.0428369	0.77769	0.962618	0.980842		Lcp2	lymphocyte cytosolic protein 2	1	155918	NM_130421.2	71896578	NP_569105.1	ENSRNOG00000005620	ENSRNOT00000046135,ENSRNOT00000007784	ENSRNOP00000050879,ENSRNOP00000007784
PH_rn_0000415	4.48223e-06	8.35881e-06	6.90563e-06	941.219	854.759	816.673	194.927	167.695	172.686	-0.100128	-0.206314	-0.089318	0.81907	0.638035	0.839013		Clcf1	cardiotrophin-like cytokine factor 1	1	365395	NM_207615.2	76563943	NP_997498.2	ENSRNOG00000018752	ENSRNOT00000025342	ENSRNOP00000025343
PH_rn_0000416	3.85676e-07	4.73576e-07	5.0255e-07	9824.11	6560.11	5249.9	1920.45	1206.63	1044.82	-0.45679	-0.767278	-0.254555	0.276521	0.0777032	0.539861		Myeov2	myeloma overexpressed 2	1	681389	NM_001109044.1	157824007	NP_001102514.1	ENSRNOG00000037402	ENSRNOT00000056600	ENSRNOP00000053439
PH_rn_0000417	8.41717e-06	1.55205e-05	6.63076e-06	740.412	698.749	828.878	155.832	139.186	175.088	-0.0603105	0.146932	0.214579	0.892056	0.739008	0.628782		Pak1ip1	PAK1 interacting protein 1	1	361232	NM_001037356.1	82654215	NP_001032433.1	ENSRNOG00000023799	ENSRNOT00000036195	ENSRNOP00000033583
PH_rn_0000418	0.98069	0.850794	0.74337	15.4467	38.4532	38.6471	15.4612	18.8701	21.0813	NA	NA	-0.0619744	NA	NA	0.955706		LOC500567	similar to RIKEN cDNA 1700029M20	1	500567	NM_001024348.1	66730498	NP_001019519.1	ENSRNOG00000026676	ENSRNOT00000030881	ENSRNOP00000044872
PH_rn_0000419	0.00593484	0.013651	0.00340997	157.556	158.207	183.065	41.446	39.5641	47.0529	-0.0352749	0.0437245	0.0942209	0.949469	0.93581	0.863171		Tmem98	transmembrane protein 98	1	303356	NM_001007672.1	56090464	NP_001007673.1	ENSRNOG00000021316	ENSRNOT00000037072	ENSRNOP00000038394
PH_rn_0000420	7.07038e-05	0.000223786	0.00162935	401.614	358.164	211.542	89.719	76.7763	52.7901	-0.151996	-1.04575	-0.846967	0.749218	0.0480721	0.105791		LOC681325	hypothetical protein LOC681325	1	681325	NM_001109439.1	157822062	NP_001102909.1	ENSRNOG00000023005	ENSRNOT00000030692	ENSRNOP00000030641
PH_rn_0000421	0.0937182	0.224173	0.159298	86.5016	82.3997	79.3282	26.8433	24.7981	25.5639	-0.1407	-0.30488	-0.166261	0.832089	0.646497	0.805113		LOC498308	Da2-20	1	498308	NM_001047927.1	114145729	NP_001041392.1	ENSRNOG00000032812	ENSRNOT00000048200	ENSRNOP00000041255
PH_rn_0000422	1	0.999946	0.999986	4.11912	4.39465	4.06811	7.26417	11.8342	10.5369	NA	NA	NA	NA	NA	NA		MGC114529	similar to melanoma antigen family A, 10	1	317590	NM_001025713.1	71043675	NP_001020884.1	ENSRNOG00000026265	ENSRNOT00000033723	ENSRNOP00000034773
PH_rn_0000423	0.999995	0.999973	0.99993	6.17868	6.59197	6.10217	8.54182	10.6637	11.2152	NA	NA	NA	NA	NA	NA		LOC688539	similar to Fructose-bisphosphate aldolase A (Muscle-type aldolase)	1	688539	NM_001109504.1	157823975	NP_001102974.1	NA	NA	NA
PH_rn_0000424	0.967228	0.999423	0.954066	21.6254	16.4799	27.4598	14.1249	10.8949	14.1756	NA	NA	NA	NA	NA	NA		Rgs18	regulator of G-protein signaling 18	1	289076	NM_001047084.1	114052552	NP_001040549.1	ENSRNOG00000003959	ENSRNOT00000005324	ENSRNOP00000005324
PH_rn_0000425	0.00777858	0.0210185	0.00587257	149.318	145.023	164.759	39.7982	37.0571	43.3765	-0.0855708	-0.037089	0.063372	0.879926	0.94657	0.909794		LOC498265	similar to hypothetical protein FLJ10706	1	498265	NM_001017493.1	62945345	NP_001017493.1	ENSRNOG00000002587	ENSRNOT00000058968	ENSRNOP00000055748
PH_rn_0000426	0.000479326	0.00163309	0.0003678	261.564	239.508	285.785	62.1811	54.857	67.6491	-0.157591	0.00360729	0.161202	0.755925	0.994189	0.748355		RGD1305225	similar to RIKEN cDNA C130022K22 gene	1	297458	NM_001009659.1	57527092	NP_001009659.1	ENSRNOG00000010090	ENSRNOT00000065913,ENSRNOT00000013498	ENSRNOP00000060595,ENSRNOP00000013498
PH_rn_0000427	0.0469734	0.0478006	0.0473107	101.948	121.952	106.788	30.0454	32.6517	31.3169	0.20422	-0.108772	-0.324009	0.738181	0.859619	0.595154		LOC361776	LOC361776	1	361776	NM_001014169.2	153281113	NP_001014191.1	ENSRNOG00000017656	ENSRNOT00000036012	ENSRNOP00000029328
PH_rn_0000428	5.68068e-07	6.02045e-07	5.50097e-07	4187.09	4392.45	4508.48	825.605	812.005	899.037	0.165096	0.217085	0.103244	0.691092	0.601732	0.8033		RGD1311072	similar to 2410001C21Rik protein	1	296410	NM_001033890.1	76559906	NP_001029062.1	ENSRNOG00000005083	ENSRNOT00000006884	ENSRNOP00000006884
PH_rn_0000429	0.99993	0.999982	0.99997	11.3276	3.29599	10.1703	8.7815	11.1677	9.45434	NA	NA	NA	NA	NA	NA		LOC502618	ABO-family member 6	1	502618	NM_001037366.1	82654209	NP_001032443.1	ENSRNOG00000039210	ENSRNOT00000060011	ENSRNOP00000056762
PH_rn_0000430	0.268217	0.511263	0.0277364	63.8464	60.4264	120.009	21.9584	21.5371	34.1054	-0.165705	0.732448	0.879595	0.827277	0.267626	0.20346		Fam71a	family with sequence similarity 71, member A	1	498311	NM_001109084.1	157818798	NP_001102554.1	NA	NA	NA
PH_rn_0000431	0.443692	0.770684	0.725851	52.5188	46.1438	41.6981	19.5136	17.3421	17.9211	-0.277685	-0.503711	-0.216539	0.732509	0.548652	0.802962		LOC498316	hypothetical LOC498316	1	498316	NM_001109085.1	157818822	NP_001102555.1	NA	NA	NA
PH_rn_0000432	0.903268	0.711641	0.960263	26.7743	49.4398	24.4087	16.5076	18.0336	15.3607	0.793014	NA	NA	0.43614	NA	NA		MGC114483	similar to MAGEB3	1	302434	NM_001024880.1	67846037	NP_001020051.1	ENSRNOG00000022848	ENSRNOT00000043817	ENSRNOP00000040921
PH_rn_0000433	0.00165707	0.0542075	0.00312177	202.867	124.149	186.116	50.494	35.2049	47.6479	-0.750174	-0.28977	0.463077	0.199784	0.585051	0.425833		LOC691931	hypothetical protein LOC691931	1	691931	NM_001109651.1	157820750	NP_001103121.1	ENSRNOG00000010875	ENSRNOT00000014510	ENSRNOP00000014510
PH_rn_0000434	0.000618297	0.000916149	0.000374686	248.177	268.074	284.768	59.5411	60.137	67.4547	0.0817438	0.0707894	-0.00372013	0.871096	0.886913	0.994031		Zfp111	zinc finger protein 111	1	170849	NM_133323.1	18959273	NP_579857.1	NA	NA	NA
PH_rn_0000435	0.00486539	0.0753231	0.171161	163.735	109.866	183.065	42.6569	30.2544	134.612	-0.62204	-0.0120279	0.613654	0.292303	0.991601	0.654233		LOC365238	similar to CG15432-PA	1	365238	NM_001108913.1	157821222	NP_001102383.1	ENSRNOG00000015168	ENSRNOT00000020345	ENSRNOP00000020345
PH_rn_0000436	0.00133127	0.00132012	0.000424476	212.135	249.396	277.649	52.3621	56.6627	66.053	0.201185	0.24965	0.0609278	0.696278	0.622622	0.90328		LOC257650	hippyragranin	1	257650	NM_147142.1	22129756	NP_671483.1	ENSRNOG00000028430	ENSRNOT00000038939	ENSRNOP00000031657
PH_rn_0000437	0.00161726	0.00533807	0.00251009	203.897	190.069	194.252	50.7048	45.5593	49.2947	-0.136857	-0.232327	-0.079128	0.796325	0.659342	0.881892		Ovca2	candidate tumor suppressor in ovarian cancer 2	1	497954	NM_001109036.1	157817507	NP_001102506.1	NA	NA	NA
PH_rn_0000438	0.994131	0.999906	0.998125	17.5063	8.7893	14.2384	11.6116	11.1828	12.3288	NA	NA	NA	NA	NA	NA		LOC690079	hypothetical protein LOC690079	1	690079	NM_001109566.1	157818400	NP_001103036.1	ENSRNOG00000010162	ENSRNOT00000013480	ENSRNOP00000013480
PH_rn_0000439	7.53523e-07	7.84856e-07	5.91661e-07	2924.58	3198.21	4037.6	580.37	594.57	806.403	0.216139	0.558951	0.391141	0.605758	0.191598	0.353526		Sfrs11	splicing factor, arginine/serine-rich 11	1	502603	NM_001035255.1	78214336	NP_001030332.1	ENSRNOG00000029592	ENSRNOT00000064777,ENSRNOT00000044236,ENSRNOT00000064725	ENSRNOP00000062551,ENSRNOP00000043202,ENSRNOP00000062994
PH_rn_0000440	0.000215631	0.000221549	0.000152662	309.964	359.263	345.789	71.696	77.0032	79.6034	0.209428	0.0511082	-0.12511	0.665841	0.915526	0.794341		Ercc5	excision repair cross-complementing rodent repair deficiency, complementation group 5	1	301382	NM_001106910.1	157819260	NP_001100380.1	ENSRNOG00000022812	ENSRNOT00000059349	ENSRNOP00000056107
PH_rn_0000441	0.99806	0.999245	0.173765	16.4765	16.4799	77.2941	10.2916	11.2431	25.0285	NA	NA	NA	NA	NA	NA		LOC498236	LRRGT00186	1	498236	NM_001047926.1	114145723	NP_001041391.1	ENSRNOG00000025987	ENSRNOT00000036094	ENSRNOP00000033535
PH_rn_0000442	1	0.999999	0.999868	0	0	8.13622	8.681	9.90325	11.1917	NA	NA	NA	NA	NA	NA		Nanos2	nanos homolog 2 (Drosophila)	1	365213	NM_001108908.1	157821140	NP_001102378.1	ENSRNOG00000038088	ENSRNOT00000057963	ENSRNOP00000054772
PH_rn_0000443	0.9999	0.999074	0.942332	10.2978	12.0853	28.4768	9.33385	12.9594	14.6103	NA	NA	NA	NA	NA	NA		N5	DNA binding protein N5	1	64825	NM_022857.1	12408309	NP_074048.1	NA	NA	NA
PH_rn_0000444	0.856242	0.747699	0.209831	32.953	47.2425	73.226	14.5941	17.9104	24.2318	NA	NA	0.543198	NA	NA	0.477357		RGD1304978	similar to RIKEN cDNA 0610027B03	1	295985	NM_001024981.1	68163388	NP_001020152.1	ENSRNOG00000004926	ENSRNOT00000006670	ENSRNOP00000006670
PH_rn_0000445	0.462904	0.589945	0.476063	51.489	56.0318	54.9195	19.169	19.4251	31.2961	0.0327577	-0.0821478	-0.113801	0.966487	0.934	0.90812		LOC681383	similar to Protein C10orf11 homolog	1	681383	NM_001109441.1	157822120	NP_001102911.1	NA	NA	NA
PH_rn_0000446	0.371045	0.651196	0.374997	56.6379	52.7358	60.0046	20.3072	18.6609	21.1641	-0.191857	-0.0950187	0.100477	0.804157	0.898383	0.895066		LOC290595	hypothetical gene supported by AF152002	1	290595	NM_001106063.1	157819792	NP_001099533.1	ENSRNOG00000043342	ENSRNOT00000065460	ENSRNOP00000060855
PH_rn_0000447	0.000712566	0.0494827	0.000422229	240.969	120.853	277.649	58.1061	32.3766	66.0237	-1.03593	0.0738278	1.08907	0.0740796	0.882617	0.0571746		LOC685406	LRRGT00062	1	685406	NM_001047977.1	114145482	NP_001041442.1	ENSRNOG00000033407	ENSRNOT00000048225	ENSRNOP00000042754
PH_rn_0000448	0.151025	0.941784	0.170267	76.2038	34.0585	87.4644	24.6605	14.4418	35.2727	NA	0.0185442	NA	NA	0.980621	NA		Defb40	defensin beta 40	1	641637	NM_001037511.1	82830448	NP_001032600.1	ENSRNOG00000033538	ENSRNOT00000048827	ENSRNOP00000049483
PH_rn_0000449	0.000725453	0.144389	0.00100522	239.939	93.3863	232.899	57.8863	26.9964	57.0912	-1.40816	-0.18366	1.20787	0.0238229	0.718426	0.0463874		Prl5a2	prolactin family 5, subfamily a, member 2	1	691469	NM_001044702.1	113374198	NP_001038167.1	ENSRNOG00000039075	ENSRNOT00000059757	ENSRNOP00000056509
PH_rn_0000450	0.00590468	0.0202617	0.00230635	157.556	146.122	197.303	41.4162	37.269	49.8814	-0.151184	0.156511	0.31718	0.788053	0.7713	0.563437		Lipogenin	Lipogenin	1	252964	NM_145790.1	21955163	NP_665733.1	NA	NA	NA
PH_rn_0000451	3.75702e-06	5.18749e-06	2.57128e-06	1015.36	1018.46	1244.84	209.36	197.529	257.018	0.0521725	0.313715	0.288522	0.904343	0.470319	0.50672		Eif2a	eukaryotic translation initiation factor 2A	1	502531	NM_001109339.1	157819054	NP_001102809.1	ENSRNOG00000013393	ENSRNOT00000064186,ENSRNOT00000018022	ENSRNOP00000062412,ENSRNOP00000018022
PH_rn_0000452	4.05151e-06	1.05125e-05	6.92911e-06	982.411	789.938	815.656	202.945	155.829	172.485	-0.276978	-0.267254	0.0189516	0.529681	0.542754	0.965683		RGD1305823	similar to RIKEN cDNA 0610037P05	1	360461	NM_001108261.1	157818390	NP_001101731.1	ENSRNOG00000003146	ENSRNOT00000004202	ENSRNOP00000004202
PH_rn_0000453	0.995146	0.999951	0.983451	13.3871	10.9866	23.3916	12.9145	9.97375	12.8727	NA	NA	NA	NA	NA	NA		Tmem156	transmembrane protein 156	1	498365	NM_001025138.1	68341946	NP_001020309.1	ENSRNOG00000026518	ENSRNOT00000032273	ENSRNOP00000032292
PH_rn_0000454	0.107551	0.179666	0.0253462	83.4122	87.893	122.043	26.1363	25.8666	34.4466	0.00583234	0.3704	0.350125	0.992939	0.551679	0.573765		PVR	poliovirus receptor	1	25066	NM_017076.2	148539962	NP_058772.2	ENSRNOG00000019202	ENSRNOT00000043096,ENSRNOT00000064305	ENSRNOP00000044638,ENSRNOP00000061458
PH_rn_0000455	0.0172259	0.00233699	0.000243229	126.663	223.028	312.228	35.1263	51.7354	72.9341	0.775461	1.16044	0.393827	0.172242	0.0404933	0.436031		Defb42	defensin beta 42	1	641657	NM_001037532.1	82830414	NP_001032621.1	ENSRNOG00000038762	ENSRNOT00000059215	ENSRNOP00000055986
PH_rn_0000456	7.3053e-07	7.68985e-07	7.46665e-07	3025.5	3267.42	3024.64	599.971	607.173	607.178	0.198736	0.0834675	-0.0638165	0.634658	0.841311	0.878287		Sf4	splicing factor 4	1	290666	NM_001011920.1	58865417	NP_001011920.1	ENSRNOG00000020510	ENSRNOT00000027826	ENSRNOP00000027826
PH_rn_0000457	2.02419e-06	3.06038e-06	2.05875e-06	1378.88	1277.74	1400.45	280.042	244.798	287.65	-0.0458285	0.0516489	0.137586	0.914755	0.903626	0.748139		Ep400	E1A binding protein p400	1	304569	NM_001107149.1	157821356	NP_001100619.1	ENSRNOG00000037483	ENSRNOT00000066812,ENSRNOT00000056734,ENSRNOT00000056735,ENSRNOT00000056736	ENSRNOP00000063812,ENSRNOP00000053577,ENSRNOP00000053578,ENSRNOP00000053579
PH_rn_0000458	0.0115279	0.0243535	0.00638314	137.991	140.629	161.707	37.5267	36.1976	42.6844	-0.0178939	0.0502688	0.0797447	0.975138	0.928398	0.887181		Iqch	IQ motif containing H	1	300776	NM_001106830.1	157819798	NP_001100300.1	ENSRNOG00000008353	ENSRNOT00000030946,ENSRNOT00000011109	ENSRNOP00000031244,ENSRNOP00000011109
PH_rn_0000459	0.430528	0.895386	0.651861	53.5486	34.0585	44.7492	21.4545	18.6331	20.2464	-0.744526	-0.431375	0.323563	0.460919	0.629303	0.762619		LOC690784	hypothetical protein LOC690784	1	690784	NM_001044299.1	112983753	NP_001037764.1	ENSRNOG00000026864	ENSRNOT00000033743	ENSRNOP00000031574
PH_rn_0000460	0.519125	0.687435	0.409758	48.3997	39.5518	57.9706	24.0493	39.7105	20.9799	-0.38397	0.0852546	0.472575	0.813057	0.924651	0.74984		LOC687399	hypothetical protein LOC687399	1	687399	NM_001101015.1	155369711	NP_001094485.1	NA	NA	NA
PH_rn_0000461	0.998769	0.998958	0.999689	12.3574	15.3813	7.11919	11.1586	12.0554	12.3651	NA	NA	NA	NA	NA	NA		LOC302576	similar to mgclh	1	302576	NM_001013959.1	62078646	NP_001013981.1	ENSRNOG00000030777	ENSRNOT00000045297	ENSRNOP00000043597
PH_rn_0000462	0.308061	0.630712	0.182001	60.7571	53.8344	76.2771	21.1735	18.9026	24.8096	-0.262473	0.148797	0.407706	0.729952	0.832313	0.576205		Fam36a	family with sequence similarity 36, member A	1	289278	NM_001105976.1	157787019	NP_001099446.1	ENSRNOG00000004553	ENSRNOT00000006154	ENSRNOP00000006154
PH_rn_0000463	0.00791136	3.82528e-06	4.61195e-06	1250.15	1155.79	954.989	483.13	222.581	199.943	-0.0548337	-0.367193	-0.278872	0.933517	0.60198	0.522571		LOC361635	similar to RIKEN cDNA 9030624J02	1	361635	NM_001017463.1	62945281	NP_001017463.1	ENSRNOG00000016063	ENSRNOT00000068164,ENSRNOT00000050393,ENSRNOT00000022188	ENSRNOP00000059724,ENSRNOP00000043528,ENSRNOP00000022188
PH_rn_0000464	2.6347e-06	3.17251e-06	2.3226e-06	1199.69	1256.87	1311.97	245.217	241.002	270.233	0.126777	0.156971	0.0665547	0.768301	0.714677	0.876639		LOC498368	similar to RIKEN cDNA 0610040J01	1	498368	NM_001017500.1	62945351	NP_001017500.1	ENSRNOG00000002191	ENSRNOT00000002982	ENSRNOP00000002982
PH_rn_0000465	0.546489	0.602012	0.736936	47.3699	54.9331	41.6981	18.0948	20.9022	16.9074	0.123438	-0.353095	-0.47395	0.881992	0.669664	0.585003		MGC114492	similar to melanoma antigen family A, 5	1	317324	NM_001024895.1	67846065	NP_001020066.1	ENSRNOG00000032629	ENSRNOT00000050147	ENSRNOP00000042255
PH_rn_0000466	0.0361978	0.0864108	0.00456773	108.127	106.57	172.895	31.342	29.72	44.9943	-0.0753254	0.502385	0.574796	0.902841	0.384735	0.326921		LOC689840	LRRGT00142	1	689840	NM_001047979.1	114145464	NP_001041444.1	ENSRNOG00000031522	ENSRNOT00000043392	ENSRNOP00000044147
PH_rn_0000467	0.00204856	0.101857	0.00347107	194.629	102.176	182.048	48.8735	28.7525	46.7846	-0.975593	-0.265856	0.712909	0.104381	0.618359	0.226392		LOC497938	similar to RIKEN cDNA 4933402P03	1	497938	NM_001017475.1	62945305	NP_001017475.1	ENSRNOG00000015358	ENSRNOT00000065675,ENSRNOT00000020658	ENSRNOP00000059409,ENSRNOP00000020658
PH_rn_0000468	0.191733	0.000643438	0.00513388	71.0549	287.85	168.827	23.5154	63.8174	44.1409	1.96701	1.06827	-0.872621	0.0040187	0.0932416	0.109514		LOC302473	similar to SLIT and NTRK-like family, member 4	1	302473	NM_001106947.1	157818930	NP_001100417.1	NA	NA	NA
PH_rn_0000469	1.04902e-06	1.36842e-06	1.16658e-06	2145.03	2010.55	2020.83	428.929	378.309	409.721	-0.0119036	-0.0359762	0.026412	0.977441	0.931814	0.950008		LOC683519	similar to ribosomal protein, mitochondrial, S22	1	683519	NM_001077530.1	117606267	NP_001070998.1	NA	NA	NA
PH_rn_0000470	0.112636	0.0752272	0.00144095	82.3824	109.866	216.627	25.8988	30.2397	53.7987	0.352194	1.23142	0.860894	0.583117	0.0460337	0.137415		Mpeg1	macrophage expressed gene 1	1	64552	NM_022617.1	12018297	NP_072139.1	ENSRNOG00000021084	ENSRNOT00000028622	NA
PH_rn_0000471	0.659561	0.828465	0.776354	42.221	42.8478	38.6471	16.9076	16.4354	17.9865	NA	NA	NA	NA	NA	NA		Cnfn	cornifelin	1	365217	NM_001108909.1	157821170	NP_001102379.1	ENSRNOG00000020530	ENSRNOT00000027845	ENSRNOP00000027845
PH_rn_0000472	8.03992e-07	1.41655e-06	1.07714e-06	2732.01	1963.31	2150	542.958	369.697	435.124	-0.393954	-0.281044	0.151394	0.35474	0.505245	0.719701		LOC685045	similar to Protein C6orf115	1	685045	NM_001099647.1	153791567	NP_001093117.1	ENSRNOG00000040145	ENSRNOT00000016618	ENSRNOP00000016618
PH_rn_0000473	0.034521	0.117168	0.0144572	111.216	99.9783	137.299	32.6289	29.1	37.6708	-0.209205	0.127491	0.33183	0.741749	0.829551	0.586122		RGD1311265	similar to CGI-41 protein	1	361976	NM_001014173.1	62079078	NP_001014195.1	ENSRNOG00000011645	ENSRNOT00000015793	ENSRNOP00000015793
PH_rn_0000474	0.294375	0.35963	0.252422	61.7868	70.3144	69.1579	21.4589	22.457	23.3998	0.102628	-0.0181111	-0.124235	0.887139	0.979826	0.861237		Tc2n	tandem C2 domains, nuclear	1	500707	NM_001025152.1	68342016	NP_001020323.1	ENSRNOG00000004754	ENSRNOT00000057448,ENSRNOT00000006371	ENSRNOP00000054255,ENSRNOP00000006371
PH_rn_0000475	1.85465e-05	2.70235e-05	3.91979e-05	574.618	595.475	480.037	123.525	120.309	106.226	0.0760284	-0.321051	-0.356882	0.866588	0.484529	0.438893		Zfp64	zinc finger protein 64	1	311661	NM_001012093.1	58865755	NP_001012093.1	ENSRNOG00000012762	ENSRNOT00000017063	ENSRNOP00000017063
PH_rn_0000476	0.0269557	0.0235116	0.0155097	115.335	141.727	135.265	32.8381	36.4281	37.2299	0.249332	0.0537972	-0.192723	0.672079	0.926665	0.737982		LOC498350	similar to testicular haploid expressed gene product isoform 2	1	498350	NM_001017498.1	62945347	NP_001017498.1	ENSRNOG00000002085	ENSRNOT00000002860	ENSRNOP00000002860
PH_rn_0000477	3.2138e-06	4.88155e-06	2.57545e-06	1089.51	1043.73	1243.83	223.778	202.145	256.817	-0.0107842	0.215345	0.253113	0.980123	0.617942	0.55935		Hltf	helicase-like transcription factor	1	295568	NM_001106478.1	157823927	NP_001099948.1	ENSRNOG00000000082	ENSRNOT00000000095,ENSRNOT00000064828	ENSRNOP00000000095,ENSRNOP00000060341
PH_rn_0000478	0.297011	0.234346	0.343694	61.7868	81.301	62.0387	21.7782	24.5954	21.6386	0.317008	-0.174499	-0.492191	0.655378	0.812448	0.488426		Gimap9	GTPase, IMAP family member 9	1	493865	NM_001008398.2	76677900	NP_001008399.1	ENSRNOG00000024569	ENSRNOT00000032802	ENSRNOP00000038150
PH_rn_0000479	0.167096	0.138728	0.0246426	74.1442	94.485	123.06	24.3035	27.2807	34.745	0.278551	0.551017	0.255208	0.677344	0.388513	0.678602		Tinag	tubulointerstitial nephritis antigen	1	300846	NM_001005549.1	53850625	NP_001005549.1	ENSRNOG00000032049	ENSRNOT00000041567	ENSRNOP00000039634
PH_rn_0000480	0.999689	0.999998	1	9.26803	2.19732	7.11919	10.6247	9.93025	7.84221	NA	NA	NA	NA	NA	NA		LOC498152	hypothetical protein LOC498152	1	498152	NM_001047923.1	114145641	NP_001041388.1	ENSRNOG00000030354	ENSRNOT00000043992	ENSRNOP00000039676
PH_rn_0000481	1.23268e-06	1.58998e-06	1.22108e-06	1892.74	1821.58	1952.69	379.904	343.887	396.311	0.0249758	0.0874504	0.114816	0.952859	0.835728	0.785877		Cnpy4	canopy 4 homolog (zebrafish)	1	363886	NM_001108852.2	172354351	NP_001102322.1	ENSRNOG00000027175	ENSRNOT00000033288	ENSRNOP00000033596
PH_rn_0000482	0.0159788	0.0403807	0.0311893	128.723	126.346	116.958	35.5637	33.4388	33.4417	-0.0749152	-0.314186	-0.242326	0.89843	0.595185	0.684689		Fam117a	family with sequence similarity 117, member A	1	497983	NM_001109039.1	157817605	NP_001102509.1	ENSRNOG00000004417	ENSRNOT00000005939	ENSRNOP00000005939
PH_rn_0000483	0.00458886	0.00601033	0.00256798	165.795	185.674	193.235	43.0958	44.7202	49.0665	0.124972	0.0512687	-0.0536984	0.818172	0.923854	0.919875		LOC691141	hypothetical protein LOC691141	1	691141	NM_001109624.1	157819996	NP_001103094.1	ENSRNOG00000033256	ENSRNOT00000041091	ENSRNOP00000041436
PH_rn_0000484	0.0173842	0.0141341	0.00285626	126.663	157.109	189.167	35.1888	39.3544	48.2314	0.265953	0.409433	0.152286	0.643533	0.463587	0.779949		LOC500034	similar to CG3570-PA	1	500034	NM_001109221.1	157822868	NP_001102691.1	ENSRNOG00000007224	ENSRNOT00000009752	ENSRNOP00000009752
PH_rn_0000485	3.72804e-06	3.89162e-06	5.11935e-06	1018.45	1147	915.325	209.952	220.974	192.123	0.223054	-0.143263	-0.331084	0.607731	0.741959	0.44972		RGD1562218	similar to RIKEN cDNA 0610039J04	1	292100	NM_001034919.1	77917539	NP_001030091.1	ENSRNOG00000019169	ENSRNOT00000025948	ENSRNOP00000025948
PH_rn_0000486	3.57296e-07	3.62751e-07	3.6212e-07	13278	14147.5	12796.2	2591.26	2587.86	2528.86	0.226808	0.100289	-0.0733139	0.582098	0.806976	0.858177		Ecop	EGFR-coamplified and overexpressed protein	1	362374	NM_001108630.1	157820804	NP_001102100.1	ENSRNOG00000006646	ENSRNOT00000008885	ENSRNOP00000008885
PH_rn_0000487	0.85068	0.835074	0.615408	32.953	38.4532	46.7833	14.963	20.2664	20.2856	0.129283	0.335222	0.21111	0.905206	0.718906	0.838248		LOC499584	LRRGT00202	1	499584	NM_001047948.1	114145693	NP_001041413.1	ENSRNOG00000033028	ENSRNOT00000040463	ENSRNOP00000047643
PH_rn_0000488	0.00649036	0.0123923	0.000243859	154.467	161.503	312.228	40.7664	40.2382	72.9486	0.0230548	0.872804	0.851532	0.966958	0.105186	0.113797		LOC691153	hypothetical protein LOC691153	1	691153	NM_001109627.1	157820060	NP_001103097.1	NA	NA	NA
PH_rn_0000489	0.00252133	0.01002	0.00220236	186.39	168.095	199.337	47.1737	41.4162	50.3267	-0.186817	-0.0695688	0.133124	0.73066	0.895229	0.804535		Tmem143	transmembrane protein 143	1	308593	NM_001107513.1	157819596	NP_001100983.1	ENSRNOG00000021096	ENSRNOT00000028643,ENSRNOT00000028650	ENSRNOP00000028643,ENSRNOP00000028650
PH_rn_0000490	1.0041e-06	1.44564e-06	1.16631e-06	2224.33	1936.94	2020.83	444.332	364.896	409.716	-0.118089	-0.0866111	0.0789585	0.779341	0.836809	0.851479		Tbpl1	TATA box binding protein-like 1	1	689030	NM_001127201.1	187761294	NP_001120673.1	ENSRNOG00000011114	ENSRNOT00000014805	ENSRNOP00000014805
PH_rn_0000491	1.02898e-06	1.44496e-06	1.1155e-06	2179.02	1938.04	2093.04	435.527	365.102	423.94	-0.0876904	-0.00557474	0.130001	0.835144	0.989413	0.757987		Tox4	TOX high mobility group box family member 4	1	286990	NM_173324.2	52138630	NP_775446.2	ENSRNOG00000012844	ENSRNOT00000060458,ENSRNOT00000017476	ENSRNOP00000057202,ENSRNOP00000017476
PH_rn_0000492	9.23476e-06	1.02924e-05	1.02167e-05	717.757	795.431	711.919	151.442	156.831	152.017	0.174976	-0.0393253	-0.193274	0.693453	0.929307	0.663412		RGD1309051	similar to chromosome 14 open reading frame 50	1	299153	NM_001013944.1	62078616	NP_001013966.1	ENSRNOG00000038480	ENSRNOT00000058642	ENSRNOP00000055437
PH_rn_0000493	7.75794e-06	2.15839e-05	1.22383e-05	762.038	633.928	671.238	160.043	127.331	143.994	-0.242171	-0.210553	0.0407436	0.588505	0.636015	0.927487		Palmd	palmdelphin	1	310811	NM_001025688.1	71043605	NP_001020859.1	ENSRNOG00000016508	ENSRNOT00000022615	ENSRNOP00000022615
PH_rn_0000494	0.99996	0.999859	1	0	10.9866	1.01703	11.4492	10.9672	7.98608	NA	NA	NA	NA	NA	NA		LOC498063	similar to RIKEN cDNA 4930563D23	1	498063	NM_001017483.1	62945321	NP_001017483.1	NA	NA	NA
PH_rn_0000495	1.2867e-06	2.69391e-06	2.06837e-06	1835.07	1359.05	1396.38	368.7	259.621	286.842	-0.359682	-0.362453	0.0448527	0.402791	0.398432	0.916399		H2afx	H2A histone family, member X	1	500987	NM_001109291.1	157817663	NP_001102761.1	ENSRNOG00000010386	ENSRNOT00000059715	ENSRNOP00000056469
PH_rn_0000496	0.635599	0.590018	0.444884	43.2508	56.0318	55.9365	17.2806	19.4074	20.4113	0.282977	0.197667	-0.0879462	0.726444	0.80409	0.908834		RGD1309106	similar to hypothetical protein	1	360864	NM_001014130.1	62078994	NP_001014152.1	ENSRNOG00000026523	ENSRNOT00000035815	ENSRNOP00000036314
PH_rn_0000497	1.20967e-06	1.32808e-06	1.30226e-06	1919.51	2052.3	1864.21	385.109	385.91	378.906	0.177504	-0.00125783	-0.121663	0.67464	0.99762	0.773243		Cldn12	claudin 12	1	500000	NM_001100813.1	154816181	NP_001094283.1	ENSRNOG00000039862	ENSRNOT00000061199	ENSRNOP00000057913
PH_rn_0000498	3.27967e-07	3.48373e-07	3.34587e-07	21808.7	17110.6	19406.9	4248.07	3127.27	3828.87	-0.204616	-0.02843	0.240496	0.618724	0.944631	0.559288		Gng10	guanine nucleotide binding protein (G protein), gamma 10	1	114119	NM_053660.1	59710098	NP_446112.1	ENSRNOG00000025040	ENSRNOT00000020707	ENSRNOP00000020707
PH_rn_0000499	0.998185	0.999968	0.999884	10.2978	8.7893	10.1703	12.4113	10.2046	10.4842	NA	NA	NA	NA	NA	NA		Teddm1	transmembrane epididymal protein 1	1	664710	NM_001039915.1	90017713	NP_001035004.1	NA	NA	NA
PH_rn_0000500	0.998604	0.999986	0.999834	9.26803	8.7893	7.11919	12.3884	9.56326	11.7104	NA	NA	NA	NA	NA	NA		Pabpc3	poly(A) binding protein, cytoplasmic 3	1	292295	NM_001106208.1	157818976	NP_001099678.1	ENSRNOG00000017367	ENSRNOT00000023319	ENSRNOP00000023319
PH_rn_0000501	0.482906	0.664615	0.409173	50.4593	50.5385	57.9706	18.8573	21.8136	20.8359	-0.0882089	0.024426	0.114719	0.919811	0.974544	0.893408		LOC500702	LRRGT00051	1	500702	NM_001047960.1	114145664	NP_001041425.1	ENSRNOG00000030420	ENSRNOT00000046625	ENSRNOP00000041166
PH_rn_0000502	4.22726e-06	5.03198e-06	3.30345e-06	964.904	1031.64	1103.48	199.541	199.953	229.183	0.142917	0.2093	0.0957132	0.742708	0.629915	0.825056		RGD1305215	similar to expressed sequence AA960436	1	307643	NM_001014013.1	62078754	NP_001014035.1	ENSRNOG00000013216	ENSRNOT00000017960	ENSRNOP00000017960
PH_rn_0000503	0.11876	0.26778	0.230006	81.3527	78.005	71.1919	25.7484	24.0349	23.7926	-0.135177	-0.374226	-0.237154	0.841965	0.584944	0.733202		Lrrc19	leucine rich repeat containing 19	1	680478	NM_001109413.1	157821310	NP_001102883.1	NA	NA	NA
PH_rn_0000504	0.00522539	0.0104231	0.000777519	161.676	166.997	245.104	42.2876	41.2505	59.524	0.00676864	0.445771	0.446007	0.99021	0.400852	0.402001		Lmbr1l	limb region 1-like homolog (mouse)	1	300215	NM_001013950.1	62078628	NP_001013972.1	NA	NA	NA
PH_rn_0000505	0.999406	0.999782	0.997709	9.26803	10.9866	16.2724	11.3058	11.4322	11.8888	NA	NA	NA	NA	NA	NA		Prl3a1	Prolactin family 3, subfamily a, member 1	1	266782	NM_153736.1	24308505	NP_714958.1	ENSRNOG00000017103	ENSRNOT00000059641,ENSRNOT00000023063	ENSRNOP00000056395,ENSRNOP00000023063
PH_rn_0000506	3.40389e-07	3.67528e-07	3.77321e-07	17315.8	13394.9	10861.9	3375.8	2450.86	2148.46	-0.228987	-0.520888	-0.224397	0.578333	0.215855	0.58629		Pomp	proteasome maturation protein	1	288455	NM_001100942.1	155369272	NP_001094412.1	ENSRNOG00000000939	ENSRNOT00000001244	ENSRNOP00000001244
PH_rn_0000507	7.89336e-07	1.06766e-06	8.18734e-07	2784.53	2417.06	2746.99	553.165	452.34	552.562	-0.120197	0.0571243	0.220283	0.774195	0.891176	0.600216		RGD1305235	similar to RIKEN cDNA 1700052N19	1	292267	NM_001017447.1	62945249	NP_001017447.1	ENSRNOG00000019489	ENSRNOT00000065571,ENSRNOT00000026367	ENSRNOP00000062442,ENSRNOP00000026367
PH_rn_0000508	6.4559e-06	1.15306e-05	1.04108e-05	815.586	766.866	707.851	170.487	151.629	151.227	-0.0588973	-0.224189	-0.150739	0.893823	0.612931	0.734385		Tmem106c	transmembrane protein 106C	1	315286	NM_001008358.1	56605791	NP_001008359.1	ENSRNOG00000008784	ENSRNOT00000011638	ENSRNOP00000011638
PH_rn_0000509	0.999446	0.999476	0.987745	9.26803	13.1839	17.2895	11.2276	11.8167	14.9259	NA	NA	NA	NA	NA	NA		Phf11	PHD finger protein 11	1	361051	NM_001024272.1	66730367	NP_001019443.1	ENSRNOG00000011580	ENSRNOT00000015412	ENSRNOP00000015412
PH_rn_0000510	0.056789	0.0855126	0.239649	97.8292	106.57	70.1749	29.2861	29.5904	23.4479	0.0656684	-0.659291	-0.719315	0.916429	0.329209	0.286446		Gdf3	growth differentiation factor 3	1	500311	NM_001109671.1	157823830	NP_001103141.1	ENSRNOG00000015331	ENSRNOT00000041552	ENSRNOP00000050554
PH_rn_0000511	0.21116	0.290501	0.315115	68.9953	75.8077	64.0728	23.0745	23.4309	22.1754	0.0556245	-0.289578	-0.343165	0.936464	0.68541	0.629289		LOC680045	hypothetical protein LOC680045	1	680045	NM_001109389.1	157820630	NP_001102859.1	NA	NA	NA
PH_rn_0000512	2.37971e-05	1.61016e-05	0.00242873	534.456	691.059	675.307	115.686	137.782	217.22	0.395945	0.290671	-0.0740472	0.386088	0.626045	0.895311		Mzf1	myeloid zinc finger 1	1	361508	NM_001108470.1	157823933	NP_001101940.1	ENSRNOG00000027550	ENSRNOT00000058563	ENSRNOP00000055361
PH_rn_0000513	1.50912e-05	6.96877e-05	1.41393e-05	611.69	466.931	641.745	130.759	96.7712	138.189	-0.362823	0.026617	0.413302	0.431232	0.952622	0.369958		RGD1308517	similar to KIAA1712 protein	1	290722	NM_001037181.1	81295372	NP_001032258.1	ENSRNOG00000010566	ENSRNOT00000014083	ENSRNOP00000014083
PH_rn_0000514	0.165943	0.569993	0.239353	74.1442	57.1304	70.1749	24.1843	19.6618	23.4152	-0.460587	-0.262243	0.202829	0.528825	0.705097	0.781256		LOC691729	similar to spermatogenesis associated 5-like 1	1	691729	NM_001109647.1	157820632	NP_001103117.1	ENSRNOG00000000169	ENSRNOT00000043414	ENSRNOP00000040861
PH_rn_0000515	7.49598e-07	1.04456e-06	9.40626e-07	2941.05	2459.9	2415.44	583.57	460.138	487.391	-0.173153	-0.210616	0.00562489	0.67957	0.615637	0.989289		Ubfd1	ubiquitin family domain containing 1	1	293454	NM_001034911.1	77917605	NP_001030083.1	ENSRNOG00000018243	ENSRNOT00000025072	ENSRNOP00000025072
PH_rn_0000516	1.94379e-06	3.22525e-06	2.36596e-06	1410.8	1246.98	1299.76	286.245	239.193	267.839	-0.11405	-0.0893521	0.0643318	0.790139	0.834342	0.880773		Tmem25	transmembrane protein 25	1	689172	NM_001109528.1	157817305	NP_001102998.1	ENSRNOG00000014218	ENSRNOT00000019695,ENSRNOT00000067558	ENSRNOP00000019695,ENSRNOP00000058819
PH_rn_0000517	0.433293	0.865521	0.191001	54.5784	39.5518	75.2601	28.4245	16.6667	24.6309	-0.556085	0.285836	0.839979	0.607039	0.744567	0.295084		Antxr1	anthrax toxin receptor 1	1	362393	NM_001044249.2	125630334	NP_001037714.1	ENSRNOG00000008678	ENSRNOT00000011675	ENSRNOP00000011675
PH_rn_0000518	4.36953e-07	5.01863e-07	4.39144e-07	6875.85	5865.76	6951.39	1347.84	1080.23	1379.44	-0.106756	0.149324	0.3123	0.795916	0.717501	0.453019		RGD1303127	similar to hypothetical protein FLJ20436	1	300206	NM_001004244.2	154426326	NP_001004244.2	ENSRNOG00000010904	ENSRNOT00000014875	ENSRNOP00000014875
PH_rn_0000519	8.93698e-05	0.000104496	7.65976e-05	378.959	424.084	405.794	85.2422	88.8872	91.5172	0.182378	0.00770707	-0.118965	0.699574	0.986925	0.800029		MGC94915	similar to hypothetical protein	1	362712	NM_001007009.1	55741505	NP_001007010.1	ENSRNOG00000024905	ENSRNOT00000036815	ENSRNOP00000031362
PH_rn_0000520	0.985423	0.910377	0.989811	16.4765	19.7759	11.1873	14.1178	27.34	17.1244	NA	NA	NA	NA	NA	NA		LOC691448	similar to solute carrier family 25 member 24 isoform 1	1	691448	NM_001109640.1	157820424	NP_001103110.1	ENSRNOG00000027522	ENSRNOT00000038315	ENSRNOP00000032150
PH_rn_0000521	0.0257467	0.0537351	0.0085506	116.365	118.656	152.554	33.0165	31.9499	40.8017	-0.0225235	0.213645	0.23593	0.970047	0.710465	0.683678		RGD1310039	similar to hypothetical protein FLJ10058	1	361747	NM_001014165.1	62079062	NP_001014187.1	ENSRNOG00000015137	ENSRNOT00000020464	ENSRNOP00000020464
PH_rn_0000522	6.83205e-07	8.12691e-07	6.74001e-07	3269.55	3087.24	3402.98	647.384	574.372	681.592	0.00522431	0.149095	0.189727	0.989993	0.720503	0.649695		Tacc1	transforming, acidic coiled-coil containing protein 1	1	306562	NM_001004107.1	52486746	NP_001004107.1	NA	NA	NA
PH_rn_0000523	0.000843558	0.00108592	0.0288469	232.73	259.284	118.992	56.4651	58.5142	33.8873	0.124981	-1.13023	-1.23712	0.805828	0.0547091	0.0374549		LOC688276	similar to epidermodysplasia verruciformis 2	1	688276	NM_001126301.1	187282137	NP_001119773.1	NA	NA	NA
PH_rn_0000524	0.983644	0.610627	0.998394	21.6254	54.9331	11.1873	11.9868	19.0858	13.1817	NA	NA	NA	NA	NA	NA		Aldoal1	aldolase A-like 1	1	299052	NM_001013943.1	62078614	NP_001013965.1	ENSRNOG00000030869	ENSRNOT00000043224	ENSRNOP00000041393
PH_rn_0000525	0.942612	0.999999	0.999908	2.05956	2.19732	7.11919	28.9641	9.4967	11.1615	NA	NA	NA	NA	NA	NA		RGD1359449	gasdermin domain containing protein RGD1359449	1	314959	NM_001014084.1	62078900	NP_001014106.1	ENSRNOG00000004999	ENSRNOT00000006823	ENSRNOP00000006823
PH_rn_0000526	0.99889	0.999734	0.999955	10.2978	14.2826	7.11919	11.7265	10.6686	10.5776	NA	NA	NA	NA	NA	NA		LOC685046	hypothetical protein LOC685046	1	685046	NM_001109453.1	157822376	NP_001102923.1	ENSRNOG00000037798	ENSRNOT00000031326	ENSRNOP00000029967
PH_rn_0000527	0.56802	0.630589	0.359145	46.3401	53.8344	61.0217	18.0114	18.923	21.4153	0.125573	0.221858	0.0937169	0.875644	0.773448	0.901523		Klrc2	killer cell lectin-like receptor subfamily C, member 2	1	29684	NM_019261.1	9506840	NP_062134.1	ENSRNOG00000009509	ENSRNOT00000012743	ENSRNOP00000012743
PH_rn_0000528	0.000164332	0.000915274	0.000545704	329.53	268.074	263.41	75.5645	60.1315	63.188	-0.316403	-0.438948	-0.118972	0.522716	0.376938	0.81237		LOC362710	hypothetical LOC362710	1	362710	NM_001126372.1	187607685	NP_001119844.1	ENSRNOG00000008612	ENSRNOT00000011635,ENSRNOT00000011537	ENSRNOP00000011635,ENSRNOP00000011537
PH_rn_0000529	8.77712e-05	0.000255071	0.000258152	381.019	348.276	308.159	85.6728	74.9551	72.1162	-0.121699	-0.408908	-0.253073	0.798923	0.399325	0.603179		RGD1306783	similar to 2810422O20Rik protein	1	304928	NM_001025668.1	71043755	NP_001020839.1	ENSRNOG00000025189	ENSRNOT00000003636	ENSRNOP00000003480
PH_rn_0000530	0.000107651	8.21052e-05	6.72258e-05	363.513	449.353	419.015	82.2678	93.5672	94.1493	0.322503	0.113737	-0.152445	0.497217	0.809237	0.744418		LOC690918	hypothetical protein LOC690918	1	690918	NM_001109613.1	157819734	NP_001103083.1	ENSRNOG00000042246	ENSRNOT00000067992	ENSRNOP00000060159
PH_rn_0000531	0.999999	0.99987	1	-1.02978	6.59197	-1.01703	9.28284	12.1301	9.35644	NA	NA	NA	NA	NA	NA		LOC500148	similar to 40S ribosomal protein S7 (S8)	1	500148	NM_001035253.1	78214306	NP_001030330.1	ENSRNOG00000038471	ENSRNOT00000009001	ENSRNOP00000042941
PH_rn_0000532	5.62165e-07	6.64666e-07	6.36372e-07	4254.02	3858.5	3657.23	838.606	714.791	731.597	-0.0470732	-0.113788	-0.0199498	0.909645	0.784011	0.961676		Nicn1	nicolin 1	1	619581	NM_001034999.1	78042612	NP_001030171.1	NA	NA	NA
PH_rn_0000533	0.999958	0.999984	0.999967	5.1489	8.7893	10.1703	10.1166	9.67193	9.50809	NA	NA	NA	NA	NA	NA		LOC500825	hypothetical protein LOC500825	1	500825	NM_001025052.1	68163528	NP_001020223.1	ENSRNOG00000004875	ENSRNOT00000006455	ENSRNOP00000006455
PH_rn_0000534	0.158071	0.406086	0.583808	75.174	67.0184	48.8173	24.3988	21.7407	18.8335	-0.248063	-0.801305	-0.544101	0.725074	0.290277	0.481727		Ctag2	cancer/testis antigen 2	1	501655	NM_001109322.1	157818566	NP_001102792.1	ENSRNOG00000012560	ENSRNOT00000016754	ENSRNOP00000016754
PH_rn_0000535	1.63315e-06	2.84661e-06	1.90222e-06	1565.27	1322.79	1464.52	316.268	253.011	300.26	-0.174139	-0.0655963	0.152761	0.683882	0.877378	0.721098		Rsl1d1	ribosomal L1 domain containing 1	1	302898	NM_001008876.1	57114333	NP_001008876.1	ENSRNOG00000032439	ENSRNOT00000044593	ENSRNOP00000042092
PH_rn_0000536	0.990476	0.98372	0.999558	16.4765	26.3679	8.13622	13.0419	13.4682	12.4536	NA	NA	NA	NA	NA	NA		Zfp819	zinc finger protein 819	1	308561	NM_001014017.1	62078764	NP_001014039.1	ENSRNOG00000030160	ENSRNOT00000024662	ENSRNOP00000024662
PH_rn_0000537	0.715977	0.65927	0.960556	38.1019	50.5385	27.4598	19.0964	22.6508	13.5373	0.315932	NA	NA	0.75997	NA	NA		Ctsr	cathepsin R	1	290975	NM_175581.3	70912392	NP_783171.2	ENSRNOG00000017888	ENSRNOT00000024115	ENSRNOP00000024115
PH_rn_0000538	0.567617	0.998419	0.509088	46.3401	19.7759	49.8344	18.1257	11.1781	136.043	NA	-0.0668825	NA	NA	0.986519	NA		LOC298139	similar to RIKEN cDNA 2310003M01	1	298139	NM_001013930.1	62078588	NP_001013952.1	ENSRNOG00000006427	ENSRNOT00000008485	ENSRNOP00000008485
PH_rn_0000539	4.84333e-06	9.76433e-06	3.70987e-06	912.386	809.714	1047.54	189.332	159.445	218.171	-0.136366	0.21108	0.356985	0.756226	0.628086	0.418457		MGC125002	similar to RIKEN cDNA 5830433M19	1	500501	NM_001034154.1	77628024	NP_001029326.1	ENSRNOG00000007299	ENSRNOT00000010173	ENSRNOP00000010173
PH_rn_0000540	7.38957e-07	1.01137e-06	6.66904e-07	2987.39	2526.92	3446.71	592.571	472.345	690.19	-0.156595	0.294743	0.491248	0.70846	0.48242	0.249564		RGD1307100	similar to RIKEN cDNA D630029K19	1	294978	NM_001037184.1	81295330	NP_001032261.1	ENSRNOG00000026660	ENSRNOT00000023150	ENSRNOP00000023150
PH_rn_0000541	0.807792	0.999182	0.962661	30.8934	13.1839	16.2724	20.4516	12.4234	19.7335	NA	-1.09311	NA	NA	0.552287	NA		Rtbdn	retbindin	1	304667	NM_001107165.1	157820792	NP_001100635.1	ENSRNOG00000043215	ENSRNOT00000064289	ENSRNOP00000063875
PH_rn_0000542	0.99998	0.999999	0.999969	3.08934	-1.09866	8.13622	10.1325	10.0615	10.0244	NA	NA	NA	NA	NA	NA		Prl8a2	prolactin family 8, subfamily a, member 2	1	24315	NM_022846.1	12408287	NP_074037.1	ENSRNOG00000017048	ENSRNOT00000022923	ENSRNOP00000022923
PH_rn_0000543	0.00852009	0.0295224	0.0040592	146.229	135.135	177.98	39.0954	35.1537	46.203	-0.158748	0.109445	0.276896	0.781666	0.8423	0.621834		LOC654482	hypothetical protein LOC654482	1	654482	NM_001039174.1	85702363	NP_001034263.1	ENSRNOG00000043410	ENSRNOT00000068290	ENSRNOP00000061520
PH_rn_0000544	0.814501	1	0.999988	33.9828	2.19732	5.08514	16.4136	8.8831	10.2004	NA	NA	NA	NA	NA	NA		RGD1306441	similar to RIKEN cDNA 4921530L21	1	290425	NM_001106053.1	157823324	NP_001099523.1	ENSRNOG00000031449	ENSRNOT00000043065	ENSRNOP00000048873
PH_rn_0000545	0.000495409	0.0366593	0.00119311	259.505	129.642	224.763	61.7482	34.2816	55.4188	-1.03966	-0.345353	0.678652	0.0694375	0.498665	0.22543		Akap3	A kinase (PRKA) anchor protein 3	1	312720	NM_001005557.1	53850641	NP_001005557.1	ENSRNOG00000019783	ENSRNOT00000026775	ENSRNOP00000026775
PH_rn_0000546	0.999998	0.999999	1	3.08934	4.39465	2.03406	8.87041	8.76375	7.80915	NA	NA	NA	NA	NA	NA		Trim52	tripartite motif-containing 52	1	290458	NM_001106056.1	157823352	NP_001099526.1	ENSRNOG00000024509	ENSRNOT00000020876	ENSRNOP00000020876
PH_rn_0000547	6.238e-07	6.81949e-07	7.97954e-07	3667.05	3739.85	2819.2	724.592	693.187	566.765	0.119962	-0.290766	-0.358346	0.773026	0.488194	0.395156		Fam110b	family with sequence similarity 110, member B	1	500400	NM_001024341.1	66730466	NP_001019512.1	ENSRNOG00000009114	ENSRNOT00000012066	ENSRNOP00000012067
PH_rn_0000548	0.503556	0.3976	0.159054	49.4295	79.1037	79.3282	18.7423	62.7597	25.5373	0.596218	0.506973	-0.105826	0.709631	0.488163	0.938935		Clgn	calmegin	1	685504	NM_001109472.1	157822988	NP_001102942.1	ENSRNOG00000003755	ENSRNOT00000005071	ENSRNOP00000005071
PH_rn_0000549	0.997646	0.999847	0.765581	14.4169	14.2826	28.4768	11.3127	10.0947	32.9579	NA	NA	NA	NA	NA	NA		Apon	apolipoprotein N	1	304603	NM_001009385.1	57164116	NP_001009385.1	ENSRNOG00000033466	ENSRNOT00000043908	ENSRNOP00000040341
PH_rn_0000550	1.40481e-06	1.15516e-06	1.4879e-06	1725.91	2272.03	1702.5	347.484	425.927	347.087	0.476639	0.0137561	-0.398572	0.268386	0.974059	0.351614		Bicd2	bicaudal D homolog 2 (Drosophila)	1	306809	NM_198765.2,NM_001033674.1	76008361;76008362	NP_942060.1,NP_001028846.1	ENSRNOG00000016031	ENSRNOT00000066228,ENSRNOT00000048653,ENSRNOT00000021701	ENSRNOP00000062568,ENSRNOP00000047890,ENSRNOP00000021701
PH_rn_0000551	7.92724e-07	8.81071e-07	9.28423e-07	2772.17	2854.32	2438.83	550.764	531.958	491.945	0.127448	-0.113525	-0.189742	0.760602	0.78618	0.651136		LOC683402	similar to AP-3 complex subunit sigma-2 (Adapter-related protein complex 3 sigma-2 subunit) (Sigma-adaptin 3b) (AP-3 complex sigma-3B subunit) (Sigma-3B-adaptin)	1	683402	NM_001115039.1	169234837	NP_001108511.1	ENSRNOG00000043141	ENSRNOT00000068084	ENSRNOP00000062692
PH_rn_0000552	2.27089e-06	4.01558e-06	3.38362e-06	1294.43	1131.62	1091.27	263.619	218.169	226.776	-0.135149	-0.219117	-0.0499789	0.753635	0.611476	0.907856		Skiv2l2	superkiller viralicidic activity 2-like 2 (S. cerevisiae)	1	365668	NM_001034093.1	77539759	NP_001029265.1	ENSRNOG00000010125	ENSRNOT00000034347,ENSRNOT00000013683,ENSRNOT00000060695	ENSRNOP00000034377,ENSRNOP00000013683,ENSRNOP00000057426
PH_rn_0000553	7.06423e-05	0.356954	5.91816e-05	401.614	452.649	432.237	89.7139	972.036	96.7622	0.195658	0.0207547	-0.1167	0.957285	0.964546	0.973829		Ifi44	interferon-induced protein 44	1	310969	NM_001107729.1	157819748	NP_001101199.1	ENSRNOG00000022218	ENSRNOT00000064879,ENSRNOT00000029990	ENSRNOP00000061857,ENSRNOP00000031735
PH_rn_0000554	0.876385	0.989783	0.751682	29.8636	23.0719	40.6811	16.01	13.6217	17.2071	NA	NA	NA	NA	NA	NA		Aspn	asporin	1	306805	NM_001014008.1	62078744	NP_001014030.1	ENSRNOG00000015410	ENSRNOT00000020704	ENSRNOP00000020704
PH_rn_0000555	0.999954	0.999996	0.999837	5.1489	5.49331	9.15325	10.184	9.45171	11.093	NA	NA	NA	NA	NA	NA		Zfp278	zinc finger protein 278	1	305471	NM_001107231.1	157822268	NP_001100701.1	ENSRNOG00000018709	ENSRNOT00000065442,ENSRNOT00000025378,ENSRNOT00000025481	ENSRNOP00000061659,ENSRNOP00000025378,ENSRNOP00000025481
PH_rn_0000556	0.99804	0.999951	0.686739	10.2978	6.59197	43.7322	12.5267	11.1731	18.138	NA	NA	NA	NA	NA	NA		Doxl1	diamine oxidase-like protein 1	1	312316	NM_199233.1	40385888	NP_954703.1	ENSRNOG00000023612	ENSRNOT00000032300	ENSRNOP00000033821
PH_rn_0000557	4.55662e-06	6.1625e-05	6.51015e-06	935.041	481.214	834.98	193.73	99.397	176.303	-0.92441	-0.163836	0.759636	0.0530694	0.708197	0.105856		Fam113b	family with sequence similarity 113, member B	1	315283	NM_001039454.1	86515433	NP_001034543.1	ENSRNOG00000022807	ENSRNOT00000037874	ENSRNOP00000035198
PH_rn_0000558	0.999974	0.999976	0.999787	6.17868	6.59197	11.1873	9.50507	10.5721	10.7385	NA	NA	NA	NA	NA	NA		LOC499843	LRRGT00091	1	499843	NM_001047953.1	114145671	NP_001041418.1	ENSRNOG00000032177	ENSRNOT00000040741	ENSRNOP00000048432
PH_rn_0000559	0.999397	0.999992	0.978781	11.3276	7.69064	23.3916	10.6609	9.41211	13.5966	NA	NA	NA	NA	NA	NA		RGD1304605	hypothetical LOC299944	1	299944	NM_001013947.1	62078622	NP_001013969.1	ENSRNOG00000004958	ENSRNOT00000006596	ENSRNOP00000006596
PH_rn_0000560	1.66021e-05	5.7041e-05	1.69143e-05	594.183	490.003	607.166	127.348	100.985	131.347	-0.251582	-0.0159499	0.263736	0.582829	0.971701	0.564247		Brp16	brain protein 16	1	315094	NM_001007707.1	56090625	NP_001007708.1	ENSRNOG00000029238	ENSRNOT00000040981	ENSRNOP00000047549
PH_rn_0000561	5.87007e-07	7.1006e-07	6.3658e-07	3989.37	3567.36	3655.2	787.2	661.784	731.194	-0.0692683	-0.0244153	0.0902667	0.86756	0.95307	0.828129		Nomo1	nodal modulator 1	1	361578	NM_001108484.1	157816948	NP_001101954.1	ENSRNOG00000021118	ENSRNOT00000028680	ENSRNOP00000028680
PH_rn_0000562	1.10038e-05	1.10248e-05	9.0677e-06	676.566	777.853	741.413	143.41	153.627	157.841	0.227827	0.103908	-0.101625	0.60958	0.814926	0.818447		RGD1359127	similar to RIKEN cDNA 2310011J03	1	299612	NM_001007657.1	56090408	NP_001007658.1	ENSRNOG00000016399	ENSRNOT00000021939	ENSRNOP00000021940
PH_rn_0000563	1.55176e-06	2.03702e-06	1.43691e-06	1616.76	1573.28	1742.17	326.275	298.656	354.891	0.0352547	0.141909	0.155961	0.933864	0.737942	0.713636		Bcap29	B-cell receptor-associated protein 29	1	298943	NM_001006980.1	55742816	NP_001006981.1	ENSRNOG00000007884	ENSRNOT00000010631	ENSRNOP00000010631
PH_rn_0000564	0.000306998	8.77174e-05	6.33771e-05	287.309	442.761	425.118	67.2531	92.3788	95.3591	0.62541	0.464554	-0.110014	0.204803	0.337992	0.813848		Apol3	apolipoprotein L, 3	1	315108	NM_001013175.1	61557186	NP_001013193.1	ENSRNOG00000042771	ENSRNOT00000068221	ENSRNOP00000060690
PH_rn_0000565	0.999998	0.999997	0.999981	0	4.39465	5.08514	9.44057	9.59879	10.4943	NA	NA	NA	NA	NA	NA		LOC685171	similar to protein disulfide isomerase-associated 6	1	685171	NM_001109459.1	157822580	NP_001102929.1	ENSRNOG00000039535	ENSRNOT00000060602	ENSRNOP00000060642
PH_rn_0000566	5.08606e-07	6.16819e-07	5.3605e-07	5020.18	4248.53	4695.62	987.42	785.8	935.818	-0.141277	0.0203767	0.20913	0.733342	0.960689	0.614997		RGD1304704	similar to Hypothetical protein CGI-99	1	302247	NM_001047874.1	114145721	NP_001041339.1	ENSRNOG00000000340	ENSRNOT00000000382,ENSRNOT00000049255	ENSRNOP00000000382,ENSRNOP00000049155
PH_rn_0000567	0.00536554	0.034654	0.189941	160.646	130.741	199.337	42.0479	34.343	163.809	-0.341127	0.14381	0.490338	0.550733	0.913226	0.737777		LOC678769	similar to Cysteine protease ATG4A (Autophagy-related protein 4 homolog A) (Autophagin-2) (Autophagy-related cysteine endopeptidase 2) (AUT-like 2 cysteine endopeptidase)	1	678769	NM_001126298.1	187282045	NP_001119770.1	NA	NA	NA
PH_rn_0000568	0.523513	0.972559	0.426721	48.3997	29.6639	56.9536	19.3992	13.5948	20.6065	NA	0.06002	NA	NA	0.939906	NA		LOC286992	peptide HP (rs14)	1	286992	NM_173326.1	27545409	NP_775448.1	NA	NA	NA
PH_rn_0000569	0.998413	0.999971	0.999552	11.3276	10.9866	10.1703	11.8554	9.55953	11.8266	NA	NA	NA	NA	NA	NA		LOC679805	hypothetical protein LOC679805	1	679805	NM_001109378.1	157820266	NP_001102848.1	ENSRNOG00000023794	ENSRNOT00000037530	ENSRNOP00000036766
PH_rn_0000570	2.19153e-06	3.36185e-06	2.91471e-06	1320.18	1223.91	1170.6	268.637	234.995	242.407	-0.0476481	-0.145699	-0.060687	0.911565	0.734386	0.887821		RGD1359634	similar to RIKEN cDNA 1700088E04	1	315126	NM_001007708.1	56090434	NP_001007709.1	ENSRNOG00000011170	ENSRNOT00000014878	ENSRNOP00000014878
PH_rn_0000571	0.978534	0.998652	0.970331	18.5361	15.3813	26.4427	14.2808	12.4464	13.0687	NA	NA	NA	NA	NA	NA		LOC498231	LRRGT00144	1	498231	NM_001047925.1	114145733	NP_001041390.1	ENSRNOG00000029418	ENSRNOT00000051824	ENSRNOP00000047843
PH_rn_0000572	0.00127249	0.00159896	4.71769e-05	214.194	240.607	457.663	52.7875	55.0752	101.801	0.135209	0.980134	0.853334	0.793365	0.0581447	0.0927707		Ddx17	DEAD (Asp-Glu-Ala-Asp) box polypeptide 17	1	315133	NM_001015018.1	62543522	NP_001015018.1	NA	NA	NA
PH_rn_0000573	0.999904	0.999601	0.999997	5.1489	12.0853	5.08514	10.7658	11.8119	9.40131	NA	NA	NA	NA	NA	NA		LOC686841	similar to Protein EAN57	1	686841	NM_001044289.1	112983851	NP_001037754.1	ENSRNOG00000042100	ENSRNOT00000065150	ENSRNOP00000061776
PH_rn_0000574	0.568269	0.627282	0.463347	46.3401	53.8344	54.9195	17.9412	19.4859	20.1271	0.125573	0.0716447	-0.0547381	0.877339	0.927418	0.944586		Nsun7	NOL1/NOP2/Sun domain family, member 7	1	305339	NM_001017452.1	62945259	NP_001017452.1	ENSRNOG00000025494	ENSRNOT00000039835	ENSRNOP00000037949
PH_rn_0000575	0.118289	0.244808	0.0800571	81.3527	80.2023	94.5836	25.6953	24.3775	28.7564	-0.0941575	0.0386044	0.12087	0.888659	0.952429	0.853689		Slc7a15	solute carrier family 7 (cationic amino acid transporter, y+ system), member 15	1	298873	NM_001106714.1	157821902	NP_001100184.1	ENSRNOG00000006119	ENSRNOT00000039492	ENSRNOP00000032952
PH_rn_0000576	2.96467e-06	5.29111e-06	6.39999e-06	1131.73	1010.77	840.065	231.988	196.132	177.299	-0.111719	-0.417941	-0.281366	0.796491	0.343079	0.52215		RGD1309437	similar to RIKEN cDNA 2610528E23	1	288176	NM_001013866.1	62078466	NP_001013888.1	ENSRNOG00000027888	ENSRNOT00000065659	ENSRNOP00000060359
PH_rn_0000577	0.984242	0.832661	0.716458	20.5956	31.8612	37.63	12.3862	26.9159	25.9873	NA	NA	0.170853	NA	NA	0.917871		Serpinb3	serine protease inhibitor B3	1	304688	NM_001008887.1	57114295	NP_001008887.1	ENSRNOG00000031134	ENSRNOT00000040021	ENSRNOP00000046632
PH_rn_0000578	0.524751	0.738375	0.62738	48.3997	46.1438	46.7833	18.3792	20.4561	18.2152	-0.160676	-0.220432	-0.0530798	0.857138	0.784484	0.953448		MGC93861	hypothetical protein LOC682010	1	682010	NM_001044281.1	112983997	NP_001037746.1	NA	NA	NA
PH_rn_0000579	0.220958	0.262431	0.190635	67.9655	79.1037	75.2601	22.7897	24.9995	24.5917	0.140012	-0.0343637	-0.179788	0.843244	0.960382	0.796596		LOC691162	hypothetical protein LOC691162	1	691162	NM_001109629.1	157820088	NP_001103099.1	ENSRNOG00000043039	ENSRNOT00000065471	ENSRNOP00000062008
PH_rn_0000580	4.70527e-06	6.57934e-06	4.1117e-06	922.683	930.567	1001.77	191.323	181.509	209.154	0.0534654	0.128865	0.0962138	0.902535	0.767077	0.82515		RGD1359108	similar to RIKEN cDNA 3110043O21	1	313155	NM_001007702.1	56090438	NP_001007703.1	NA	NA	NA
PH_rn_0000581	0.854288	0.840332	0.871513	32.953	36.2559	34.5789	14.7229	21.884	15.303	NA	NA	-0.13755	NA	NA	0.907094		Fam49a	family with sequence similarity 49, member A	1	298890	NM_001106718.2	166157767	NP_001100188.1	ENSRNOG00000005836	ENSRNOT00000038698,ENSRNOT00000007701	ENSRNOP00000038476,ENSRNOP00000007701
PH_rn_0000582	0.832313	0.966266	0.887394	31.9232	28.5652	28.4768	17.3069	15	19.3421	-0.253756	-0.333063	-0.0737037	0.827183	0.792219	0.954552		LOC499407	LRRGT00097	1	499407	NM_001047939.1	114145705	NP_001041404.1	ENSRNOG00000029402	ENSRNOT00000044760	ENSRNOP00000044936
PH_rn_0000583	5.44257e-05	0.000218321	0.000275115	428.389	360.361	304.091	94.9513	77.2025	71.3149	-0.231671	-0.592624	-0.320525	0.625295	0.225099	0.511024		Tmem177	transmembrane protein 177	1	304735	NM_001037776.1	83649748	NP_001032865.1	ENSRNOG00000025484	ENSRNOT00000039074	ENSRNOP00000036312
PH_rn_0000584	8.74139e-07	1.00675e-06	1.00946e-06	2517.81	2536.81	2271.02	501.354	474.147	458.967	0.0945375	-0.0855301	-0.12878	0.821517	0.838305	0.759045		LOC497934	similar to hypothetical protein FLJ20014	1	497934	NM_001017474.1	62945303	NP_001017474.1	ENSRNOG00000006513	ENSRNOT00000008507	ENSRNOP00000008507
PH_rn_0000585	8.59695e-06	1.20026e-05	1.55185e-05	735.263	756.978	623.438	154.838	149.821	134.569	0.0678231	-0.272041	-0.318213	0.878398	0.543658	0.479294		RGD1307315	LOC362793	1	362793	NM_001008377.1	56605829	NP_001008378.1	ENSRNOG00000013690	ENSRNOT00000018568	ENSRNOP00000018568
PH_rn_0000586	0.99952	0.999776	0.999726	12.3574	12.0853	10.1703	10.0892	11.138	11.2971	NA	NA	NA	NA	NA	NA		Oas1h	2 ' -5 ' oligoadenylate synthetase 1H	1	494200	NM_001009491.1	57222309	NP_001009491.1	ENSRNOG00000001370	ENSRNOT00000067387,ENSRNOT00000001851	ENSRNOP00000060624,ENSRNOP00000001851
PH_rn_0000587	0.0110718	0.0403936	0.0134409	140.05	126.346	139.333	38.1507	33.4418	38.0875	-0.195249	-0.185058	0.0139471	0.73801	0.746322	0.980825		Cklf	chemokine-like factor	1	245978	NM_139111.1	20806162	NP_620811.1	ENSRNOG00000012752	ENSRNOT00000017129,ENSRNOT00000017127	ENSRNOP00000017129,ENSRNOP00000017127
PH_rn_0000588	0.308659	0.474875	0.208577	60.7571	62.6237	73.226	21.2485	20.8181	24.097	-0.0427616	0.0894784	0.12708	0.953918	0.899465	0.858558		Phactr2	phosphatase and actin regulator 2	1	308291	NM_214458.1	47523965	NP_999623.1	ENSRNOG00000015473	ENSRNOT00000048754,ENSRNOT00000066900,ENSRNOT00000068668,ENSRNOT00000065809	ENSRNOP00000045608,ENSRNOP00000061934,ENSRNOP00000059862,ENSRNOP00000060664
PH_rn_0000589	0.00155818	0.00241239	0.00484001	205.956	221.93	170.861	51.1851	51.5675	44.5667	0.0739578	-0.4394	-0.487079	0.88728	0.415032	0.367254		Wdfy1	WD repeat and FYVE domain containing 1	1	301549	NM_001008331.1	56605739	NP_001008332.1	ENSRNOG00000015080	ENSRNOT00000063834,ENSRNOT00000020268	ENSRNOP00000062993,ENSRNOP00000020268
PH_rn_0000590	0.524475	0.952595	0.639202	48.3997	30.7625	45.7663	18.5982	15.3617	19.4001	NA	-0.251767	NA	NA	0.76528	NA		Defb51	defensin beta 51	1	641620	NM_001037547.1	82830398	NP_001032636.1	ENSRNOG00000038130	ENSRNOT00000058034	ENSRNOP00000054843
PH_rn_0000591	6.85826e-07	7.67269e-07	6.73169e-07	3254.11	3275.11	3418.23	644.38	608.573	684.662	0.0979217	0.16237	0.112696	0.814215	0.696933	0.786748		Fam76a	family with sequence similarity 76, member A	1	362618	NM_001108686.1	157822546	NP_001102156.1	ENSRNOG00000011254	ENSRNOT00000066549,ENSRNOT00000015685,ENSRNOT00000056191	ENSRNOP00000062982,ENSRNOP00000015686,ENSRNOP00000053036
PH_rn_0000592	6.06275e-06	5.429e-06	4.29865e-06	835.152	1000.88	983.466	174.296	194.334	205.556	0.301401	0.238522	-0.032963	0.493814	0.586207	0.939532		Irf9	interferon regulatory factor 9	1	305896	NM_001012041.1	58865657	NP_001012041.1	ENSRNOG00000019478	ENSRNOT00000026364,ENSRNOT00000050853	ENSRNOP00000026364,ENSRNOP00000051206
PH_rn_0000593	0.00254247	0.00101474	0.000509502	249.207	263.679	267.478	69.0533	59.4299	64.0339	0.051438	-0.0280091	-0.073046	0.924646	0.958788	0.884191		Tmem17	transmembrane protein 17	1	360985	NM_001010961.1	58219523	NP_001010961.1	ENSRNOG00000009220	ENSRNOT00000012224	ENSRNOP00000012224
PH_rn_0000594	8.00146e-06	1.05373e-05	1.01234e-05	753.799	789.938	714.971	158.441	155.849	152.648	0.0957833	-0.10048	-0.177229	0.828576	0.820453	0.689756		LOC500251	hypothetical protein LOC500251	1	500251	NM_001025047.1	68163526	NP_001020218.1	ENSRNOG00000037738	ENSRNOT00000057286	ENSRNOP00000054105
PH_rn_0000595	0.0381306	0.224735	0.05422	107.097	82.3997	103.737	31.2016	24.8633	30.7484	-0.441576	-0.220969	0.210634	0.495419	0.719962	0.743932		LOC500035	hypothetical protein LOC500035	1	500035	NM_001047955.1	114145625	NP_001041420.1	ENSRNOG00000031207	ENSRNOT00000050722	ENSRNOP00000050905
PH_rn_0000596	0.999306	0.997129	0.990073	10.2978	17.5786	20.3406	11.1515	12.9714	13.0061	NA	NA	NA	NA	NA	NA		LOC360479	similar to hypothetical protein	1	360479	NM_001014115.1	62078966	NP_001014137.1	ENSRNOG00000028075	ENSRNOT00000036954	ENSRNOP00000037410
PH_rn_0000597	0.308119	0.51113	0.315951	60.7571	60.4264	64.0728	21.1809	21.8136	22.2887	-0.0946537	-0.103972	-0.00807686	0.902159	0.886485	0.991598		Tmem54	transmembrane protein 54	1	362605	NM_001034151.1	77627974	NP_001029323.1	ENSRNOG00000024259	ENSRNOT00000033318,ENSRNOT00000033285	ENSRNOP00000032522,ENSRNOP00000033444
PH_rn_0000598	0.961948	0.994372	0.953576	22.6552	19.7759	27.4598	14.1249	13.521	14.2227	NA	NA	NA	NA	NA	NA		Tmem136	transmembrane protein 136	1	315593	NM_001108136.1	157822396	NP_001101606.1	NA	NA	NA
PH_rn_0000599	2.28728e-05	6.57464e-05	2.37159e-05	540.635	473.523	550.212	116.896	97.9784	120.097	-0.163134	-0.0321945	0.16958	0.72272	0.943426	0.711835		Fam105a	family with sequence similarity 105, member A	1	310190	NM_001037648.1	83320081	NP_001032737.1	NA	NA	NA
PH_rn_0000600	6.50872e-07	8.1898e-07	6.40974e-07	3470.36	3063.07	3622.65	686.388	569.968	724.792	-0.091499	0.158052	0.292817	0.82617	0.704246	0.48516		Smarce1	SWI/SNF related, matrix associated, actin dependent regulator of chromatin, subfamily e, member 1	1	303518	NM_001024993.1	68163422	NP_001020164.1	NA	NA	NA
PH_rn_0000601	1.86676e-06	3.28837e-06	2.88176e-06	1443.75	1235.99	1176.7	292.645	237.192	243.602	-0.15972	-0.266665	-0.0672448	0.709587	0.535559	0.875753		RGD1311805	similar to RIKEN cDNA 2400010D15	1	291784	NM_001009638.1	57526932	NP_001009638.1	ENSRNOG00000012597	ENSRNOT00000017045	ENSRNOP00000017045
PH_rn_0000602	1.32901e-06	1.59572e-06	1.68045e-06	1793.88	1818.29	1576.39	360.7	343.297	322.274	0.0993759	-0.154687	-0.196353	0.814384	0.715404	0.644294		Lrrc8b	leucine rich repeat containing 8 family, member B	1	305135	NM_001107204.1	157821436	NP_001100674.1	ENSRNOG00000002129	ENSRNOT00000061361,ENSRNOT00000002897	ENSRNOP00000058078,ENSRNOP00000002897
PH_rn_0000603	0.388988	0.474991	0.570418	55.6082	62.6237	48.8173	20.2273	20.9233	22.6592	0.0840971	-0.362411	-0.44397	0.91151	0.671943	0.600007		LOC310721	similar to 4930431B09Rik protein	1	310721	NM_001014041.1	62078812	NP_001014063.1	ENSRNOG00000015222	ENSRNOT00000020401	ENSRNOP00000020401
PH_rn_0000604	0.000966689	0.0032309	0.000337084	226.552	209.844	291.887	55.2592	49.326	68.9397	-0.143916	0.233263	0.379941	0.782003	0.642385	0.457437		Ncapd3	non-SMC condensin II complex, subunit D3	1	315508	NM_001034000.1	77404255	NP_001029172.1	ENSRNOG00000008932	ENSRNOT00000012078	ENSRNOP00000012078
PH_rn_0000605	0.00743294	0.00360868	0.0120534	150.348	205.45	142.384	39.9386	48.5104	38.7043	0.411581	-0.256789	-0.644692	0.453403	0.649046	0.251028		Defa7	defensin alpha 7	1	613222	NM_001033075.1	74271876	NP_001028247.1	ENSRNOG00000038141	ENSRNOT00000029297	ENSRNOP00000037267
PH_rn_0000606	0.042883	0.106821	0.0958183	104.008	101.077	90.5155	30.4498	28.5933	27.8881	-0.0986652	-0.377154	-0.283366	0.874493	0.551334	0.658594		Emp2	epithelial membrane protein 2	1	360468	NM_001007721.1	56090591	NP_001007722.1	ENSRNOG00000002664	ENSRNOT00000003615	ENSRNOP00000003615
PH_rn_0000607	0.201657	0.493257	0.22413	70.0251	61.5251	73.226	23.34	20.8725	25.8411	-0.271858	-0.117753	0.153212	0.709865	0.869397	0.837439		LOC691286	similar to RIKEN cDNA 4930504O13	1	691286	NM_001109634.1	157820238	NP_001103104.1	ENSRNOG00000002845	ENSRNOT00000003801	ENSRNOP00000003801
PH_rn_0000608	5.47975e-06	6.92205e-06	5.59809e-06	868.105	912.988	883.797	180.703	178.291	185.912	0.111082	0.0241848	-0.0637281	0.79984	0.955859	0.88414		Tmem204	transmembrane protein 204	1	287129	NM_001009620.1	57526817	NP_001009620.1	ENSRNOG00000016494	ENSRNOT00000022142	ENSRNOP00000022142
PH_rn_0000609	0.167791	0.159365	0.174986	74.1442	91.189	77.2941	24.3756	26.7542	25.1598	0.226121	-0.121835	-0.352802	0.737726	0.858789	0.599964		LOC691952	hypothetical protein LOC691952	1	691952	NM_001109652.1	157820778	NP_001103122.1	ENSRNOG00000037178	ENSRNOT00000056119	ENSRNOP00000052967
PH_rn_0000610	0.999915	0.999969	0.996553	7.20846	6.59197	15.2554	10.0892	10.769	12.9517	NA	NA	NA	NA	NA	NA		LOC289035	similar to UDP-N-acetylglucosamine:a-1,3-D-mannoside beta-1,4-N-acetylgluco	1	289035	NM_001013872.1	62078478	NP_001013894.1	ENSRNOG00000027702	ENSRNOT00000033636	ENSRNOP00000034392
PH_rn_0000611	4.05455e-06	5.43449e-06	2.27064e-06	982.411	1000.88	1328.24	202.952	194.344	273.444	0.0728671	0.453188	0.40689	0.866941	0.301189	0.352026		LOC690728	similar to Protein C12orf11 (Sarcoma antigen NY-SAR-95)	1	690728	NM_001109608.1	157819556	NP_001103078.1	ENSRNOG00000001808	ENSRNOT00000066749,ENSRNOT00000065730,ENSRNOT00000066709,ENSRNOT00000002473	ENSRNOP00000059137,ENSRNOP00000061847,ENSRNOP00000063603,ENSRNOP00000002473
PH_rn_0000612	9.0325e-05	0.000492975	0.000207581	378.959	304.329	323.415	85.3031	66.9125	75.1818	-0.317633	-0.329516	0.00735446	0.513107	0.493996	0.987966		RGD1307465	similar to RIKEN cDNA 8430406I07	1	296200	NM_001009655.1	57527056	NP_001009655.1	ENSRNOG00000028196	ENSRNOT00000038865	ENSRNOP00000034141
PH_rn_0000613	0.130481	0.530732	0.251936	79.2931	59.3278	69.1579	25.2883	20.2603	23.3445	-0.50034	-0.37962	0.1266	0.487552	0.582894	0.862692		Pramel1	preferentially expressed antigen in melanoma-like 1	1	691051	NM_001109617.1	157819818	NP_001103087.1	ENSRNOG00000027328	ENSRNOT00000038858	ENSRNOP00000033783
PH_rn_0000614	3.20656e-06	2.44602e-06	4.16351e-06	1091.57	1427.16	996.687	224.198	272.04	208.158	0.447024	-0.110576	-0.517858	0.306641	0.798395	0.239934		Tatdn2	TatD DNase domain containing 2	1	500295	NM_001109252.1	157823750	NP_001102722.1	ENSRNOG00000042482	ENSRNOT00000038964	ENSRNOP00000030898
PH_rn_0000615	4.4658e-07	5.34029e-07	4.96613e-07	6534.99	5265.89	5366.86	1281.65	971.018	1067.83	-0.194765	-0.158079	0.0939688	0.63818	0.702205	0.820207		Eif3s6ip	eukaryotic translation initiation factor 3, subunit 6 interacting protein	1	300069	NM_001034134.1	77627749	NP_001029306.1	ENSRNOG00000011020	ENSRNOT00000014817	ENSRNOP00000014817
PH_rn_0000616	0.999794	0.999983	0.999763	6.17868	12.0853	10.1703	11.1492	8.8346	11.1492	NA	NA	NA	NA	NA	NA		RGD1311251	similar to RIKEN cDNA 4930550C14	1	315665	NM_001024265.1	66730373	NP_001019436.1	ENSRNOG00000007266	ENSRNOT00000009562	ENSRNOP00000009562
PH_rn_0000617	0.0786531	0.196769	0.275673	90.6207	85.6957	67.1238	27.8388	25.4882	22.8798	-0.148322	-0.614255	-0.459123	0.82126	0.372811	0.509021		RGD1310425	hypothetical LOC298398	1	298398	NM_001013934.1	62078596	NP_001013956.1	ENSRNOG00000025453	ENSRNOT00000029035	ENSRNOP00000031403
PH_rn_0000618	6.64374e-05	0.000301721	9.3412e-05	407.793	336.191	387.488	90.9292	72.7341	87.9121	-0.268498	-0.163505	0.137032	0.574869	0.72835	0.774425		MGC95210	hypothetical LOC287798	1	287798	NM_001005532.3	71534296	NP_001005532.2	ENSRNOG00000024780	ENSRNOT00000037371	ENSRNOP00000029802
PH_rn_0000619	0.0467733	0.0391283	0.0266313	101.948	127.445	121.026	30.0081	33.7294	34.3107	0.268487	0.0709632	-0.204576	0.658783	0.906334	0.730362		Sec3l1	SEC3-like 1 (S. cerevisiae)	1	305287	NM_001024770.1	67078481	NP_001019941.1	ENSRNOG00000002144	ENSRNOT00000059814	ENSRNOP00000056561
PH_rn_0000620	0.00313167	0.0236626	0.306612	179.182	141.727	178.997	45.8312	36.4793	245.07	-0.379231	-0.176531	0.217567	0.498535	0.927165	0.921112		Gldn	gliomedin	1	315675	NM_181382.2	31341231	NP_852047.1	ENSRNOG00000024082	ENSRNOT00000033900	ENSRNOP00000029833
PH_rn_0000621	6.74023e-05	8.47842e-05	2.44038e-05	406.763	446.057	547.161	90.7519	92.9682	119.555	0.157123	0.355777	0.247072	0.737638	0.444269	0.592774		Tmem196	transmembrane protein 196	1	500750	NM_001044269.1	112984121	NP_001037734.1	ENSRNOG00000037435	ENSRNOT00000056649	ENSRNOP00000053487
PH_rn_0000622	2.39665e-06	4.52983e-06	2.39602e-06	1258.39	1075.59	1290.61	256.616	207.947	266.026	-0.169934	0.0645841	0.26468	0.693963	0.880124	0.54106		Cenpc1	centromere protein C 1	1	305270	NM_001004098.1	51871604	NP_001004098.1	ENSRNOG00000021776	ENSRNOT00000031074	ENSRNOP00000032986
PH_rn_0000623	0.949015	0.999947	0.995796	23.685	4.39465	13.2214	14.789	11.8291	14.1194	NA	NA	NA	NA	NA	NA		Arpm1	actin related protein M1	1	365763	NM_001108942.1	157822086	NP_001102412.1	ENSRNOG00000027908	ENSRNOT00000030700	ENSRNOP00000038451
PH_rn_0000624	0.589383	0.723161	0.358937	45.3103	48.3411	73.226	17.9611	18.6585	54.8859	0.0013984	0.517617	0.509257	0.998686	0.711074	0.716317		Ttc4	tetratricopeptide repeat domain 4	1	362556	NM_001013214.1	61557312	NP_001013232.1	NA	NA	NA
PH_rn_0000625	0.40658	0.836398	0.391704	54.5784	40.6505	58.9876	19.98	18.0011	20.969	-0.516557	-0.0653219	0.457552	0.553333	0.931016	0.591329		Theg	testicular haploid expressed gene	1	299599	NM_001013102.1	61556960	NP_001013120.1	ENSRNOG00000007960	ENSRNOT00000042792	ENSRNOP00000044536
PH_rn_0000626	0.236436	0.34542	0.793619	68.9953	71.413	38.6471	25.8815	22.7414	16.6016	-0.0325587	-1.01147	-0.970964	0.965503	0.255208	0.237678		Psg19	pregnancy specific glycoprotein 19	1	24256	NM_019126.1	9506480	NP_061999.1	NA	NA	NA
PH_rn_0000627	7.00965e-07	8.47389e-07	5.18553e-07	3171.72	2961.99	4965.13	628.379	551.562	988.818	-0.0115424	0.748512	0.800237	0.977909	0.0865225	0.0690252		Wsb1	WD repeat and SOCS box-containing 1	1	303336	NM_001042561.1,NM_001025664.1	110349998;71043687	NP_001036026.1,NP_001020835.2	ENSRNOG00000012929	ENSRNOT00000017949	ENSRNOP00000017949
PH_rn_0000628	0.935876	0.999433	0.999749	16.4765	7.69064	8.13622	20.7162	13.6241	11.8241	NA	NA	NA	NA	NA	NA		Cenpa	centromere protein A	1	298850	NM_001106711.1	157821870	NP_001100181.1	ENSRNOG00000032178	ENSRNOT00000012512	ENSRNOP00000012512
PH_rn_0000629	0.79657	0.920439	0.627101	33.9828	29.6639	46.7833	17.7871	19.3881	18.2592	-0.289507	0.290828	0.585505	0.819615	0.758194	0.591589		Trim36	tripartite motif-containing 36	1	291597	NM_001106147.1	157817703	NP_001099617.1	ENSRNOG00000016612	ENSRNOT00000022294	ENSRNOP00000022294
PH_rn_0000630	0.944161	0.979661	0.999803	26.7743	27.4666	9.15325	13.2696	13.6516	11.2734	NA	NA	NA	NA	NA	NA		Prl7a4	prolactin family 7, subfamily a, member 4	1	306929	NM_001008341.1	56605759	NP_001008342.1	ENSRNOG00000029126	ENSRNOT00000040600	ENSRNOP00000046132
PH_rn_0000631	0.990792	0.99689	0.998681	13.3871	20.8746	15.2554	14.2985	11.9021	11.4645	NA	NA	NA	NA	NA	NA		LOC689713	LRRGT00175	1	689713	NM_001047978.1	114145462	NP_001041443.1	ENSRNOG00000033703	ENSRNOT00000043188	ENSRNOP00000047184
PH_rn_0000632	3.88968e-06	4.07115e-06	2.7384e-06	999.917	1125.03	1206.2	206.351	216.968	249.406	0.220443	0.289146	0.103639	0.612277	0.505721	0.809983		RGD1309220	similar to RIKEN cDNA 4632411B12	1	316328	NM_001034835.1	77797834	NP_001030007.1	ENSRNOG00000015417	ENSRNOT00000020955	ENSRNOP00000020955
PH_rn_0000633	0.476743	0.330789	0.137833	61.7868	72.5117	82.3793	202.747	22.8771	26.1146	0.148067	0.236095	0.0760126	0.974647	0.958299	0.91126		Btg4	B-cell translocation gene 4	1	315650	NM_001013176.1	61557189	NP_001013194.1	ENSRNOG00000011277	ENSRNOT00000059086,ENSRNOT00000059088,ENSRNOT00000015273	ENSRNOP00000055863,ENSRNOP00000055865,ENSRNOP00000015273
PH_rn_0000634	0.997916	0.994918	0.990378	14.4169	17.5786	20.3406	11.1377	14.1476	12.9333	NA	NA	NA	NA	NA	NA		Fam46a	family with sequence similarity 46, member A	1	300870	NM_001106844.1	157820522	NP_001100314.1	ENSRNOG00000010240	ENSRNOT00000056937	ENSRNOP00000053775
PH_rn_0000635	0.0412236	0.101735	0.058423	105.038	102.176	101.703	30.7007	28.7362	30.2023	-0.0965812	-0.221931	-0.135648	0.876673	0.71952	0.828227		Fhl4	four and a half LIM domains 4	1	314678	NM_001013172.1	61557176	NP_001013190.1	ENSRNOG00000006998	ENSRNOT00000009162	NA
PH_rn_0000636	6.35026e-07	8.85346e-07	7.94301e-07	3581.58	2841.14	2832.42	707.988	529.554	569.365	-0.24603	-0.250719	0.0375052	0.556959	0.549281	0.928421		RGD1306954	similar to RIKEN cDNA 1110004E09	1	288269	NM_001008288.1	56605649	NP_001008289.1	ENSRNOG00000021399	ENSRNOT00000030279	ENSRNOP00000030489
PH_rn_0000637	0.485836	0.945834	0.604229	50.4593	31.8612	45.7663	22.9415	15.4102	26.4772	NA	-0.312596	NA	NA	0.769925	NA		Tacc3	transforming, acidic coiled-coil containing protein 3	1	360962	NM_001004424.1	52486978	NP_001004424.1	ENSRNOG00000017259	ENSRNOT00000032972	ENSRNOP00000034933
PH_rn_0000638	0.0320525	0.0407691	0.0278852	111.216	126.346	120.009	32.0318	33.5272	34.1477	0.13328	-0.065781	-0.204624	0.82438	0.912469	0.7311		Ddc8	differential display clone 8	1	498028	NM_001017481.1	62945317	NP_001017481.1	ENSRNOG00000033143	ENSRNOT00000046213	ENSRNOP00000043063
PH_rn_0000639	0.666929	0.590044	0.314255	41.1912	56.0318	64.0728	18.4528	19.4012	22.0596	0.353366	0.46167	0.103401	0.678739	0.571983	0.889541		LOC361016	similar to RIKEN cDNA 4933406L09	1	361016	NM_001014137.2	70912394	NP_001014159.2	ENSRNOG00000007206	ENSRNOT00000061169	ENSRNOP00000057881
PH_rn_0000640	0.765352	0.915532	0.796332	33.9828	29.6639	31.5279	20.5273	19.8898	25.0546	-0.289507	-0.276419	0.0186899	0.833733	0.848421	0.990554		Gimap7	GTPase, IMAP family member 7	1	500113	NM_001024328.2	76677907	NP_001019499.1	ENSRNOG00000038740	ENSRNOT00000059167	ENSRNOP00000055940
PH_rn_0000641	0.42476	0.981301	0.733988	53.5486	21.9732	41.6981	19.7236	15.9832	17.1687	NA	-0.532055	NA	NA	0.518075	NA		Lmbrd2	LMBR1 domain containing 2	1	499539	NM_001109177.1	157821582	NP_001102647.1	ENSRNOG00000017337	ENSRNOT00000060018	ENSRNOP00000056769
PH_rn_0000642	3.83165e-06	1.5749e-05	8.25314e-06	1006.1	695.453	765.822	207.544	138.576	162.65	-0.498803	-0.395077	0.103535	0.266246	0.372345	0.815597		Tmem22	transmembrane protein 22	1	315957	NM_001012126.1	58865821	NP_001012126.1	ENSRNOG00000015370	ENSRNOT00000020610	ENSRNOP00000020610
PH_rn_0000643	1.05526e-06	1.59737e-06	8.52039e-07	2134.74	1816.09	2641.22	426.929	342.884	531.754	-0.152311	0.369651	0.565052	0.718489	0.383716	0.191593		NA	NA	5	NA	NA	NA	NA	NA	NA	NA
PH_rn_0000644	0.000297465	4.10876e-05	0.112565	289.368	532.851	87.4644	67.6684	108.86	27.5715	0.880545	-1.87586	-2.68936	0.0786589	0.00451005	0.000237376		LOC286987	hemiferrin, transferrin-like protein	1	286987	NM_173321.1	28849946	NP_775443.1	NA	NA	NA
PH_rn_0000645	0.999915	0.999992	1	5.1489	3.29599	0	10.6609	10.5821	9.37815	NA	NA	NA	NA	NA	NA		Timm8a2	translocase of inner mitochondrial membrane 8 homolog a2 (yeast)	1	680794	NM_001109429.1	157821784	NP_001102899.1	ENSRNOG00000013835	ENSRNOT00000018486	ENSRNOP00000018486
PH_rn_0000646	5.12644e-07	6.21632e-07	6.18698e-07	4950.16	4204.58	3795.55	973.819	777.8	758.798	-0.136798	-0.272919	-0.0869418	0.741502	0.512818	0.834082		RGD1304567	similar to RIKEN cDNA A430005L14	1	362671	NM_001009711.1	57527583	NP_001009711.1	ENSRNOG00000025034	ENSRNOT00000032859	ENSRNOP00000038852
PH_rn_0000647	0.983331	0.998436	0.999803	20.5956	17.5786	10.1703	12.5325	11.9278	10.97	NA	NA	NA	NA	NA	NA		LOC691670	similar to natural killer cell protease 7	1	691670	NM_001109646.1	157820604	NP_001103116.1	ENSRNOG00000029860	ENSRNOT00000059662	ENSRNOP00000056414
PH_rn_0000648	5.14317e-05	0.13082	9.41101e-05	434.567	352.671	386.471	96.1604	236.324	87.6882	-0.283926	-0.256389	0.0662257	0.782196	0.585738	0.951659		Nol10	nucleolar protein 10	1	313981	NM_001014076.1	62078884	NP_001014098.1	ENSRNOG00000005344	ENSRNOT00000007169	ENSRNOP00000007169
PH_rn_0000649	0.910856	0.814239	0.847995	25.7445	39.5518	35.596	16.6777	21.0958	16.0001	NA	NA	NA	NA	NA	NA		Mmaa	methylmalonic aciduria (cobalamin deficiency) cblA type	1	291939	NM_001106174.1	157818292	NP_001099644.1	ENSRNOG00000011618	ENSRNOT00000015508	ENSRNOP00000015508
PH_rn_0000650	0.998893	0.999573	0.999703	8.23825	6.59197	12.2043	12.4161	13.5621	10.7504	NA	NA	NA	NA	NA	NA		LOC689081	similar to cystatin E2	1	689081	NM_001109522.1	157817128	NP_001102992.1	ENSRNOG00000005178	ENSRNOT00000006885	ENSRNOP00000006885
PH_rn_0000651	0.000378072	0.00130663	0.000425522	274.951	266.975	277.649	64.8256	61.9474	66.0666	-0.071181	-0.108178	-0.0355624	0.888465	0.827075	0.944135		Zfp438	zinc finger protein 438	1	307024	NM_001107358.1	157816914	NP_001100828.1	ENSRNOG00000028329	ENSRNOT00000033827	ENSRNOP00000033287
PH_rn_0000652	0.992417	0.996268	0.984701	19.5658	18.6773	21.3576	11.23	13.0725	13.6413	NA	NA	NA	NA	NA	NA		Tex21	testis expressed gene 21	1	299152	NM_001025658.1	71043825	NP_001020829.1	ENSRNOG00000038496	ENSRNOT00000058675	ENSRNOP00000055470
PH_rn_0000653	7.19998e-07	8.9796e-07	1.03193e-06	3075.95	2807.08	2233.39	609.778	523.378	451.603	-0.0457982	-0.390384	-0.296074	0.912607	0.357164	0.483193		Slc25a23	solute carrier family 25 (mitochondrial carrier; phosphate carrier), member 23	1	301113	NM_001106873.1	157822356	NP_001100343.1	NA	NA	NA
PH_rn_0000654	0.308231	0.0476581	0.0734989	60.7571	121.952	96.6176	21.1949	32.6226	29.2271	0.93729	0.492292	-0.464621	0.170585	0.469644	0.455428		Mare	alpha globin regulatory element containing gene	1	360505	NM_001034936.1	77917565	NP_001030108.1	ENSRNOG00000020541	ENSRNOT00000066430	ENSRNOP00000060067
PH_rn_0000655	0.655435	0.851476	0.518466	40.1614	39.5518	51.8684	22.526	17.7998	23.3418	-0.115477	0.196931	0.315856	0.916778	0.851315	0.745593		Ggn	gametogenetin	1	292765	NM_001013065.1	61556843	NP_001013083.1	ENSRNOG00000023931	ENSRNOT00000056955	ENSRNOP00000053791
PH_rn_0000656	2.73558e-06	6.20261e-06	3.88664e-06	1177.04	951.442	1027.2	240.803	185.323	214.182	-0.256618	-0.17084	0.102557	0.555683	0.692734	0.8136		Nat14	N-acetyltransferase 14	1	361500	NM_001108466.1	157823850	NP_001101936.1	ENSRNOG00000042414	ENSRNOT00000068550	ENSRNOP00000060169
PH_rn_0000657	5.41434e-07	6.54115e-07	6.07406e-07	4513.53	3936.51	3892.17	889.012	728.995	777.802	-0.102695	-0.104722	0.0432518	0.804493	0.800624	0.916986		LOC687565	similar to density-regulated protein	1	687565	NM_001115046.2	169790787	NP_001108518.1	ENSRNOG00000001106	ENSRNOT00000001467,ENSRNOT00000066853,ENSRNOT00000063996	ENSRNOP00000001467,ENSRNOP00000061184,ENSRNOP00000058912
PH_rn_0000658	0.898781	0.695281	0.409043	27.8041	42.8478	57.9706	16.0528	31.9735	20.8042	NA	NA	0.357098	NA	NA	0.766021		Ky	kyphoscoliosis peptidase	1	315962	NM_001108180.1	157823712	NP_001101650.1	ENSRNOG00000008210	ENSRNOT00000010992,ENSRNOT00000035723	ENSRNOP00000010992,ENSRNOP00000030738
PH_rn_0000659	7.24173e-06	9.50309e-06	7.42723e-06	781.604	817.405	795.316	163.866	160.857	168.474	0.095332	0.0100088	-0.0663795	0.82894	0.981853	0.880238		RGD1307325	similar to RIKEN cDNA 4933411K20	1	306469	NM_001014001.1	62078730	NP_001014023.1	ENSRNOG00000032192	ENSRNOT00000045721	ENSRNOP00000042262
PH_rn_0000660	0.0379401	0.11387	0.0314172	107.097	101.077	116.958	31.1604	29.5203	33.5009	-0.1399	-0.0487065	0.0809073	0.824947	0.935656	0.89683		Hdgfl1	hepatoma derived growth factor-like 1	1	171074	NM_133549.2	76880466	NP_598233.2	ENSRNOG00000017436	ENSRNOT00000023426	NA
PH_rn_0000661	0.00864569	0.0175472	0.0563686	146.229	150.517	102.72	39.1849	38.1227	30.492	-0.0015114	-0.68558	-0.677708	0.997867	0.257068	0.264928		RGD1310507	similar to RIKEN cDNA 1300017J02	1	315963	NM_001047891.1	114145795	NP_001041356.1	ENSRNOG00000009434	ENSRNOT00000056483,ENSRNOT00000011889	ENSRNOP00000053319,ENSRNOP00000011889
PH_rn_0000662	8.11379e-07	1.08643e-06	9.38511e-07	2707.29	2383	2415.44	538.161	446.132	487.344	-0.100325	-0.094856	0.0503723	0.810768	0.82069	0.904365		RGD1306583	similar to RIKEN cDNA 2410002O22 gene	1	294709	NM_001013908.1	62078546	NP_001013930.1	ENSRNOG00000012124	ENSRNOT00000016439,ENSRNOT00000068142	ENSRNOP00000016439,ENSRNOP00000061170
PH_rn_0000663	0.0249023	0.0182494	0.0669369	117.395	149.418	98.6517	33.2859	37.9365	29.6031	0.301157	-0.425972	-0.724068	0.60674	0.489507	0.238232		Zfp398	zinc finger protein 398	1	500108	NM_001109230.1	157823142	NP_001102700.1	ENSRNOG00000006703	ENSRNOT00000008743	ENSRNOP00000008743
PH_rn_0000664	7.11111e-06	1.31239e-05	1.27199e-05	787.782	736.104	663.102	165.098	146.017	142.392	-0.0706019	-0.27474	-0.189526	0.873264	0.537701	0.671329		RGD735175	hypothetical protein MGC:72616	1	316530	NM_199112.1	40018599	NP_954543.1	ENSRNOG00000018325	ENSRNOT00000024975	ENSRNOP00000024975
PH_rn_0000665	1.9526e-05	3.12004e-05	1.1802e-05	566.379	573.502	679.375	121.935	116.327	145.609	0.0432459	0.219148	0.201711	0.924049	0.626357	0.654596		Lsg1	large subunit GTPase 1 homolog (S. cerevisiae)	1	288029	NM_001013421.1	61740614	NP_001013439.1	ENSRNOG00000001727	ENSRNOT00000058811,ENSRNOT00000058812,ENSRNOT00000002354	ENSRNOP00000055603,ENSRNOP00000055604,ENSRNOP00000002354
PH_rn_0000666	0.322975	0.650543	0.201114	59.7273	52.7358	74.243	20.9654	18.7553	24.5288	-0.267941	0.134474	0.400174	0.727145	0.849961	0.588591		Tfpi2	tissue factor pathway inhibitor 2	1	286926	NM_173141.1	27465612	NP_775164.1	ENSRNOG00000010513	ENSRNOT00000013989	ENSRNOP00000013989
PH_rn_0000667	0.727153	0.93173	0.752775	39.1317	35.1572	39.6641	16.2844	14.6407	18.6246	-0.247927	-0.148747	0.104783	0.784088	0.871913	0.912781		LOC685722	hypothetical protein LOC685722	1	685722	NM_001109479.1	157823204	NP_001102949.1	ENSRNOG00000020166	ENSRNOT00000027299	ENSRNOP00000027298
PH_rn_0000668	4.39593e-07	5.07369e-07	4.53323e-07	6776.99	5751.5	6460.16	1328.64	1059.43	1282.83	-0.115474	0.0621045	0.234626	0.779742	0.880223	0.571522		Sdhc	succinate dehydrogenase complex, subunit C, integral membrane protein	1	289217	NM_001005534.1	53850595	NP_001005534.1	ENSRNOG00000003163	ENSRNOT00000004228	ENSRNOP00000004228
PH_rn_0000669	0.997693	0.998614	0.999973	9.26803	12.0853	7.11919	13.1538	13.5988	10.2038	NA	NA	NA	NA	NA	NA		Fam83b	family with sequence similarity 83, member B	1	315829	NM_001108169.1	157823396	NP_001101639.1	ENSRNOG00000011925	ENSRNOT00000015947	ENSRNOP00000015947
PH_rn_0000670	0.00133994	0.00357531	0.00547209	212.135	205.45	166.793	52.3968	48.4536	43.74	-0.0805028	-0.516465	-0.41305	0.877876	0.339999	0.447143		Pnldc1	poly(A)-specific ribonuclease (PARN)-like domain containing 1	1	361478	NM_001025724.1	71043643	NP_001020895.1	ENSRNOG00000023140	ENSRNOT00000060412	ENSRNOP00000057157
PH_rn_0000671	0.981407	0.87596	0.891454	21.6254	39.5518	30.5108	12.3226	15.8522	17.3153	NA	NA	-0.443654	NA	NA	0.665101		LOC500625	hypothetical protein LOC500625	1	500625	NM_001025151.1	68342012	NP_001020322.1	ENSRNOG00000005036	ENSRNOT00000052041	ENSRNOP00000045132
PH_rn_0000672	0.997993	0.999555	0.997145	12.3574	14.2826	19.3235	11.8266	11.2677	11.0734	NA	NA	NA	NA	NA	NA		Wbscr17	Williams-Beuren syndrome chromosome region 17 homolog (human)	1	288611	NM_001025112.1	68341982	NP_001020283.1	NA	NA	NA
PH_rn_0000673	2.88435e-05	1.77492e-05	1.1975e-05	506.652	671.283	676.324	110.266	134.17	145.011	0.430748	0.367136	-0.0302811	0.348684	0.420356	0.945935		Stfa3l1	stefin A3-like 1	1	408215	NM_001009177.1	57163994	NP_001009177.1	ENSRNOG00000030984	ENSRNOT00000049463	ENSRNOP00000046588
PH_rn_0000674	7.6283e-06	7.0279e-06	5.02527e-06	767.187	908.594	922.444	161.062	177.506	193.534	0.277864	0.259071	0.00673868	0.530126	0.55658	0.987687		Hps1	Hermansky-Pudlak syndrome 1 homolog (human)	1	114638	NM_040669.1	16163667	NP_414541.1	ENSRNOG00000015891	ENSRNOT00000021519,ENSRNOT00000054711	ENSRNOP00000021519,ENSRNOP00000051595
PH_rn_0000675	0.000937098	0.00389097	0.00114815	227.582	202.154	226.797	55.4174	47.8419	55.8655	-0.20467	-0.150693	0.0610481	0.694984	0.768757	0.906665		LOC682988	similar to mediator of RNA polymerase II transcription, subunit 18 homolog	1	682988	NM_001115037.1	169234861	NP_001108509.1	NA	NA	NA
PH_rn_0000676	1.79085e-06	2.18226e-06	1.90462e-06	1479.79	1515.06	1463.5	299.655	288.048	300.061	0.104937	0.0140384	-0.0429757	0.805566	0.973678	0.919625		Tmem69	transmembrane protein 69	1	619582	NM_001035001.2	172354547	NP_001030173.1	ENSRNOG00000029152	ENSRNOT00000050434	ENSRNOP00000042975
PH_rn_0000677	0.00362066	0.00566195	0.0010727	179.182	187.871	229.848	46.6597	45.1394	56.473	0.0312802	0.199995	0.184476	0.954048	0.705029	0.724972		LOC691895	similar to ferritin, heavy polypeptide-like 17	1	691895	NM_001110367.1	160333521	NP_001103837.1	ENSRNOG00000028887	ENSRNOT00000044857	ENSRNOP00000044841
PH_rn_0000678	0.999993	0.999997	0.999997	4.11912	4.39465	5.08514	9.25189	9.55435	9.3732	NA	NA	NA	NA	NA	NA		LOC290876	similar to RIKEN cDNA 1700029H14	1	290876	NM_001037182.1	81295332	NP_001032259.1	ENSRNOG00000026740	ENSRNOT00000057803	ENSRNOP00000054615
PH_rn_0000679	4.21408e-06	4.61143e-06	2.97003e-06	965.934	1067.9	1159.41	199.736	206.548	240.19	0.192422	0.279494	0.119206	0.658641	0.520629	0.782682		Zfp110	zinc finger protein 110	1	308362	NM_001024775.1	67078467	NP_001019946.1	NA	NA	NA
PH_rn_0000680	0.997488	0.993484	0.990638	13.3871	14.2826	19.3235	11.7887	16.0377	13.3206	NA	NA	NA	NA	NA	NA		Oas1d	2'-5' oligoadenylate synthetase 1D	1	304508	NM_001009379.1	57222291	NP_001009379.1	ENSRNOG00000024462	ENSRNOT00000034036	ENSRNOP00000032139
PH_rn_0000681	2.27255e-06	2.92424e-06	2.37251e-06	1294.43	1306.31	1297.73	263.628	250.017	267.436	0.0760643	0.0320025	-0.00463377	0.859183	0.940369	0.991368		LOC317165	similar to Set alpha isoform	1	317165	NM_001047892.1	114145797	NP_001041357.1	ENSRNOG00000032100	ENSRNOT00000051002	ENSRNOP00000044114
PH_rn_0000682	0.965962	0.881065	0.794808	24.7147	32.9599	38.6471	12.5429	20.8322	16.511	NA	NA	0.160418	NA	NA	0.88961		Tmem79	transmembrane protein 79	1	310626	NM_001033896.1	76559922	NP_001029068.1	ENSRNOG00000019414	ENSRNOT00000026414	ENSRNOP00000026414
PH_rn_0000683	4.32026e-07	4.79339e-07	3.92105e-07	7069.44	6401.9	9513.28	1385.44	1177.83	1883.25	-0.016479	0.571634	0.644378	0.968102	0.177934	0.132209		RGD1305733	similar to RIKEN cDNA 2900011O08	1	360459	NM_001014114.1	62078956	NP_001014136.1	ENSRNOG00000003198	ENSRNOT00000061743,ENSRNOT00000004346	ENSRNOP00000058456,ENSRNOP00000004346
PH_rn_0000684	0.000155666	0.000170286	6.91924e-05	333.649	380.137	415.964	76.3793	80.8237	93.5376	0.19317	0.222748	0.0707835	0.687536	0.63917	0.880697		Plscr2	phospholipid scramblase 2	1	315883	NM_001014094.1	62078920	NP_001014116.1	ENSRNOG00000033412	ENSRNOT00000044371	ENSRNOP00000050508
PH_rn_0000685	4.15396e-07	4.67967e-07	3.99248e-07	7831.48	6722.71	8987.48	1533.44	1236.23	1779.85	-0.0922039	0.343128	0.490891	0.822968	0.409388	0.243804		LOC683077	similar to praja1, RING-H2 motif containing	1	683077	NM_001101006.1	155369693	NP_001094476.1	NA	NA	NA
PH_rn_0000686	0.999971	1	1	4.11912	-1.09866	1.01703	10.1229	9.09602	8.4011	NA	NA	NA	NA	NA	NA		LOC317456	hypothetical LOC317456	1	317456	NM_001047894.1	114145799	NP_001041359.1	ENSRNOG00000003883	ENSRNOT00000005153	ENSRNOP00000005153
PH_rn_0000687	0.998218	0.998507	0.954581	10.2978	17.5786	21.3576	12.3836	11.8554	17.8178	NA	NA	NA	NA	NA	NA		Cpg1	candidate plasticity gene 1	1	299247	NM_178104.2	31342496	NP_835205.1	NA	NA	NA
PH_rn_0000688	0.919801	0.933673	0.733181	25.7445	32.9599	41.6981	15.9464	15.9044	17.2412	NA	0.52731	NA	NA	0.616033	NA		LOC501618	LRRGT00179	1	501618	NM_001047970.1	114145645	NP_001041435.1	ENSRNOG00000037711	ENSRNOT00000057217	ENSRNOP00000054043
PH_rn_0000689	6.19195e-06	2.49259e-05	2.48637e-06	827.944	608.659	1266.2	172.878	122.709	261.221	-0.417098	0.619748	1.03736	0.355225	0.166148	0.0297547		Tmem188	transmembrane protein 188	1	291914	NM_001106173.1	157818266	NP_001099643.1	ENSRNOG00000015534	ENSRNOT00000020816	ENSRNOP00000020816
PH_rn_0000690	0.429394	0.188206	0.0799376	53.5486	86.7943	94.5836	21.0924	25.6966	28.7396	0.618556	0.645722	0.00393184	0.405367	0.371049	0.995153		LOC56764	dnaj-like protein	1	56764	NM_020089.2	54020738	NP_064474.1	ENSRNOG00000016432	ENSRNOT00000021984	ENSRNOP00000021984
PH_rn_0000691	0.000209308	0.0002841	0.000160792	312.024	340.585	341.721	72.1031	73.5525	78.7889	0.119799	0.0242538	-0.0680834	0.805074	0.959864	0.887584		RGD1311249	similar to RIKEN cDNA B230312A22	1	298201	NM_001013931.1	62078590	NP_001013953.1	ENSRNOG00000009323	ENSRNOT00000012386	ENSRNOP00000012386
PH_rn_0000692	6.81365e-07	8.34894e-07	7.0396e-07	3279.85	3009.24	3231.1	649.382	560.196	647.782	-0.0364968	0.0679137	0.149753	0.930203	0.870377	0.719838		RGD1307399	similar to chromosome 20 open reading frame 30; HSPC274 protein	1	681315	NM_001048043.1	114158665	NP_001041508.1	ENSRNOG00000021263	ENSRNOT00000028886	ENSRNOP00000028886
PH_rn_0000693	9.85406e-06	1.29936e-05	1.1722e-05	701.281	738.301	681.409	148.206	146.415	146.029	0.0984961	-0.07306	-0.15411	0.824723	0.869466	0.729491		Tmem5	transmembrane protein 5	1	299841	NM_001024759.1	67078499	NP_001019930.1	ENSRNOG00000004421	ENSRNOT00000006051	ENSRNOP00000006051
PH_rn_0000694	0.255978	0.215822	0.132615	64.8762	83.4983	83.3963	22.2059	25.164	26.4458	0.286492	0.182707	-0.115608	0.681943	0.790483	0.862687		Fam71d	family with sequence similarity 71, member D	1	366671	NM_001017469.1	62945293	NP_001017469.1	ENSRNOG00000028351	ENSRNOT00000029888	ENSRNOP00000030883
PH_rn_0000695	1.99493e-05	2.81689e-05	3.80496e-05	562.26	588.883	484.105	121.108	119.11	107.046	0.0917291	-0.278229	-0.328676	0.839664	0.544073	0.475305		Bin3	bridging integrator 3	1	361065	NM_001013186.1	61557220	NP_001013204.1	ENSRNOG00000018023	ENSRNOT00000024614	ENSRNOP00000024614
PH_rn_0000696	0.795987	0.884949	0.917703	36.0423	37.3545	26.4427	15.3375	16.95	18.2184	-0.0418198	-0.615065	-0.567642	0.965107	0.58376	0.635901		RGD1306626	similar to RIKEN cDNA 4930500J03	1	362319	NM_001039612.1	88853860	NP_001034701.1	ENSRNOG00000008585	ENSRNOT00000011377	ENSRNOP00000011377
PH_rn_0000697	0.293453	0.609972	0.444271	61.7868	54.9331	55.9365	21.349	19.2146	20.174	-0.2572	-0.322118	-0.0587102	0.73349	0.664365	0.939018		LOC691259	hypothetical protein LOC691259	1	691259	NM_001109632.1	157820182	NP_001103102.1	ENSRNOG00000026844	ENSRNOT00000032816	ENSRNOP00000034245
PH_rn_0000698	0.999613	0.999953	0.999988	10.2978	6.59197	8.13622	10.5218	11.1271	9.40667	NA	NA	NA	NA	NA	NA		Magea4	melanoma antigen, family A, 4	1	689858	NM_001109550.1	157817964	NP_001103020.1	ENSRNOG00000029149	ENSRNOT00000049577	ENSRNOP00000049141
PH_rn_0000699	9.1122e-07	1.05712e-06	1.14152e-06	2422.04	2435.73	2077.79	482.744	455.733	421.186	0.0913818	-0.163976	-0.202808	0.82754	0.696719	0.630531		Tmem43	transmembrane protein 43	1	362401	NM_001007745.1	56090382	NP_001007746.1	ENSRNOG00000007519	ENSRNOT00000010895	ENSRNOP00000010895
PH_rn_0000700	0.980213	0.999746	0.998911	20.5956	12.0853	17.2895	13.0061	11.2792	10.5054	NA	NA	NA	NA	NA	NA		Lingo4	leucine rich repeat and Ig domain containing 4	1	499668	NM_001109189.1	157821918	NP_001102659.1	NA	NA	NA
PH_rn_0000701	0.000314824	0.000264712	0.0301389	363.513	374.644	322.398	89.068	82.1188	140.923	0.0531404	-0.275967	-0.287903	0.915848	0.695939	0.678584		Plek	pleckstrin	1	364206	NM_001025750.1	71043673	NP_001020921.1	ENSRNOG00000005214	ENSRNOT00000007044	ENSRNOP00000007044
PH_rn_0000702	3.29385e-06	4.55955e-06	3.56677e-06	1077.15	1073.39	1065.85	221.374	207.562	221.773	0.0466093	0.00727147	-0.010853	0.91423	0.986564	0.979986		Pacsin3	protein kinase C and casein kinase substrate in neurons 3	1	311187	NM_001009966.2	71896551	NP_001009966.1	ENSRNOG00000014204	ENSRNOT00000057176	ENSRNOP00000054003
PH_rn_0000703	5.55146e-05	3.82291e-05	3.6206e-05	426.329	542.739	490.207	94.5523	110.662	108.239	0.373078	0.125545	-0.193616	0.424137	0.786036	0.673322		Irf7	interferon regulatory factor 7	1	293624	NM_001033691.1	76096317	NP_001028863.1	ENSRNOG00000017414	ENSRNOT00000054873,ENSRNOT00000023504	ENSRNOP00000051757,ENSRNOP00000023504
PH_rn_0000704	1.0124e-06	1.22247e-06	1.01811e-06	2208.88	2177.55	2251.7	441.33	408.718	455.133	0.0615029	0.0843392	0.0737356	0.883699	0.840808	0.860729		Tmem41b	transmembrane protein 41B	1	361626	NM_001012358.1	59891436	NP_001012358.1	ENSRNOG00000010752	ENSRNOT00000016224	ENSRNOP00000016224
PH_rn_0000705	2.2363e-05	1.27339e-05	5.63201e-06	543.724	742.696	881.763	117.481	147.207	185.512	0.477451	0.668655	0.221103	0.296899	0.146885	0.616913		Tmem140	transmembrane protein 140	1	362334	NM_001009709.1	57527559	NP_001009709.1	ENSRNOG00000026965	ENSRNOT00000029845	ENSRNOP00000031501
PH_rn_0000706	0.992346	0.836448	0.900245	15.4467	41.7492	30.5108	12.997	16.9152	16.6121	NA	NA	-0.521656	NA	NA	0.606444		Adam6	a disintegrin and metallopeptidase domain 6	1	192271	NM_138906.1	20302104	NP_620261.1	ENSRNOG00000037524	ENSRNOT00000056829	ENSRNOP00000053671
PH_rn_0000707	0.0977076	0.127211	0.110169	85.4718	96.6823	87.4644	26.5602	27.7308	27.2795	0.112208	-0.145848	-0.265732	0.862602	0.82292	0.682312		Cenpk	centromere protein K	1	294712	NM_001106407.1	157823360	NP_001099877.1	ENSRNOG00000039740	ENSRNOT00000060962	ENSRNOP00000057684
PH_rn_0000708	0.443271	0.439576	0.522053	52.5188	64.8211	51.8684	19.361	21.2835	19.3819	0.216083	-0.192545	-0.409463	0.77506	0.804477	0.591505		LOC499618	hypothetical LOC499618	1	499618	NM_001109184.1	157821782	NP_001102654.1	ENSRNOG00000038095	ENSRNOT00000019018	ENSRNOP00000019018
PH_rn_0000709	0.998872	0.892744	0.996662	10.2978	38.4532	15.2554	11.7471	15.4493	12.8947	NA	NA	NA	NA	NA	NA		Prss46	protease, serine, 46	1	408245	NM_001008865.1	57114325	NP_001008865.1	ENSRNOG00000020981	ENSRNOT00000028479	ENSRNOP00000028479
PH_rn_0000710	2.30089e-06	3.68524e-06	3.27766e-06	1286.2	1174.47	1107.54	262.031	225.979	229.986	-0.0714393	-0.188497	-0.0818371	0.86799	0.661714	0.849541		LOC502684	hypothetical protein LOC502684	1	502684	NM_001025060.1	68163546	NP_001020231.1	ENSRNOG00000023721	ENSRNOT00000055415	ENSRNOP00000052282
PH_rn_0000711	6.62644e-05	0.000630102	0.000275752	407.793	288.948	304.091	90.9139	64.0091	71.3279	-0.49685	-0.523682	-0.0117877	0.310284	0.282549	0.980874		MGC95152	similar to B230212L03Rik protein	1	297109	NM_001007645.1	56090334	NP_001007646.1	ENSRNOG00000010205	ENSRNOT00000013620	ENSRNOP00000013620
PH_rn_0000712	1.60451e-06	2.51577e-06	2.5596e-06	1582.77	1406.29	1247.89	319.671	268.228	257.622	-0.0998056	-0.313557	-0.167253	0.814875	0.46599	0.69671		Dmap1	DNA methyltransferase 1-associated protein 1	1	298447	NM_001015006.1	62543502	NP_001015006.1	ENSRNOG00000019407	ENSRNOT00000026336	ENSRNOP00000026336
PH_rn_0000713	0.30815	0.550352	0.194168	60.7571	58.2291	75.2601	21.1846	19.8756	24.9726	-0.148468	0.129292	0.272994	0.842874	0.855526	0.706901		Fgf22	fibroblast growth factor 22	1	170579	NM_130751.1	18543362	NP_570107.1	ENSRNOG00000008960	ENSRNOT00000011936	ENSRNOP00000011936
PH_rn_0000714	8.32594e-07	1.05327e-06	1.63127e-06	2638.3	2443.42	1605.89	524.756	457.138	328.083	-0.0269585	-0.666288	-0.58577	0.948657	0.128126	0.178124		Tmsbl1	thymosin beta-like protein 1	1	286978	NM_173313.1	27545389	NP_775435.1	NA	NA	NA
PH_rn_0000715	9.74789e-05	0.000380376	0.000229538	371.751	320.809	316.296	83.862	69.9393	73.7549	-0.211655	-0.335723	-0.0994745	0.660878	0.48716	0.838126		Rnf113a2	ring finger protein 113A2	1	314313	NM_001004445.2	82617591	NP_001004445.1	ENSRNOG00000011364	ENSRNOT00000015107	NA
PH_rn_0000716	0.000739035	0.0585158	0.000650252	238.909	116.458	254.257	57.6693	31.5448	61.3689	-1.07767	-0.0456095	1.01218	0.0655773	0.927924	0.0783304		Prl2c1	Prolactin family 2, subfamily c, member 1	1	502122	NM_001044271.1	112984109	NP_001037736.1	ENSRNOG00000039058	ENSRNOT00000059738	ENSRNOP00000056493
PH_rn_0000717	0.999837	0.999998	0.999875	7.20846	6.59197	8.13622	10.6343	8.88819	11.147	NA	NA	NA	NA	NA	NA		Sim2	single-minded homolog 2 (Drosophila)	1	304071	NM_001107108.1	157819624	NP_001100578.1	ENSRNOG00000001688	ENSRNOT00000002294	ENSRNOP00000002294
PH_rn_0000718	1.93637e-06	2.22373e-06	1.61593e-06	1413.89	1499.67	1615.04	286.846	285.243	329.879	0.154348	0.22226	0.114579	0.717954	0.602666	0.78774		RGD1310553	similar to expressed sequence AI597479	1	301374	NM_001008517.1	56606085	NP_001008517.1	ENSRNOG00000016447	ENSRNOT00000022601	ENSRNOP00000022601
PH_rn_0000719	0.997812	0.999869	0.99971	11.3276	5.49331	14.2384	12.3267	12.4411	10.0892	NA	NA	NA	NA	NA	NA		RGD1310036	similar to RIKEN cDNA 4921517D21	1	316000	NM_001024788.1	67078445	NP_001019959.1	ENSRNOG00000032642	ENSRNOT00000047309	NA
PH_rn_0000720	0.00096443	0.00268697	0.00226409	226.552	217.535	198.32	55.2468	50.7739	50.1304	-0.0916105	-0.346472	-0.2399	0.859595	0.507846	0.6488		Oas1b	2-5 oligoadenylate synthetase 1B	1	246268	NM_144752.2	148747316	NP_653353.2	ENSRNOG00000001372	ENSRNOT00000001853	ENSRNOP00000001853
PH_rn_0000721	0.118675	0.323198	0.176189	81.3527	75.8077	79.3282	25.7388	28.4851	27.4724	-0.17737	-0.216981	-0.0428189	0.813102	0.753652	0.956492		LOC313936	hypothetical LOC313936	1	313936	NM_001014074.1	62078880	NP_001014096.1	NA	NA	NA
PH_rn_0000722	4.52713e-07	5.34029e-07	6.86695e-07	6332.12	5265.89	3326.7	1242.23	971.018	666.585	-0.150406	-0.817705	-0.603621	0.716141	0.0630613	0.159358		Bri3	brain protein I3	1	304284	NM_001009604.1	57527315	NP_001009604.1	ENSRNOG00000001009	ENSRNOT00000001336	ENSRNOP00000001336
PH_rn_0000723	0.00112656	0.00295933	0.00198412	219.343	213.14	203.406	53.7908	49.8988	51.1387	-0.0749573	-0.263739	-0.173803	0.885401	0.613039	0.740605		Nsun6	NOL1/NOP2/Sun domain family, member 6	1	307148	NM_001107367.2	172353695	NP_001100837.1	ENSRNOG00000018520	ENSRNOT00000025046	ENSRNOP00000025046
PH_rn_0000724	4.58991e-07	4.98204e-07	4.80672e-07	6143.67	5944.86	5713.66	1205.63	1094.62	1136.03	0.0714301	0.021363	0.00962687	0.862604	0.958693	0.981388		Fam126b	family with sequence similarity 126, member B	1	316415	NM_001025710.1	71043865	NP_001020881.1	ENSRNOG00000025079	ENSRNOT00000037660	ENSRNOP00000033249
PH_rn_0000725	0.0616246	0.180138	0.0879176	95.7696	87.893	92.5495	28.771	25.9204	28.371	-0.188789	-0.226667	-0.0452341	0.770325	0.721761	0.944453		RGD1306227	similar to 4833420G17Rik protein	1	310377	NM_001014037.1	62078804	NP_001014059.1	ENSRNOG00000017581	ENSRNOT00000046174	ENSRNOP00000050757
PH_rn_0000726	0.00167637	0.00404924	0.00427914	202.867	204.351	174.929	50.5564	48.8502	45.3738	-0.0243147	-0.383117	-0.335665	0.963387	0.475397	0.536309		Rarres1	retinoic acid receptor responder (tazarotene induced) 1	1	310486	NM_001014790.1	62339360	NP_001014790.1	ENSRNOG00000037853	ENSRNOT00000057504	ENSRNOP00000054312
PH_rn_0000727	0.58957	0.576048	0.359667	45.3103	56.0318	61.0217	17.921	23.3608	21.5022	0.215887	0.254606	0.0346542	0.809616	0.743771	0.966964		Tmem126a	transmembrane protein 126A	1	293113	NM_001011557.1	58585235	NP_001011557.1	ENSRNOG00000022748	ENSRNOT00000038333	ENSRNOP00000032681
PH_rn_0000728	5.626e-07	7.21066e-07	6.41828e-07	4248.88	3505.83	3616.55	837.605	650.585	723.593	-0.184751	-0.128655	0.0992621	0.657258	0.756734	0.811386		LOC293103	similar to RIKEN cDNA 0610007P06	1	293103	NM_001013897.1	62078530	NP_001013919.1	ENSRNOG00000017383	ENSRNOT00000023468	ENSRNOP00000023468
PH_rn_0000729	0.00040694	0.00413259	0.00117276	270.832	199.957	225.78	64.0238	47.453	55.6536	-0.469743	-0.397498	0.0699299	0.366505	0.435764	0.893345		LOC500270	796	1	500270	NM_001047956.1	114145681	NP_001041421.1	ENSRNOG00000030004	ENSRNOT00000050772	ENSRNOP00000048700
PH_rn_0000730	3.72931e-07	4.01846e-07	3.75862e-07	11094.9	9818.74	11019.5	2167.26	1799.85	2179.46	-0.0532077	0.147902	0.24731	0.896936	0.719153	0.549409	不满足	Anxa11	annexin A11	1	290527	NM_001011918.1	58865413	NP_001011918.1	ENSRNOG00000010984	ENSRNOT00000014941	ENSRNOP00000014940
PH_rn_0000731	0.973687	0.995953	0.760407	23.685	17.5786	28.4768	12.2682	13.6516	33.7532	NA	NA	NA	NA	NA	NA		LOC499715	LRRGT00095	1	499715	NM_001047950.1	114145683	NP_001041415.1	ENSRNOG00000033088	ENSRNOT00000043369	ENSRNOP00000048384
PH_rn_0000732	0.99992	0.9999	0.999935	5.1489	8.7893	8.13622	10.6143	11.2418	10.5796	NA	NA	NA	NA	NA	NA		LOC685391	LRRGT00063	1	685391	NM_001047976.1	114145531	NP_001041441.1	ENSRNOG00000043170	ENSRNOT00000051812	ENSRNOP00000050379
PH_rn_0000733	3.96342e-07	4.59717e-07	4.99819e-07	8985.87	6980.9	5302.78	1757.65	1283.23	1055.22	-0.237403	-0.626498	-0.329675	0.5661	0.142727	0.429018		Tmem160	transmembrane protein 160	1	292654	NM_001106227.1	157819388	NP_001099697.1	ENSRNOG00000015304	ENSRNOT00000020609	ENSRNOP00000020609
PH_rn_0000734	0.00472898	0.00518515	0.00339717	164.765	191.167	183.065	42.8816	45.77	47.0309	0.176231	-0.021115	-0.174414	0.745448	0.968816	0.745217		Mfsd2	major facilitator superfamily domain containing 2	1	298504	NM_001106683.1	157821348	NP_001100153.1	ENSRNOG00000014008	ENSRNOT00000019080	ENSRNOP00000019080
PH_rn_0000735	0.999984	0.999996	0.999906	3.08934	5.49331	11.1873	9.9845	9.60631	10.0195	NA	NA	NA	NA	NA	NA		LOC363337	similar to RIKEN cDNA 1700081O22	1	363337	NM_001014221.1	62079176	NP_001014243.1	ENSRNOG00000042971	ENSRNOT00000041051	ENSRNOP00000051555
PH_rn_0000736	6.52362e-06	3.19059e-05	7.84545e-06	812.497	569.107	780.06	169.888	115.48	165.471	-0.486719	-0.0726218	0.418089	0.2848	0.86889	0.356281		LOC691543	hypothetical protein LOC691543	1	691543	NM_001109645.2	172354613	NP_001103115.1	ENSRNOG00000005814	ENSRNOT00000007688	ENSRNOP00000007688
PH_rn_0000737	0.00521355	0.00666682	0.00321272	161.676	182.378	185.099	42.2744	44.1741	47.4463	0.134839	0.0229577	-0.091506	0.80524	0.966126	0.865003		LOC303448	similar to glyceraldehyde-3-phosphate dehydrogenase	1	303448	NM_001037190.1	81295342	NP_001032267.1	NA	NA	NA
PH_rn_0000738	2.05505e-06	4.80834e-06	2.24139e-06	1367.55	1050.32	1340.44	277.844	203.352	275.899	-0.322607	2.88928e-05	0.352831	0.457398	0.999946	0.417362		C1galt1c1	C1GALT1-specific chaperone 1	1	302499	NM_001030033.1	71795645	NP_001025204.1	ENSRNOG00000002536	ENSRNOT00000003449	ENSRNOP00000003449
PH_rn_0000739	1.64734e-06	3.57033e-06	2.71521e-06	1557.03	1190.95	1211.28	314.669	228.981	250.407	-0.321152	-0.333164	0.0280364	0.456713	0.439536	0.948013		Fam122a	family with sequence similarity 122A	1	309420	NM_001014029.1	62078788	NP_001014051.1	NA	NA	NA
PH_rn_0000740	0.999963	0.999832	0.99999	5.1489	10.9866	7.11919	10.0319	11.1492	9.51774	NA	NA	NA	NA	NA	NA		Sval2	seminal vesicle antigen-like 2	1	84605	NM_133291.1	18959225	NP_579825.1	ENSRNOG00000025541	ENSRNOT00000021986	ENSRNOP00000021668
PH_rn_0000741	0.000306524	0.000641715	0.000510392	287.309	287.85	267.478	67.2449	63.802	64.0435	-0.0202135	-0.224323	-0.196865	0.96738	0.651333	0.693061		Fgf15	fibroblast growth factor 15	1	170582	NM_130753.1	18543366	NP_570109.1	ENSRNOG00000020899	ENSRNOT00000028365	ENSRNOP00000028366
PH_rn_0000742	2.82542e-06	9.3981e-06	6.15844e-06	1158.5	820.701	852.269	237.198	161.466	179.703	-0.452668	-0.429283	0.030987	0.306646	0.330034	0.943763		Nrbp	nuclear receptor binding protein	1	619579	NM_001034997.1	78042608	NP_001030169.1	NA	NA	NA
PH_rn_0000743	0.922338	0.998039	0.779164	25.7445	17.5786	33.5619	15.739	12.2956	24.4044	NA	0.214316	NA	NA	0.880373	NA		Fgf11	fibroblast growth factor 11	1	170632	NM_130816.1	18677742	NP_570829.1	ENSRNOG00000014882	ENSRNOT00000020152	ENSRNOP00000020152
PH_rn_0000744	3.79723e-06	1.60247e-05	1.01137e-05	1010.21	692.157	714.971	208.349	137.986	152.64	-0.511574	-0.504218	0.00803001	0.254736	0.259898	0.985601		RGD1311463	similar to RIKEN cDNA 2700007P21	1	311279	NM_001014045.1	62078820	NP_001014067.1	ENSRNOG00000004891	ENSRNOT00000006481	ENSRNOP00000006481
PH_rn_0000745	5.97796e-07	7.11287e-07	5.79344e-07	3887.42	3565.16	4162.69	767.399	661.417	831.008	-0.0331215	0.204384	0.282272	0.93644	0.623369	0.499689		Pnrc2	proline-rich nuclear receptor coactivator 2	1	100125373	NM_001103360.1	157073956	NP_001096830.1	ENSRNOG00000009248	ENSRNOT00000012258	ENSRNOP00000012258
PH_rn_0000746	3.13547e-06	5.10904e-06	6.0294e-06	1101.87	1025.05	859.389	226.176	198.742	181.114	-0.0533457	-0.346806	-0.267096	0.90195	0.4293	0.542738		Mesdc1	mesoderm development candidate 1	1	308795	NM_001013149.1	61557102	NP_001013167.1	NA	NA	NA
PH_rn_0000747	0.00174956	0.00258797	0.00599017	200.807	218.634	163.741	50.1008	50.9102	43.0982	0.0884743	-0.468274	-0.528189	0.865774	0.388828	0.332078		Tmem174	transmembrane protein 174	1	499516	NM_001024298.1	66730324	NP_001019469.1	ENSRNOG00000015472	ENSRNOT00000020879	ENSRNOP00000020879
PH_rn_0000748	9.55256e-07	1.45175e-05	9.13738e-07	2322.16	2041.31	2513.08	463.34	431.051	506.914	-0.103935	0.178262	0.326915	0.815584	0.67138	0.462905		Sdccag3	serologically defined colon cancer antigen 3	1	306322	NM_001013135.1	61557056	NP_001013153.1	ENSRNOG00000039781|ENSRNOG00000039597|ENSRNOG00000018876	ENSRNOT00000061039|ENSRNOT00000060697|ENSRNOT00000064194,ENSRNOT00000048714,ENSRNOT00000061669,ENSRNOT00000025720	NA|NA|ENSRNOP00000061725,ENSRNOP00000043695,ENSRNOP00000058381,ENSRNOP00000025720
PH_rn_0000749	1.52182e-06	3.46933e-06	2.70006e-06	1637.35	1206.33	1215.35	330.28	231.785	251.222	-0.373401	-0.400542	0.0144867	0.387735	0.354358	0.973113		Tmem126b	transmembrane protein 126B	1	293114	NM_001106280.2	187937123	NP_001099750.2	ENSRNOG00000022732	ENSRNOT00000038279	ENSRNOP00000031739
PH_rn_0000750	5.53319e-07	7.00493e-07	5.48021e-07	4360.09	3624.49	4530.86	859.209	672.191	903.414	-0.173313	0.167488	0.382374	0.676974	0.68654	0.363176		Nap1l2	nucleosome assembly protein 1-like 2	1	317247	NM_001024789.1	67078439	NP_001019960.1	NA	NA	NA
PH_rn_0000751	7.51226e-07	8.66797e-07	1.09741e-06	2933.84	2898.27	2118.47	582.167	539.957	428.924	0.0683844	-0.402699	-0.419311	0.869885	0.343168	0.324769		Tmem205	transmembrane protein 205	1	300441	NM_001106804.1	157818708	NP_001100274.1	ENSRNOG00000011747	ENSRNOT00000015684	ENSRNOP00000015684
PH_rn_0000752	6.81121e-05	0.000389824	0.000231833	404.704	318.612	315.279	90.2887	69.4838	73.5248	-0.339007	-0.459349	-0.0946576	0.481873	0.342546	0.845882		Tubb6	tubulin, beta 6	1	307351	NM_001025675.1	71043679	NP_001020846.1	ENSRNOG00000018371	ENSRNOT00000024947	ENSRNOP00000024947
PH_rn_0000753	0.999226	0.999531	0.999187	14.4169	10.9866	9.15325	9.91674	12.3526	12.8947	NA	NA	NA	NA	NA	NA		LOC641520	popeye domain-containing 3	1	641520	NM_001037369.1	82654231	NP_001032446.1	NA	NA	NA
PH_rn_0000754	0.00697529	0.0496827	0.00919319	152.408	120.853	150.52	40.3804	32.4163	40.4174	-0.38073	-0.19671	0.190197	0.512916	0.724937	0.742466		LOC500118	similar to RIKEN cDNA D330028D13	1	500118	NM_001025771.1	71043915	NP_001020942.1	ENSRNOG00000009447	ENSRNOT00000012677,ENSRNOT00000067125	ENSRNOP00000012677,ENSRNOP00000060562
PH_rn_0000755	2.17944e-05	6.80279e-05	7.54092e-05	547.843	470.227	407.828	118.289	97.4074	91.9515	-0.192395	-0.498621	-0.257727	0.675773	0.288451	0.582545		Tmem192	transmembrane protein 192	1	361137	NM_001014141.1	62079008	NP_001014163.1	ENSRNOG00000030199	ENSRNOT00000067210,ENSRNOT00000042181	ENSRNOP00000063685,ENSRNOP00000050426
PH_rn_0000756	1.64512e-06	3.63877e-06	2.44437e-06	1558.06	1181.06	1277.39	314.865	227.18	263.424	-0.334354	-0.2571	0.117077	0.438847	0.548762	0.785414		Cinp	cyclin-dependent kinase 2-interacting protein	1	299334	NM_001106758.2	166157773	NP_001100228.1	ENSRNOG00000008035	ENSRNOT00000010598	ENSRNOP00000010598
PH_rn_0000757	0.999999	0.999999	0.999991	-1.02978	2.19732	2.03406	9.23665	9.42878	10.7385	NA	NA	NA	NA	NA	NA		LOC691300	hypothetical protein LOC691300	1	691300	NM_001109635.1	157820268	NP_001103105.1	ENSRNOG00000021789	ENSRNOT00000065674	ENSRNOP00000060563
PH_rn_0000758	0.000427203	0.000570557	0.00082473	267.743	294.441	242.053	63.3823	64.9908	58.8951	0.114536	-0.276877	-0.375218	0.817603	0.582952	0.457966		LOC683713	similar to Galactosylceramide sulfotransferase (GalCer sulfotransferase) (Cerebroside sulfotransferase) (3-phosphoadenylylsulfate:galactosylceramide 3-sulfotransferase) (3-phosphoadenosine-5phosphosulfate:GalCer sulfotransferase)	1	683713	NM_001109447.1	157821430	NP_001102917.1	NA	NA	NA
PH_rn_0000759	0.999279	0.999956	0.999928	10.2978	7.69064	12.2043	11.1962	10.7722	9.50809	NA	NA	NA	NA	NA	NA		LOC499530	hypothetical protein LOC499530	1	499530	NM_001047941.1	114145603	NP_001041406.1	ENSRNOG00000031115	ENSRNOT00000049679	ENSRNOP00000044656
PH_rn_0000760	0.943118	0.906765	0.697902	25.7445	37.3545	36.613	14.017	15.1826	30.7242	NA	NA	NA	NA	NA	NA		Ccin	calicin	1	298392	NM_001005904.1	54400727	NP_001005904.1	ENSRNOG00000014831	ENSRNOT00000019887	ENSRNOP00000019887
PH_rn_0000761	2.20572e-06	4.00859e-06	2.94494e-06	1315.03	1132.72	1164.5	267.627	218.375	241.199	-0.156043	-0.147662	0.042833	0.717111	0.731006	0.920839		Tmem169	transmembrane protein 169	1	690294	NM_001109574.1	157818640	NP_001103044.1	ENSRNOG00000016091	ENSRNOT00000021539	ENSRNOP00000021539
PH_rn_0000762	8.76199e-07	1.39477e-06	1.00271e-06	2511.64	1984.18	2281.19	500.148	373.502	460.94	-0.257771	-0.0754428	0.223957	0.541926	0.857126	0.596076		Tmem106b	transmembrane protein 106B	1	312132	NM_001004267.1	51948501	NP_001004267.1	ENSRNOG00000006206	ENSRNOT00000008677	ENSRNOP00000008677
PH_rn_0000763	0.255731	0.277954	0.431129	64.8762	76.9064	84.4133	22.1789	23.6128	178.032	0.165057	0.20032	0.0231709	0.814531	0.952289	0.994143		RGD1307937	similar to hypothetical protein FLJ31438	1	289865	NM_001013877.1	62078488	NP_001013899.1	ENSRNOG00000004456	ENSRNOT00000006085	ENSRNOP00000006085
PH_rn_0000764	7.12685e-07	9.31069e-07	7.77362e-07	3110.97	2713.7	2896.5	616.573	506.349	581.968	-0.111204	-0.0197735	0.135109	0.790102	0.96215	0.74669		RGD1305481	hypothetical LOC294030	1	294030	NM_001047856.1	114145677	NP_001041321.1	ENSRNOG00000012641	ENSRNOT00000016881	ENSRNOP00000016881
PH_rn_0000765	5.68931e-05	0.000101375	0.000115864	423.24	427.38	368.164	93.9212	89.5121	84.0502	0.0412337	-0.291551	-0.274546	0.929791	0.537834	0.563065		RGD1311458	similar to cDNA sequence BC027231; hypothetical protein MGC27931	1	303948	NM_001009678.1	57528293	NP_001009678.1	ENSRNOG00000013721	ENSRNOT00000018473	ENSRNOP00000018474
PH_rn_0000766	0.200822	0.791585	0.105367	70.0251	45.0452	88.4814	23.2546	16.9458	27.5088	-0.724819	0.157234	0.879388	0.351249	0.81466	0.239342		LOC503435	hypothetical LOC503435	1	503435	NM_001109366.1	157819816	NP_001102836.1	ENSRNOG00000024350	ENSRNOT00000031235	ENSRNOP00000029885
PH_rn_0000767	0.44346	0.844278	0.75064	52.5188	41.7492	39.6641	19.4293	16.3045	18.8212	-0.422977	-0.575697	-0.143144	0.609537	0.510476	0.877428		RGD1303271	similar to chromosome 1 open reading frame 172	1	313018	NM_001004268.1	51948511	NP_001004268.1	ENSRNOG00000007572	ENSRNOT00000040785	ENSRNOP00000039648
PH_rn_0000768	3.55035e-06	6.29737e-06	2.86721e-06	1041.11	945.948	1179.75	214.365	184.318	244.206	-0.0922367	0.201356	0.313759	0.832051	0.641605	0.472391		Nasp	nuclear autoantigenic sperm protein (histone-binding)	1	298441	NM_001005543.1	53850613	NP_001005543.1	ENSRNOG00000016454	ENSRNOT00000022145,ENSRNOT00000022172,ENSRNOT00000022170	ENSRNOP00000022145,ENSRNOP00000022173,ENSRNOP00000022170
PH_rn_0000769	0.999767	0.999966	0.999316	8.23825	12.0853	10.1703	10.6582	9.37567	12.335	NA	NA	NA	NA	NA	NA		Fgf6	fibroblast growth factor 6	1	170700	NM_131908.1	18777758	NP_571983.1	ENSRNOG00000019836	ENSRNOT00000026866	ENSRNOP00000026866
PH_rn_0000770	0.000188785	0.00876936	9.17181e-05	762.038	735.005	601.063	194.545	258.164	143.988	-0.0260524	-0.37606	-0.330197	0.96905	0.477514	0.635684		RGD1310414	similar to hypothetical protein FLJ23263	1	290811	NM_001013883.1	62078500	NP_001013905.1	ENSRNOG00000023494	ENSRNOT00000032467	ENSRNOP00000028965
PH_rn_0000771	0.999991	0.999982	1	3.08934	5.49331	-5.08514	9.59879	10.6286	9.03775	NA	NA	NA	NA	NA	NA		LOC690326	hypothetical protein LOC690326	1	690326	NM_001109578.1	157818750	NP_001103048.1	ENSRNOG00000024508	ENSRNOT00000034403	ENSRNOP00000032516
PH_rn_0000772	0.971195	0.999363	0.993811	20.5956	14.2826	21.3576	14.2113	11.7246	11.5679	NA	NA	NA	NA	NA	NA		Zbtb25	zinc finger and BTB domain containing 25	1	314245	NM_199496.1	41054869	NP_955790.1	ENSRNOG00000006441	ENSRNOT00000008424	ENSRNOP00000008424
PH_rn_0000773	4.66792e-06	7.50431e-06	8.20681e-06	926.803	891.015	767.856	192.152	174.4	163.067	-0.0170019	-0.277883	-0.239104	0.968978	0.528645	0.588585		Adck4	aarF domain containing kinase 4	1	308453	NM_001012065.1	58865695	NP_001012065.1	ENSRNOG00000020848	ENSRNOT00000028290,ENSRNOT00000057220	ENSRNOP00000028290,ENSRNOP00000054046
PH_rn_0000774	0.999986	1	0.99992	5.1489	-4.39465	7.11919	9.37815	8.88539	11.039	NA	NA	NA	NA	NA	NA		LOC308954	similar to hypothetical protein MGC50721	1	308954	NM_001024777.2	148540078	NP_001019948.2	NA	NA	NA
PH_rn_0000775	0.998801	0.99976	0.742281	12.3574	12.0853	14.2384	11.125	11.2152	58.404	NA	NA	NA	NA	NA	NA		LOC500797	hypothetical LOC500797	1	500797	NM_001109284.1	157817425	NP_001102754.1	ENSRNOG00000010423	ENSRNOT00000013857	ENSRNOP00000013857
PH_rn_0000776	3.69607e-05	5.60375e-05	4.59766e-05	473.699	492.201	460.714	103.823	101.39	102.407	0.0844869	-0.114316	-0.143823	0.854739	0.804337	0.75581		Sspn	sarcospan	1	500364	NM_001109255.1	157823856	NP_001102725.1	NA	NA	NA
PH_rn_0000777	4.26373e-06	1.15902e-05	5.86281e-06	961.815	765.768	868.542	198.95	151.434	182.915	-0.293096	-0.143399	0.155889	0.507107	0.742563	0.723651		Pdhx	pyruvate dehydrogenase complex, component X	1	311254	NM_001044242.1	113205495	NP_001037707.1	ENSRNOG00000006947	ENSRNOT00000056867,ENSRNOT00000009552	ENSRNOP00000053708,ENSRNOP00000009552
PH_rn_0000778	0.999946	0.999999	0.729225	2.05956	7.69064	7.11919	11.1358	8.07552	73.7385	NA	NA	NA	NA	NA	NA		LOC246267	resection-induced TPI (rs11)	1	246267	NM_144751.1	21426774	NP_653352.1	NA	NA	NA
PH_rn_0000779	0.636166	0.646545	0.274525	43.2508	52.7358	67.1238	17.2012	19.3494	22.7432	0.1949	0.458295	0.258453	0.814638	0.550302	0.733638		Phf11l	PHD finger protein 11-like	1	364393	NM_001014235.1	62079204	NP_001014257.1	NA	NA	NA
PH_rn_0000780	0.191296	0.739766	0.359679	71.0549	47.2425	61.0217	23.4708	18.6761	21.5043	-0.676537	-0.402073	0.286561	0.389899	0.576107	0.721416		LOC360933	similar to Ac1591	1	360933	NM_001047903.1	114145769	NP_001041368.1	ENSRNOG00000029734	ENSRNOT00000048329	ENSRNOP00000039645
PH_rn_0000781	1.31614e-06	2.38113e-06	2.15533e-06	1806.24	1446.94	1365.87	363.102	275.641	280.849	-0.244718	-0.372299	-0.0771129	0.566428	0.386398	0.856722		LOC362419	similar to CG33331-PA	1	362419	NM_001108642.1	157821194	NP_001102112.1	ENSRNOG00000007874	ENSRNOT00000010397	ENSRNOP00000010397
PH_rn_0000782	0.996893	0.999984	0.973492	14.4169	5.49331	7.11919	11.7374	10.526	22.8601	NA	NA	NA	NA	NA	NA		Defa11	defensin alpha 11	1	613225	NM_001033078.1	74271854	NP_001028250.1	ENSRNOG00000038133	ENSRNOT00000058037	ENSRNOP00000054846
PH_rn_0000783	8.81011e-07	9.99844e-07	8.13416e-07	2499.28	2551.09	2765.3	497.753	476.744	556.166	0.113288	0.217722	0.154013	0.786983	0.604002	0.713209		Fam149b1	family with sequence similarity 149, member B1	1	289900	NM_001013878.1	62078490	NP_001013900.1	ENSRNOG00000006554	ENSRNOT00000042062,ENSRNOT00000049669,ENSRNOT00000065858,ENSRNOT00000007648	ENSRNOP00000049872,ENSRNOP00000044443,ENSRNOP00000063752,ENSRNOP00000007648
PH_rn_0000784	0.107572	0.486446	0.199241	83.4122	75.8077	74.243	26.1388	393.331	24.3278	-0.21259	-0.349057	-0.135896	0.977828	0.604955	0.987436		LOC499541	LRRGT00045	1	499541	NM_001047942.1	114145699	NP_001041407.1	ENSRNOG00000030171	ENSRNOT00000049559	ENSRNOP00000039008
PH_rn_0000785	1	0.999844	0.999946	0	6.59197	3.05108	8.39414	12.3267	11.8266	NA	NA	NA	NA	NA	NA		LOC499542	LRRGT00178	1	499542	NM_001047943.1	114145695	NP_001041408.1	ENSRNOG00000032427	ENSRNOT00000046481	ENSRNOP00000048674
PH_rn_0000786	0.267124	0.493727	0.302413	63.8464	61.5251	65.0898	21.8366	22.5658	22.537	-0.139527	-0.153915	-0.0124888	0.85595	0.830781	0.987101		LOC499544	LRRGT00154	1	499544	NM_001047944.1	114145691	NP_001041409.1	ENSRNOG00000030204	ENSRNOT00000046715	ENSRNOP00000050108
PH_rn_0000787	0.99999	0.999876	0.999912	6.17868	14.2826	7.11919	8.89672	9.88775	11.1271	NA	NA	NA	NA	NA	NA		Fmo9p	flavin containing monooxygenase 9 pseudogene	1	685365	NM_001109466.1	157822810	NP_001102936.1	ENSRNOG00000025119	ENSRNOT00000029706	ENSRNOP00000036759
PH_rn_0000788	0.0172506	0.0942039	0.0916838	126.663	104.373	91.5325	35.1361	29.2954	28.118	-0.330868	-0.644944	-0.315174	0.586158	0.301094	0.621677		LOC499573	LRRGT00056	1	499573	NM_001047947.1	114145687	NP_001041412.1	ENSRNOG00000033449	ENSRNOT00000041334	ENSRNOP00000047588
PH_rn_0000789	0.243872	0.317006	0.17424	65.906	73.6104	77.2941	22.4088	23.0763	25.0794	0.0778161	0.0493047	-0.0357671	0.912565	0.94333	0.958576		Rhox8	reproductive homeobox 8	1	503423	NM_001025776.1	71043923	NP_001020947.1	ENSRNOG00000031534	ENSRNOT00000049435	ENSRNOP00000041820
PH_rn_0000790	1.6696e-05	0.000430894	0.000841213	593.154	312.02	241.036	127.147	68.2597	58.685	-0.918139	-1.39208	-0.462463	0.0645985	0.00992326	0.360791		Tmem51	transmembrane protein 51	1	500578	NM_001109273.1	157817092	NP_001102743.1	ENSRNOG00000014197	ENSRNOT00000019171	ENSRNOP00000019171
PH_rn_0000791	0.0813621	0.0243686	0.0117548	89.5909	140.629	143.401	27.4859	36.2026	38.9821	0.594105	0.499631	-0.0961476	0.337383	0.410265	0.866411		LOC499565	LRRGT00038	1	499565	NM_001047946.1	114145697	NP_001041411.1	ENSRNOG00000031320	ENSRNOT00000047881	ENSRNOP00000044477
PH_rn_0000792	4.04283e-07	4.32483e-07	4.22113e-07	8459.65	8038.91	7675.51	1655.45	1475.84	1521.84	0.0526924	0.00182788	0.00485395	0.898099	0.996454	0.990588		Actr1b	ARP1 actin-related protein 1 homolog B (yeast)	1	316333	NM_001039028.2	166157501	NP_001034117.2	ENSRNOG00000016789	ENSRNOT00000022779	ENSRNOP00000022779
PH_rn_0000793	0.000115493	0.000182265	2.60826e-05	357.334	374.644	535.974	81.0369	79.8227	117.295	0.0767541	0.506148	0.460954	0.872257	0.284935	0.328868		LOC300308	similar to hypothetical protein 4930509O22	1	300308	NM_001013952.1	62078632	NP_001013974.1	NA	NA	NA
PH_rn_0000794	0.308454	0.629911	0.158725	60.7571	53.8344	79.3282	21.2227	19.0362	25.5015	-0.262473	0.205788	0.462809	0.731099	0.768602	0.524958		Rgs1	regulator of G-protein signaling 1	1	54289	NM_019336.1	71895006	NP_062209.1	ENSRNOG00000003895	ENSRNOT00000005251	ENSRNOP00000005251
PH_rn_0000795	0.000287747	0.000917806	0.000357124	291.428	268.074	287.819	68.073	60.1474	68.0788	-0.147152	-0.135317	0.0121324	0.767327	0.783155	0.980519		Tmem161a	transmembrane protein 161A	1	364535	NM_001108874.2	172354495	NP_001102344.1	ENSRNOG00000020390	ENSRNOT00000027639	ENSRNOP00000027639
PH_rn_0000796	0.000212371	0.00312917	0.000626748	310.994	210.943	256.291	71.8978	49.5013	61.7887	-0.585302	-0.398985	0.18032	0.256029	0.423829	0.7254		LOC499418	similar to Putative protein C21orf56 homolog	1	499418	NM_001024296.1	66730328	NP_001019467.1	ENSRNOG00000001262	ENSRNOT00000001704	ENSRNOP00000001704
PH_rn_0000797	0.524488	0.590046	0.463866	48.3997	56.0318	54.9195	18.5874	19.4008	20.4319	0.121398	0.00817042	-0.113801	0.878106	0.991743	0.883293		LOC500354	similar to C030030A07Rik protein	1	500354	NM_001037797.1	83642811	NP_001032886.1	ENSRNOG00000027979	ENSRNOT00000032568	ENSRNOP00000033325
PH_rn_0000798	0.0779075	0.0790318	0.0262175	90.6207	108.768	122.043	27.7364	30.1037	34.7091	0.203264	0.25168	0.0346517	0.748068	0.683077	0.954338		Cox19	COX19 cytochrome c oxidase assembly homolog (S. cerevisiae)	1	304330	NM_001107126.1	157820188	NP_001100596.1	ENSRNOG00000001290	ENSRNOT00000001735	ENSRNOP00000001735
PH_rn_0000799	0.622138	0.867356	0.418514	43.2508	35.1572	57.9706	19.3732	20.3084	23.3745	-0.392317	0.248591	0.6425	0.721622	0.779259	0.533686		Gdf2	growth differentiation factor 2	1	290921	NM_001106096.1	157824119	NP_001099566.1	NA	NA	NA
PH_rn_0000800	0.00234927	0.0127441	0.00796675	189.48	160.405	154.588	47.8571	39.9849	41.1925	-0.278669	-0.470774	-0.17319	0.610051	0.392209	0.75622		Rsph1	radial spoke head 1 homolog (Chlamydomonas)	1	361818	NM_001012176.1	58865923	NP_001012176.1	ENSRNOG00000001168	ENSRNOT00000001542	ENSRNOP00000001542
PH_rn_0000801	0.545891	0.68103	0.502018	47.3699	49.4398	52.8854	18.3451	21.7456	19.485	-0.0296325	-0.0142441	0.0178099	0.973799	0.98561	0.983869		LOC689065	hypothetical protein LOC689065	1	689065	NM_001109521.1	157817094	NP_001102991.1	ENSRNOG00000036641	ENSRNOT00000054848	ENSRNOP00000051731
PH_rn_0000802	9.54095e-06	1.4324e-05	1.45123e-05	709.519	716.328	636.659	149.828	142.405	137.188	0.0368464	-0.191336	-0.21064	0.933971	0.668481	0.638411		Mul1	mitochondrial ubiquitin ligase activator of NFKB 1	1	298576	NM_001106695.1	157821594	NP_001100165.1	ENSRNOG00000016010	ENSRNOT00000021833	ENSRNOP00000021833
PH_rn_0000803	0.355013	0.691141	0.974957	57.6677	50.5385	18.3065	20.6185	18.2994	16.7972	-0.279502	NA	NA	0.720867	NA	NA		Nxf7	nuclear RNA export factor 7	1	501621	NM_001037216.1	81295368	NP_001032293.1	ENSRNOG00000023256	ENSRNOT00000033752	ENSRNOP00000038474
PH_rn_0000804	5.8371e-07	8.58057e-07	9.23478e-07	4022.32	2926.84	2451.04	793.603	545.162	494.35	-0.368879	-0.628464	-0.217876	0.381245	0.145603	0.603869		Nnat	neuronatin	1	94270	NM_053601.1,NM_181687.1	16758385;32140177	NP_446053.1,NP_859015.1	ENSRNOG00000024923	ENSRNOT00000034166	ENSRNOP00000034212
PH_rn_0000805	0.166452	0.205792	0.208888	74.1442	84.597	73.226	24.2369	25.2899	24.1303	0.115322	-0.2004	-0.317678	0.865085	0.770921	0.641499		Zfp202	zinc finger protein 202	1	500981	NM_001109290.1	157817631	NP_001102760.1	ENSRNOG00000006312	ENSRNOT00000009059	ENSRNOP00000009059
PH_rn_0000806	0.984736	0.997963	0.953759	20.5956	14.2826	28.4768	12.3049	13.5154	13.5795	NA	NA	NA	NA	NA	NA		Rhox10	reproductive homeobox 10	1	652926	NM_001037581.1	83035138	NP_001032670.1	ENSRNOG00000040026	ENSRNOT00000061539	ENSRNOP00000058257
PH_rn_0000807	7.90777e-07	7.38746e-07	7.61299e-07	2779.38	3412.45	2961.59	552.165	633.582	594.773	0.383471	0.171116	-0.156251	0.36434	0.682445	0.708179		Siat7F	sialyltransferase 7F	1	407765	NM_001015036.1	62543560	NP_001015036.1	NA	NA	NA
PH_rn_0000808	0.32402	0.392391	0.408869	59.7273	69.2157	57.9706	21.1044	26.2726	20.7617	0.12794	-0.221709	-0.34959	0.873653	0.766426	0.670382		Sipa1l3	signal-induced proliferation-associated 1 like 3	1	292771	NM_001013066.1	61556846	NP_001013084.1	ENSRNOG00000020703	ENSRNOT00000042207,ENSRNOT00000038929	ENSRNOP00000041787,ENSRNOP00000031087
PH_rn_0000809	0.0447077	0.131749	0.06967	102.978	95.5836	97.6347	30.215	27.3743	29.344	-0.167162	-0.252886	-0.0942675	0.79063	0.684995	0.881807		RGD1306186	similar to RIKEN cDNA 4930569K13	1	298621	NM_001024986.1	68163414	NP_001020157.1	ENSRNOG00000037039	ENSRNOT00000033718	ENSRNOP00000034502
PH_rn_0000810	0.0514235	0.0698099	0.0434099	99.8887	112.064	108.822	29.6287	30.7837	31.7331	0.109632	-0.0524447	-0.177312	0.859635	0.93201	0.772395		Gpr141	G protein-coupled receptor 141	1	291179	NM_181767.1	32401470	NP_861432.1	NA	NA	NA
PH_rn_0000811	0.999838	0.999995	0.999998	7.20846	2.19732	6.10217	10.6292	10.5391	8.83746	NA	NA	NA	NA	NA	NA		LOC690352	hypothetical protein LOC690352	1	690352	NM_001109582.1	157818848	NP_001103052.1	ENSRNOG00000037532	ENSRNOT00000056854	ENSRNOP00000053697
PH_rn_0000812	9.00083e-05	0.000123404	0.00011032	378.959	408.702	372.232	85.283	86.0902	84.8498	0.127028	-0.120589	-0.195735	0.788373	0.799012	0.679865		Oas1i	2 ' -5 ' oligoadenylate synthetase 1I	1	304507	NM_001009680.1	57527336	NP_001009680.1	ENSRNOG00000037744	ENSRNOT00000043279	ENSRNOP00000048340
PH_rn_0000813	1.78036e-05	6.76711e-05	3.2771e-05	581.826	470.227	503.429	124.938	97.3742	110.855	-0.279945	-0.26716	0.0504392	0.54284	0.558609	0.912792		Zfp451	zinc finger protein 451	1	316312	NM_001033705.1	76096349	NP_001028877.1	ENSRNOG00000012718	ENSRNOT00000017022	ENSRNOP00000017022
PH_rn_0000814	0.00886076	0.019578	0.00800799	145.199	147.221	154.588	38.9123	37.4974	41.2251	-0.0237243	-0.0881881	-0.051283	0.966624	0.874637	0.92738		RGD1310423	similar to hypothetical protein FLJ31737	1	361112	NM_001029920.1	71361620	NP_001025091.1	ENSRNOG00000020078	ENSRNOT00000027198	ENSRNOP00000027198
PH_rn_0000815	1.25623e-06	2.41873e-06	2.18723e-06	1866.99	1434.85	1354.68	374.904	273.432	278.641	-0.304604	-0.430448	-0.0770075	0.476568	0.318426	0.856964		Abt1	activator of basal transcription 1	1	306960	NM_001025674.1	161621244	NP_001020845.1	ENSRNOG00000017585	ENSRNOT00000023649	ENSRNOP00000023648
PH_rn_0000816	0.081202	0.0970458	0.0810076	89.5909	103.274	94.5836	27.4645	28.9026	28.8905	0.143296	-0.0995551	-0.253439	0.821805	0.876376	0.68937		LOC691215	hypothetical protein LOC691215	1	691215	NM_001109631.1	157820152	NP_001103101.1	ENSRNOG00000028189	ENSRNOT00000029193	ENSRNOP00000032546
PH_rn_0000817	6.5215e-05	0.000153659	0.000148868	409.853	388.926	347.824	91.3435	82.4442	80.0132	-0.0557105	-0.331041	-0.22729	0.905991	0.487627	0.634812		Cdadc1	cytidine and dCMP deaminase domain containing 1	1	361052	NM_001012156.1	58865883	NP_001012156.1	NA	NA	NA
PH_rn_0000818	0.0110829	0.224828	0.0875135	139.02	82.3997	92.5495	37.7173	24.8741	28.3166	-0.812742	-0.763812	0.0503118	0.201506	0.218603	0.938824		LOC502176	hypothetical protein LOC502176	1	502176	NM_001025057.2	73532752	NP_001020228.2	ENSRNOG00000030321	ENSRNOT00000045098	ENSRNOP00000040086
PH_rn_0000819	3.87823e-07	3.96446e-07	4.05005e-07	9640.81	10234	8610.16	1884.85	1875.45	1705.65	0.209899	-0.0138415	-0.171444	0.610934	0.973129	0.6774		Phactr1	phosphatase and actin regulator 1	1	306844	NM_214457.2	156231064	NP_999622.2	ENSRNOG00000014264	ENSRNOT00000029227,ENSRNOT00000067594,ENSRNOT00000037539	ENSRNOP00000030597,ENSRNOP00000063508,ENSRNOP00000033842
PH_rn_0000820	8.99603e-07	1.17359e-06	9.36364e-07	2450.88	2244.57	2420.53	488.347	420.921	488.346	-0.0440008	0.0470793	0.137789	0.916475	0.91048	0.742986		Sec24c	SEC24 family, member C (S. cerevisiae)	1	685144	NM_001109456.1	157822492	NP_001102926.1	ENSRNOG00000009042	ENSRNOT00000033162,ENSRNOT00000012270	ENSRNOP00000034249,ENSRNOP00000012269
PH_rn_0000821	6.35739e-06	1.21453e-05	6.10108e-06	819.705	754.781	855.32	171.272	149.442	180.306	-0.0894664	0.0539516	0.153227	0.839458	0.902036	0.728444		RGD1307254	similar to RIKEN cDNA 1200011I18	1	298712	NM_001024875.1	67846019	NP_001020046.1	ENSRNOG00000001037	ENSRNOT00000001371	ENSRNOP00000001371
PH_rn_0000822	0.999995	0.999999	1	0	5.49331	4.06811	10.0581	8.87437	8.70323	NA	NA	NA	NA	NA	NA		Hist1h1b	histone cluster 1, H1b	1	680522	NM_001109417.1	157821426	NP_001102887.1	ENSRNOG00000018073	ENSRNOT00000024304	ENSRNOP00000024304
PH_rn_0000823	0.546335	0.671917	0.624185	47.3699	51.6371	46.7833	18.1589	18.3936	18.7305	0.0335437	-0.18904	-0.219139	0.966636	0.817556	0.788334		Ggnbp1	gametogenetin-binding protein 1	1	494520	NM_001009972.1	58000420	NP_001009972.1	ENSRNOG00000000486	ENSRNOT00000000577	ENSRNOP00000000577
PH_rn_0000824	0.185539	0.841626	0.5752	73.1144	38.4532	48.8173	25.1635	19.6746	21.1413	-1.01511	-0.761516	0.271077	0.262126	0.350675	0.789315		LOC360228	WDNM1 homolog	1	360228	NM_001003706.3	124286794	NP_001003706.2	ENSRNOG00000029668	ENSRNOT00000064775,ENSRNOT00000042643	ENSRNOP00000063500,ENSRNOP00000049454
PH_rn_0000825	3.57939e-07	3.80838e-07	3.65738e-07	13169.9	11700.8	12269.4	2570.26	2142.46	2425.26	-0.0410844	0.0522619	0.14703	0.92024	0.898624	0.720654		Cbx3	chromobox homolog 3 (HP1 gamma homolog, Drosophila)	1	297093	NM_001008313.2	56799435	NP_001008314.2	ENSRNOG00000011814	ENSRNOT00000015828,ENSRNOT00000044407	ENSRNOP00000015828,ENSRNOP00000046151
PH_rn_0000826	2.28577e-05	5.57891e-05	3.92805e-05	540.635	493.299	480.037	116.892	101.62	106.239	-0.104599	-0.236388	-0.0873037	0.819451	0.606471	0.849773		MGC94207	similar to RIKEN cDNA C030006K11	1	362946	NM_001007751.1	56090400	NP_001007752.1	ENSRNOG00000016204	ENSRNOT00000021775	ENSRNOP00000021775
PH_rn_0000827	0.0679047	0.158484	0.0328804	93.71	91.189	115.941	28.3951	26.6518	33.329	-0.103802	0.130009	0.22053	0.87234	0.83288	0.724232		Prp15	proline-rich protein 15	1	24687	NM_012632.1	6981413	NP_036764.1	ENSRNOG00000005383	ENSRNOT00000007119	ENSRNOP00000007119
PH_rn_0000828	4.53392e-06	7.81908e-06	3.56074e-06	937.1	874.535	1066.86	194.134	171.291	221.978	-0.0601467	0.200716	0.276666	0.890588	0.644505	0.527646		Bfar	bifunctional apoptosis regulator	1	304709	NM_001013125.1	61557020	NP_001013143.1	ENSRNOG00000003151	ENSRNOT00000004217	ENSRNOP00000004217
PH_rn_0000829	2.84537e-06	2.23946e-06	2.30539e-06	1154.38	1494.18	1317.05	236.394	284.245	271.233	0.435689	0.217868	-0.176005	0.317478	0.612886	0.681008		Tmem119	transmembrane protein 119	1	304581	NM_001107155.1	157820554	NP_001100625.1	ENSRNOG00000000700	ENSRNOT00000000889	ENSRNOP00000000889
PH_rn_0000830	4.25927e-06	7.06903e-06	4.37482e-06	961.815	906.396	976.347	198.94	177.098	204.156	-0.0438869	0.0328613	0.0946824	0.919879	0.939682	0.828158		LOC499900	similar to Zinc finger protein 133	1	499900	NM_001024313.1	66730299	NP_001019484.1	ENSRNOG00000027955	ENSRNOT00000031623	ENSRNOP00000038318
PH_rn_0000831	0.999415	0.999602	0.998777	9.26803	9.88796	14.2384	11.288	12.478	11.7185	NA	NA	NA	NA	NA	NA		Mill1	MHC I like leukocyte 1	1	292671	NM_001011931.2	77404357	NP_001011931.1	ENSRNOG00000017699	ENSRNOT00000035286	ENSRNOP00000033032
PH_rn_0000832	9.66325e-07	9.04799e-07	8.28035e-07	2298.47	2785.11	2716.48	458.735	519.355	546.562	0.361041	0.308178	0.00413918	0.394409	0.465412	0.992095		Fam84a	family with sequence similarity 84, member A	1	313969	NM_001127299.1	187937021	NP_001120771.1	ENSRNOG00000004084	ENSRNOT00000065531,ENSRNOT00000005424	ENSRNOP00000060795,ENSRNOP00000005424
PH_rn_0000833	0.395037	0.632787	0.315497	55.6082	41.7492	64.0728	21.4753	51.6122	22.227	-0.50486	0.0252879	0.535592	0.775742	0.973672	0.756754		LOC367515	similar to RIKEN cDNA 1700081O22	1	367515	NM_001014271.1	62079278	NP_001014293.1	NA	NA	NA
PH_rn_0000834	0.569426	0.84383	0.917019	44.2806	31.8612	31.5279	29.2557	25.6368	14.5334	-0.568284	-0.65829	-0.0844037	0.718918	0.621657	0.954155		LOC691277	similar to Robo-1	1	691277	NM_001109633.1	157820206	NP_001103103.1	ENSRNOG00000038430	ENSRNOT00000058534	ENSRNOP00000055332
PH_rn_0000835	0.524475	0.511769	0.329801	48.3997	60.4264	63.0557	18.5982	20.5337	22.0058	0.231098	0.205133	-0.0306216	0.768574	0.788369	0.967154		Cyp2b21	cytochrome P450, family 2, subfamily b, polypeptide 21	1	292728	NM_198733.1	38454203	NP_942028.1	ENSRNOG00000032004	ENSRNOT00000049175	ENSRNOP00000042986
PH_rn_0000836	0.999944	0.999886	0.999993	4.11912	9.88796	0	10.6095	11.0678	11.1247	NA	NA	NA	NA	NA	NA		LOC499469	Ab2-018	1	499469	NM_001047940.1	114145701	NP_001041405.1	NA	NA	NA
PH_rn_0000837	4.04468e-07	4.36187e-07	4.05462e-07	8448.32	7873.01	8583.71	1653.25	1445.64	1700.46	0.0246928	0.168299	0.197868	0.952139	0.683107	0.63179		Eif4b	eukaryotic translation initiation factor 4B	1	300253	NM_001008324.1	56605725	NP_001008325.1	ENSRNOG00000010103	ENSRNOT00000014033	ENSRNOP00000014033
PH_rn_0000838	0.0742605	0.205711	0.0702137	91.6505	85.6957	97.6347	27.9358	26.5318	29.4266	-0.16424	-0.0859749	0.0673961	0.805355	0.892109	0.918578		LOC100125384	hypothetical protein LOC100125384	1	100125384	NM_001103363.1	157073962	NP_001096833.1	NA	NA	NA
PH_rn_0000839	5.58408e-07	6.08528e-07	6.23434e-07	4298.3	4327.63	3756.9	847.208	800.202	751.197	0.105599	-0.0885041	-0.142812	0.799038	0.831047	0.731073		Akap17a	A kinase (PRKA) anchor protein 17A	1	288526	NM_001127246.1	187829878	NP_001120718.1	ENSRNOG00000028211	ENSRNOT00000037829	ENSRNOP00000032594
PH_rn_0000840	2.20011e-06	3.92742e-06	2.90249e-06	1317.09	1142.61	1172.63	268.031	220.175	242.8	-0.145468	-0.139818	0.0404606	0.735404	0.744685	0.925179		Arf2	ADP-ribosylation factor 2	1	79119	NM_024150.2	70778839	NP_077064.1	ENSRNOG00000004807	ENSRNOT00000065700,ENSRNOT00000006483	ENSRNOP00000063544,ENSRNOP00000006483
PH_rn_0000841	0.994161	0.999779	0.995596	15.4467	10.9866	17.2895	12.4437	11.4455	12.6003	NA	NA	NA	NA	NA	NA		LOC499886	similar to hypothetical protein 4933411G11	1	499886	NM_001024312.1	66730297	NP_001019483.1	ENSRNOG00000037081	ENSRNOT00000055882	ENSRNOP00000052735
PH_rn_0000842	0.242729	0.475968	0.542241	65.906	62.6237	50.8514	22.2874	21.8468	19.2755	-0.159295	-0.552209	-0.386451	0.830701	0.466095	0.627031		Apoc2	apolipoprotein C-II	1	292697	NM_001085352.1	145553985	NP_001078821.1	ENSRNOG00000018402	ENSRNOT00000024800	ENSRNOP00000024800
PH_rn_0000843	0.220977	0.389629	0.240084	67.9655	68.1171	70.1749	22.7917	21.8752	23.4961	-0.080791	-0.13602	-0.0568513	0.909695	0.846242	0.936013		C20orf165	chromosome 20 open reading frame 165	1	499943	NM_001025769.1	71043741	NP_001020940.1	ENSRNOG00000015744	ENSRNOT00000021143	ENSRNOP00000021143
PH_rn_0000844	0.688377	0.809676	0.813212	31.9232	43.9465	28.4768	34.6928	16.7428	26.6995	0.36814	-0.333063	-0.695192	0.81505	0.878729	0.596658		Hsfy2	heat shock transcription factor, Y linked 2	1	316409	NM_001012132.1	58865833	NP_001012132.1	ENSRNOG00000038569	ENSRNOT00000058831	ENSRNOP00000055621
PH_rn_0000845	0.948497	0.991698	0.621561	24.7147	18.6773	44.7492	14.1981	14.9163	25.7677	NA	NA	NA	NA	NA	NA		LOC689959	hypothetical protein LOC689959	1	689959	NM_001109559.1	157818212	NP_001103029.1	ENSRNOG00000028416	ENSRNOT00000035618	ENSRNOP00000030398
PH_rn_0000846	0.124344	0.359629	0.239803	80.3229	70.3144	70.1749	25.5041	22.4567	23.465	-0.2705	-0.376888	-0.103724	0.696053	0.583148	0.883281		Hivep1	human immunodeficiency virus type I enhancer binding protein 1	1	117140	NM_001105751.1	157786719	NP_001099221.1	ENSRNOG00000014460	ENSRNOT00000067302,ENSRNOT00000019389	ENSRNOP00000061092,ENSRNOP00000019389
PH_rn_0000847	0.999902	0.999999	1	1.02978	-3.29599	-9.15325	11.9245	10.6369	9.49323	NA	NA	NA	NA	NA	NA		LOC689296	similar to expressed sequence C79407	1	689296	NM_001109531.1	157817395	NP_001103001.1	ENSRNOG00000023093	ENSRNOT00000029411	ENSRNOP00000034593
PH_rn_0000848	0.591817	0.609693	0.330226	44.2806	54.9331	63.0557	21.8567	19.2698	22.0671	0.220259	0.334522	0.110092	0.807841	0.700347	0.884137		LOC686288	similar to olfactory receptor Olr1668	1	686288	NM_001101012.1	155369705	NP_001094482.1	NA	NA	NA
PH_rn_0000849	0.0738894	0.144732	0.126547	91.6505	93.3863	84.4133	27.8835	27.0369	26.6486	-0.0373352	-0.297411	-0.264267	0.953775	0.647913	0.687069		Crip3	cysteine-rich protein 3	1	501100	NM_001109303.1	157818042	NP_001102773.1	ENSRNOG00000018613	ENSRNOT00000061503	ENSRNOP00000058221
PH_rn_0000850	1.58641e-06	2.23963e-06	1.42103e-06	1594.1	1494.18	1755.39	321.872	284.246	357.495	-0.0206917	0.173444	0.241147	0.9612	0.682906	0.571937		Fam54b	family with sequence similarity 54, member B	1	298549	NM_001013935.1	62078598	NP_001013957.1	ENSRNOG00000016937	ENSRNOT00000022908	ENSRNOP00000022908
PH_rn_0000851	0.746782	0.753272	0.775413	37.0721	45.0452	39.6641	17.8159	20.4673	16.6998	0.188285	-0.0707445	-0.253112	0.853305	0.940508	0.79361		Tryx5	trypsin X5	1	408205	NM_001009173.1	57164000	NP_001009173.1	ENSRNOG00000028989	ENSRNOT00000048779	ENSRNOP00000041980
PH_rn_0000852	3.91363e-07	4.21333e-07	4.00666e-07	9355.56	8593.74	8891.88	1829.45	1576.85	1761.05	0.00260902	0.0759994	0.124532	0.994936	0.853349	0.762316		RGD1309540	similar to hypothetical protein MGC40841; similar to hypothetical protein MGC4707	1	295930	NM_001013918.1	62078566	NP_001013940.1	ENSRNOG00000014798	ENSRNOT00000040633	ENSRNOP00000039464
PH_rn_0000853	2.00148e-05	3.62123e-05	1.32505e-05	623.017	550.43	654.966	135.503	112.067	140.8	-0.15415	0.0316591	0.207339	0.736323	0.944095	0.646772		LOC304396	similar to hypothetical protein DKFZp434K1815	1	304396	NM_001013981.1	62078690	NP_001014003.1	ENSRNOG00000001429	ENSRNOT00000001940	ENSRNOP00000001940
PH_rn_0000854	1.15086e-06	1.66639e-06	1.27741e-06	1992.63	1768.85	1889.64	399.31	334.276	383.904	-0.0914814	-0.0332138	0.107826	0.828619	0.937169	0.798797		LOC499770	similar to LOC495800 protein	1	499770	NM_001047110.1	114052744	NP_001040575.1	ENSRNOG00000025711	ENSRNOT00000030623	ENSRNOP00000036781
PH_rn_0000855	0.00032768	0.000728682	0.0554186	283.19	280.159	240.019	66.4287	62.3333	115.247	-0.0407766	-0.366965	-0.318027	0.934453	0.617054	0.668321		Zfp280b	zinc finger protein 280b	1	294343	NM_001106384.1	157822528	NP_001099854.1	ENSRNOG00000028441	ENSRNOT00000033298	ENSRNOP00000034023
PH_rn_0000856	7.54778e-07	5.64145e-07	4.94302e-07	2919.43	4827.52	5413.64	579.371	891.211	1077.03	0.82078	0.991681	0.231763	0.0631596	0.0284886	0.576945		Fam81a	family with sequence similarity 81, member A	1	315789	NM_001108163.1	157823248	NP_001101633.1	ENSRNOG00000011123	ENSRNOT00000014812	ENSRNOP00000014812
PH_rn_0000857	0.0302639	0.302823	0.0561025	112.246	74.709	102.72	32.1267	23.1562	30.4459	-0.652408	-0.302541	0.341848	0.319989	0.621261	0.601359		RGD1311847	similar to 1700030K09Rik protein	1	290615	NM_001013879.1	62078492	NP_001013901.1	ENSRNOG00000023700	ENSRNOT00000030617	ENSRNOP00000032342
PH_rn_0000858	1.44997e-06	2.37677e-06	1.74782e-06	1689.87	1448.04	1538.76	340.483	275.836	314.862	-0.149346	-0.103927	0.09468	0.725859	0.806538	0.824157		Tmem175	transmembrane protein 175	1	305623	NM_001013991.1	62078710	NP_001014013.1	ENSRNOG00000000044	ENSRNOT00000000050	ENSRNOP00000000050
PH_rn_0000859	3.45279e-05	7.31192e-05	3.95162e-05	481.937	461.438	479.02	105.411	95.7564	106.024	-0.0329273	-0.0799457	0.00523116	0.943225	0.861942	0.99097		RGD1305713	similar to RIKEN cDNA 3110040N11	1	293059	NM_001024749.1	67078513	NP_001019920.1	NA	NA	NA
PH_rn_0000860	0.634467	0.771898	0.426798	43.2508	46.1438	56.9536	17.4412	17.237	20.6297	0.000902111	0.223356	0.224089	0.999145	0.779411	0.777487		Tet1	tet oncogene 1	1	309902	NM_001107643.1	157821090	NP_001101113.1	ENSRNOG00000000277	ENSRNOT00000057939,ENSRNOT00000000302	ENSRNOP00000054747,ENSRNOP00000000302
PH_rn_0000861	0.744514	0.724599	0.567054	37.0721	37.3545	46.7833	18.0185	35.7394	35.8388	-0.082462	0.165297	0.25293	0.960147	0.904035	0.891319		Itih4	inter alpha-trypsin inhibitor, heavy chain 4	1	54404	NM_019369.2	126722990	NP_062242.2	ENSRNOG00000017381	ENSRNOT00000048344,ENSRNOT00000061294	ENSRNOP00000048673,ENSRNOP00000058007
PH_rn_0000862	0.697872	0.807461	0.716373	40.1614	31.8612	41.6981	17.1737	30.0422	18.8606	-0.427421	-0.114236	0.318952	0.772597	0.901002	0.834504		Fam154b	family with sequence similarity 154, member B	1	293061	NM_001106277.1	157820462	NP_001099747.1	ENSRNOG00000026296	ENSRNOT00000029244	ENSRNOP00000029587
PH_rn_0000863	1.3832e-05	6.49502e-05	3.8946e-05	628.166	474.622	481.054	133.96	98.163	106.438	-0.378118	-0.441627	-0.0289536	0.411444	0.337785	0.94997		Dhdds	dehydrodolichyl diphosphate synthase	1	298541	NM_001011978.1	58865531	NP_001011978.1	ENSRNOG00000014665	ENSRNOT00000065414,ENSRNOT00000064065,ENSRNOT00000065740,ENSRNOT00000020051	ENSRNOP00000060457,ENSRNOP00000059808,ENSRNOP00000061425,ENSRNOP00000020051
PH_rn_0000864	6.90019e-05	0.000318463	9.04497e-05	404.704	332.895	390.539	90.3648	72.1674	88.5237	-0.27288	-0.141208	0.162472	0.569354	0.764141	0.734251		Gtpbp10	GTP-binding protein 10 (putative)	1	312054	NM_001100815.1	154816191	NP_001094285.1	ENSRNOG00000007098	ENSRNOT00000009340	ENSRNOP00000009340
PH_rn_0000865	2.07004e-05	7.0855e-05	1.94333e-05	556.082	464.734	582.757	119.896	96.3495	126.53	-0.23092	0.0146846	0.279928	0.615983	0.97407	0.542735		LOC690415	hypothetical protein LOC690415	1	690415	NM_001109590.1	157819056	NP_001103060.1	NA	NA	NA
PH_rn_0000866	3.20411e-07	3.30075e-07	3.35413e-07	26401.5	23710.2	19100.8	5140.08	4328.67	3768.67	-0.0188339	-0.329297	-0.249036	0.963285	0.425941	0.545385		Arf5	ADP-ribosylation factor 5	1	79117	NM_024149.1	13162338	NP_077063.1	ENSRNOG00000007806	ENSRNOT00000010429	ENSRNOP00000010429
PH_rn_0000867	4.26078e-05	3.58164e-05	3.48107e-05	456.193	552.627	495.293	100.394	112.497	109.242	0.304932	0.0462927	-0.204473	0.510129	0.919848	0.65584		RGD1311267	similar to RIKEN cDNA 4931426K16 gene	1	311429	NM_001039024.1	84781653	NP_001034113.1	ENSRNOG00000021247	ENSRNOT00000028861	ENSRNOP00000028861
PH_rn_0000868	0.999999	1	0.999985	-1.02978	-1.09866	4.06811	9.32311	7.58843	10.569	NA	NA	NA	NA	NA	NA		Tmprss11c	transmembrane protease, serine 11c	1	408213	NM_001003979.1	51571898	NP_001003979.1	ENSRNOG00000033910	ENSRNOT00000029805,ENSRNOT00000060080	ENSRNOP00000035600,ENSRNOP00000056828
PH_rn_0000869	2.54355e-06	5.28805e-06	6.96835e-06	1220.29	1010.77	813.622	249.204	196.126	172.074	-0.218237	-0.573813	-0.328989	0.614769	0.198414	0.455838		Tmem141	transmembrane protein 141	1	499755	NM_001109197.1	157822198	NP_001102667.1	ENSRNOG00000028254	ENSRNOT00000067479	ENSRNOP00000060870
PH_rn_0000870	0.210599	0.157445	0.250696	68.9953	91.189	69.1579	23.0169	26.5316	23.2042	0.328408	-0.179184	-0.509068	0.628489	0.798279	0.456838		Ccl26	chemokine (C-C motif) ligand 26	1	685958	NM_001109488.1	157823490	NP_001102958.1	ENSRNOG00000001444	ENSRNOT00000001963	ENSRNOP00000001963
PH_rn_0000871	5.62574e-06	7.06106e-06	7.49684e-06	858.837	906.396	792.265	178.888	177.088	167.86	0.115476	-0.12572	-0.216407	0.792233	0.77471	0.623407		LOC619574	hypothetical protein LOC619574	1	619574	NM_001034959.1	77993360	NP_001030131.1	ENSRNOG00000036666	ENSRNOT00000054922	ENSRNOP00000051805
PH_rn_0000872	0.677186	0.989273	0.581282	41.1912	21.9732	48.8173	17.2503	14.2274	19.4617	NA	0.0739716	NA	NA	0.930901	NA		LOC367975	similar to B-cell translocation gene 1	1	367975	NM_001079896.1	120586988	NP_001073365.1	NA	NA	NA
PH_rn_0000873	0.279956	0.35895	0.264125	62.8166	70.3144	68.1409	21.5883	22.3354	23.1788	0.078949	-0.0637665	-0.145085	0.912352	0.928901	0.838253		LOC367994	similar to uroplakin 3B isoform b	1	367994	NM_001109020.1	157824163	NP_001102490.1	ENSRNOG00000038896	ENSRNOT00000059451	ENSRNOP00000056206
PH_rn_0000874	0.612005	0.750902	0.991082	44.2806	47.2425	18.3065	17.6663	17.6128	13.6531	0.00114031	NA	NA	0.998913	NA	NA		LOC362921	Ac2-224	1	362921	NM_001008878.1	57114349	NP_001008878.1	ENSRNOG00000033584	ENSRNOT00000042213	ENSRNOP00000046223
PH_rn_0000875	5.58981e-07	7.64362e-07	6.95771e-07	4336.41	3288.3	3318.56	854.841	610.973	665.288	-0.3071	-0.284654	0.0635078	0.463595	0.496149	0.878779		Tmem128	transmembrane protein 128	1	360952	NM_001108362.2	187937150	NP_001101832.1	ENSRNOG00000005346	ENSRNOT00000007115	ENSRNOP00000007115
PH_rn_0000876	0.0018832	0.0118615	0.00223131	197.718	162.602	198.32	49.4623	40.3789	50.0478	-0.319778	-0.158665	0.172838	0.556241	0.762948	0.748932		Tmem144	transmembrane protein 144	1	361968	NM_001108551.1	157818818	NP_001102021.1	ENSRNOG00000010081	ENSRNOT00000013499	ENSRNOP00000013499
PH_rn_0000877	6.08009e-07	7.66244e-07	6.95953e-07	3796.8	3279.51	3274.83	749.797	609.371	656.386	-0.120838	-0.117698	0.0477936	0.771587	0.777204	0.908598		Maea	macrophage erythroblast attacher	1	298982	NM_001008319.1	56605715	NP_001008320.1	ENSRNOG00000005397	ENSRNOT00000007181	ENSRNOP00000007181
PH_rn_0000878	0.0035823	0.0605871	0.119859	174.033	115.36	85.4303	44.73	31.2569	26.7458	-0.637896	-1.20569	-0.558527	0.27385	0.0577573	0.382928		Rps4y2	ribosomal protein S4, Y-linked 2	1	690845	NM_001109612.1	157819704	NP_001103082.1	ENSRNOG00000031041	ENSRNOT00000043543	ENSRNOP00000049546
PH_rn_0000879	0.727241	0.986765	0.649507	37.0721	26.3679	45.7663	19.678	12.8668	17.922	-0.584962	0.133961	0.724462	0.609774	0.889421	0.442199		LOC100125385	hypothetical protein LOC100125385	1	100125385	NM_001103364.1	157168336	NP_001096834.1	NA	NA	NA
PH_rn_0000880	6.24834e-07	8.61985e-07	1.5492e-05	3658.81	2913.65	2821.24	722.991	542.758	653.327	-0.239904	-0.28654	-0.00398035	0.566536	0.520782	0.992944		Tpd52l1	tumor protein D52-like 1	1	689256	NM_001044295.1	112983803	NP_001037760.1	ENSRNOG00000021478	ENSRNOT00000030327	ENSRNOP00000035722
PH_rn_0000881	1	0.99998	0.999999	2.05956	5.49331	4.06811	8.14209	10.6808	8.82614	NA	NA	NA	NA	NA	NA		LOC362901	Ac1254	1	362901	NM_001008877.1	57114347	NP_001008877.1	ENSRNOG00000031383	ENSRNOT00000040687	ENSRNOP00000043444
PH_rn_0000882	4.82839e-07	5.64754e-07	6.33792e-07	5534.04	4830.82	3706.05	1087.23	891.866	741.383	-0.0884242	-0.466533	-0.320594	0.830709	0.269496	0.443727		Tmem147	transmembrane protein 147	1	292792	NM_001038494.1	84042518	NP_001033583.1	ENSRNOG00000021006	ENSRNOT00000028514	ENSRNOP00000028514
PH_rn_0000883	4.04566e-07	4.35946e-07	4.38367e-07	8442.14	7884	6980.88	1652.05	1447.64	1385.24	0.0277557	-0.134843	-0.105926	0.946212	0.743553	0.797163		Nap1l4	nucleosome assembly protein 1-like 4	1	361684	NM_001012170.1	58865911	NP_001012170.1	ENSRNOG00000020615	ENSRNOT00000054862	ENSRNOP00000051745
PH_rn_0000884	0.0344758	0.0719173	0.0494474	109.157	110.965	105.771	31.5087	30.4266	31.1168	-0.0297359	-0.220367	-0.202713	0.961155	0.718401	0.741835		LOC685964	hypothetical protein LOC685964	1	685964	NM_001109489.1	157823518	NP_001102959.1	ENSRNOG00000025934	ENSRNOT00000030426	ENSRNOP00000036428
PH_rn_0000885	0.999901	0.999989	0.999987	6.17868	6.59197	3.05108	10.4961	9.98707	10.7535	NA	NA	NA	NA	NA	NA		MGC114520	similar to hypothetical protein E230019M04	1	315915	NM_001024890.1	67846057	NP_001020061.1	ENSRNOG00000013394	ENSRNOT00000017945	ENSRNOP00000017946
PH_rn_0000886	0.00162742	0.00267501	0.00312049	203.897	217.535	186.116	50.7384	50.7471	47.6455	0.0592875	-0.296756	-0.333185	0.909755	0.576115	0.531092		Rcvrn	recoverin	1	140936	NM_080901.1	18266709	NP_543177.1	ENSRNOG00000003633	ENSRNOT00000004880	ENSRNOP00000004880
PH_rn_0000887	8.65755e-05	9.36613e-05	8.43175e-05	382.049	435.07	396.641	85.8608	90.9098	89.7057	0.207787	-0.0375594	-0.188655	0.659804	0.93642	0.688412		Luc7l	LUC7-like (S. cerevisiae)	1	360503	NM_001024269.1	66730369	NP_001019440.1	ENSRNOG00000020488	ENSRNOT00000060078,ENSRNOT00000065856	ENSRNOP00000056826,ENSRNOP00000062835
PH_rn_0000888	0.000286714	0.000627244	0.000826214	291.428	288.948	242.053	68.0537	63.983	58.905	-0.0340767	-0.394131	-0.348892	0.944948	0.433841	0.490259		Runx3	runt-related transcription factor 3	1	156726	NM_130425.1	18426855	NP_569109.1	ENSRNOG00000018058	ENSRNOT00000041474,ENSRNOT00000024341	ENSRNOP00000045395,ENSRNOP00000024341
PH_rn_0000889	1.3545e-06	2.33559e-06	1.91058e-06	1770.19	1461.22	1460.45	356.096	278.237	299.453	-0.201675	-0.246315	0.00591113	0.636058	0.563482	0.988933		Tmem19	transmembrane protein 19	1	299800	NM_199098.1	40018571	NP_954529.1	ENSRNOG00000003985	ENSRNOT00000005310	ENSRNOP00000005310
PH_rn_0000890	0.587793	0.713752	0.444445	45.3103	49.4398	55.9365	18.3105	17.8126	20.2409	0.0340475	0.130553	0.0968411	0.967208	0.870108	0.901013		LOC314655	similar to a disintegrin-like and metalloprotease (reprolysin type) with thrombospondin type 1 motif, 10	1	314655	NM_001034930.1	77917549	NP_001030102.1	ENSRNOG00000008857	ENSRNOT00000011849	ENSRNOP00000011849
PH_rn_0000891	1.8417e-06	2.26034e-06	1.66021e-06	1455.08	1486.49	1587.58	294.845	282.838	324.467	0.100748	0.156166	0.102375	0.813298	0.713838	0.809936		Sfrs8	splicing factor, arginine/serine-rich 8	1	304431	NM_001034924.1	77917541	NP_001030096.1	ENSRNOG00000000931	ENSRNOT00000041824,ENSRNOT00000001235	ENSRNOP00000040719,ENSRNOP00000001235
PH_rn_0000892	0.998989	0.998652	0.994341	15.4467	17.5786	16.2724	9.8633	11.6988	13.5044	NA	NA	NA	NA	NA	NA		LOC499796	LRRGT00012	1	499796	NM_001047951.1	114145689	NP_001041416.1	ENSRNOG00000028112	ENSRNOT00000038906	ENSRNOP00000030973
PH_rn_0000893	0.00683372	0.0610883	0.0169045	153.437	115.36	133.231	40.6664	31.3443	36.8945	-0.458194	-0.381684	0.077689	0.435407	0.504345	0.895508		Csf2ra	granulocyte-macrophage colony stimulating receptor alpha	1	652957	NM_001037660.1	83320106	NP_001032749.1	NA	NA	NA
PH_rn_0000894	0.892654	0.996897	0.999411	22.6552	21.9732	15.2554	20.6571	11.4855	10.488	NA	NA	NA	NA	NA	NA		Zdhhc25	zinc finger, DHHC domain containing 25	1	300323	NM_001039333.1	86129549	NP_001034422.1	NA	NA	NA
PH_rn_0000895	0.992593	0.982239	0.739489	15.4467	25.2692	33.5619	12.9268	14.2587	29.4117	NA	NA	0.340213	NA	NA	0.836341		RGD1562449	similar to hypothetical protein MGC2817	1	366333	XM_575784.3,XM_001059208.2	293359179;293347284	XP_575784.3,XP_001059208.2	ENSRNOG00000010106	ENSRNOT00000041563,ENSRNOT00000013599	ENSRNOP00000040064,ENSRNOP00000013599
PH_rn_0000896	0.995479	0.999852	0.99754	11.3276	14.2826	18.3065	13.5857	10.0552	11.2358	NA	NA	NA	NA	NA	NA		LOC100363180	coiled-coil domain containing 126-like	1	100363180	XM_002729448.1	293359091	XP_002729494.1	NA	NA	NA
PH_rn_0000897	1.07575e-06	1.41236e-06	1.31978e-06	2101.78	1967.7	1846.92	420.526	370.503	375.506	-0.0138287	-0.141688	-0.0761194	0.97381	0.736999	0.856932		Arl15	ADP-ribosylation factor-like 15	1	689079	XM_001069431.2,XM_002725902.1	293357055;293345180	XP_001069431.1,XP_002725948.1	NA	NA	NA
PH_rn_0000898	3.90225e-05	0.000582759	0.000339492	466.491	293.343	290.87	102.391	64.803	68.6844	-0.661766	-0.777641	-0.0990101	0.178067	0.117129	0.840912		RGD1565117	similar to 40S ribosomal protein S26	1	299848	XM_235217.1,XM_001055593.1	27718600;109482063	XP_235217.1,XP_001055593.1	ENSRNOG00000033161	ENSRNOT00000045687	ENSRNOP00000044806
PH_rn_0000899	1.99623e-05	2.52228e-05	1.82537e-05	562.26	606.462	593.944	121.113	122.299	128.754	0.13381	0.0277962	-0.0736206	0.767743	0.950878	0.870396		LOC685694	similar to TruB pseudouridine (psi) synthase homolog 2	1	685694	XM_001064878.2	293357731	XP_001064878.2	NA	NA	NA
PH_rn_0000900	0.0429373	0.0609321	0.096154	104.008	115.36	90.5155	30.4606	31.3171	27.9314	0.094987	-0.377154	-0.477294	0.876711	0.551661	0.451206		Tmco5b	transmembrane and coiled-coil domains 5B	1	366158	XM_575205.2,XM_001080546.2	109468609;293346195	XP_575205.2,XP_001080546.1	NA	NA	NA
PH_rn_0000901	0.0318236	0.00573033	0.000937622	111.216	187.871	235.95	31.9757	45.216	57.678	0.71136	0.930247	0.222961	0.22431	0.105013	0.67031		RGD1565012	similar to beta-1,3-N-acetylglucosaminyltransferase bGnT-5	1	311882	XM_231163.4,XM_001080213.1	293357768;109469759	XP_231163.4,XP_001080213.1	NA	NA	NA
PH_rn_0000902	0.310052	0.474807	0.310036	60.7571	62.6237	66.1068	21.4247	20.7571	25.6159	-0.0427616	-0.0591423	-0.0167746	0.954046	0.938942	0.982704		LOC691169	hypothetical protein LOC691169	1	691169	XM_001077081.2	293360102	XP_001077081.1	NA	NA	NA
PH_rn_0000903	1.97202e-06	2.58738e-06	2.22e-06	1399.47	1386.51	1343.49	284.047	264.624	276.432	0.0534056	-0.0298143	-0.03986	0.900531	0.944299	0.925707		Shf	Src homology 2 domain containing F	1	362205	XM_342507.4,XM_001081011.2	293358046;293346274	XP_342508.4,XP_001081011.2	NA	NA	NA
PH_rn_0000904	7.74256e-06	9.72235e-05	9.6174e-06	763.067	431.774	727.175	160.258	90.3333	155.048	-0.793487	-0.0918329	0.707945	0.0954014	0.835478	0.133564		RGD1307887	similar to RIKEN cDNA 4930424G05	1	366176	XM_002729180.1,XM_002726169.1	293358044;293346272	XP_002729226.1,XP_002726215.1	NA	NA	NA
PH_rn_0000905	0.771698	0.985844	0.879554	27.8041	25.2692	27.4598	28.1172	13.558	20.9119	NA	-0.186222	NA	NA	0.922461	NA		RGD1561267	similar to large subunit ribosomal protein L36a	1	365800	XM_345213.4	293358548	XP_345214.4	NA	NA	NA
PH_rn_0000906	0.0128225	0.0820806	0.0272312	134.901	107.669	121.026	36.8713	29.8299	34.4859	-0.375137	-0.33304	0.0374307	0.532107	0.570673	0.950751		Eif2c3	eukaryotic translation initiation factor 2C, 3	1	313593	XM_233543.5,XM_001058231.2	293359532;293347638	XP_233543.4,XP_001058231.2	ENSRNOG00000034269	ENSRNOT00000037178,ENSRNOT00000042371	ENSRNOP00000034192,ENSRNOP00000050518
PH_rn_0000907	1.50086e-06	2.11389e-06	1.44315e-06	1651.77	1541.42	1737.08	333.077	292.851	353.89	-0.0251439	0.106784	0.181002	0.952799	0.800998	0.670555		Tmem161b	transmembrane protein 161B	1	309953	XM_226652.5,XM_001057417.2	293356963;293345090	XP_226652.5,XP_001057417.2	NA	NA	NA
PH_rn_0000908	0.903368	0.997105	0.954084	26.7743	21.9732	28.4768	16.4996	11.3631	13.5494	NA	NA	NA	NA	NA	NA		Wdr49	WD repeat domain 49	1	499640	XM_574961.3,XM_001068667.2	293357295;293345406	XP_574961.3,XP_001068667.2	ENSRNOG00000024628	ENSRNOT00000039524	ENSRNOP00000035837
PH_rn_0000909	4.47169e-06	4.13541e-05	7.9821e-06	942.249	531.753	774.975	195.13	108.649	164.458	-0.792344	-0.286773	0.505575	0.0903835	0.515323	0.269192		Ldlrad3	low density lipoprotein receptor class A domain containing 3	1	366138	XM_345406.4,XM_001079308.2	293357944;293346162	XP_345407.3,XP_001079308.2	ENSRNOG00000005136	ENSRNOT00000006812,ENSRNOT00000006863	ENSRNOP00000006812,ENSRNOP00000006863
PH_rn_0000910	0.406111	0.291013	0.294294	54.5784	75.8077	66.1068	19.8736	23.4989	23.4073	0.391419	0.0974019	-0.299129	0.593059	0.896633	0.676672		LOC100361923	zinc finger protein, subfamily 1A, 4	1	100361923	XM_002729774.1,XM_002726855.1	293360336;293348449	XP_002729820.1,XP_002726901.1	ENSRNOG00000005535	ENSRNOT00000064733,ENSRNOT00000019738	ENSRNOP00000061706,ENSRNOP00000019738
PH_rn_0000911	0.998611	0.9987	0.986511	9.26803	9.88796	14.2384	12.3811	14.2181	16.6113	NA	NA	NA	NA	NA	NA		LOC100363116	hypothetical protein LOC100363116	1	100363116	XM_002729662.1	293360115	XP_002729708.1	NA	NA	NA
PH_rn_0000912	3.51078e-06	1.44413e-05	3.47671e-06	1047.29	1014.07	1078.05	215.587	207.309	224.175	0.00221722	0.0625421	0.085494	0.99603	0.884928	0.847514		Golim4	golgi integral membrane protein 4	1	310526	XM_001070329.2,XM_227268.5,XM_001062460.2,XM_001062524.2	293357300;293357297;293345411;293345408	XP_001070329.2,XP_227268.3,XP_001062460.2,XP_001062524.1	ENSRNOG00000024213	ENSRNOT00000037115,ENSRNOT00000064588	ENSRNOP00000035176,ENSRNOP00000060365
PH_rn_0000913	0.976388	0.832778	0.710612	20.5956	34.0585	23.3916	13.5414	24.7724	52.2194	NA	NA	NA	NA	NA	NA		RGD1562607	similar to Serine/threonine/tyrosine interacting protein (Protein tyrosine phosphatase-like protein)	1	299820	XM_235187.1,XM_001079193.1	27718480;109481924	XP_235187.1,XP_001079193.1	ENSRNOG00000004453|ENSRNOG00000007956	ENSRNOT00000005884|ENSRNOT00000010612	ENSRNOP00000005884|ENSRNOP00000010612
PH_rn_0000914	0.482923	0.59036	0.408927	50.4593	56.0318	57.9706	18.877	19.3252	20.7758	0.0616995	0.024426	-0.0376189	0.93692	0.974522	0.960471		LOC688956	hypothetical protein LOC688956	1	688956	XM_001068968.2	293358493	XP_001068968.2	NA	NA	NA
PH_rn_0000915	0.00771719	0.0122734	0.0143603	149.318	161.503	139.333	39.7503	40.1702	38.5455	0.0714237	-0.277933	-0.335003	0.898271	0.625639	0.556903		RGD1563154	similar to cadherin EGF LAG seven-pass G-type receptor 2	1	296788	XM_231389.5,XM_001064380.2	293358380;293346607	XP_231389.5,XP_001064380.2	NA	NA	NA
PH_rn_0000916	0.996903	0.979536	0.99608	12.3574	6.59197	17.2895	12.507	23.4915	12.3884	NA	NA	NA	NA	NA	NA		RGD1566207	similar to ribosomal protein L19	1	366139	XM_345407.4,XM_001079348.2	293357946;293346164	XP_345408.4,XP_001079348.2	NA	NA	NA
PH_rn_0000917	0.000436459	0.000359455	0.00018951	266.713	324.105	329.517	63.1953	70.5052	76.3629	0.264801	0.188325	-0.052849	0.592882	0.700757	0.913143		Hoxa9l	homeobox A9-like	1	297099	XM_002729313.1,XM_001057018.2	293358576;293346799	XP_002729359.1,XP_001057018.1	ENSRNOG00000006906	ENSRNOT00000009487	ENSRNOP00000009487
PH_rn_0000918	3.28744e-06	7.95004e-06	4.09438e-06	1078.18	873.437	1003.81	221.576	171.205	209.56	-0.259359	-0.082838	0.187706	0.55361	0.848193	0.667843		Tmem62	transmembrane protein 62	1	311350	XM_230497.5,XM_001080922.2	293358022;293346250	XP_230497.4,XP_001080922.2	NA	NA	NA
PH_rn_0000919	0.294924	0.615437	0.109935	61.7868	53.8344	87.4644	21.5248	21.7476	27.2511	-0.286551	0.323133	0.599985	0.724437	0.638677	0.430353		RGD1562467	similar to hypothetical protein 4930509O22	1	299663	XM_234966.4	293360413	XP_234966.4	NA	NA	NA
PH_rn_0000920	0.00124527	0.00144864	0.000718636	215.224	245.002	249.172	53.0042	55.8575	60.3535	0.154643	0.068003	-0.0730956	0.764028	0.893917	0.885438		Adamtsl2	ADAMTS-like 2	1	311827	XM_231125.4,XM_001078833.1	109467950;109469659	XP_231125.3,XP_001078833.1	NA	NA	NA
PH_rn_0000921	0.00021379	0.000747371	0.000257801	310.994	279.06	308.159	71.934	62.1624	72.1086	-0.17609	-0.124756	0.0568064	0.72118	0.79763	0.90815		RGD1564285	similar to hypothetical protein 4930509O22	1	299662	XM_234965.5,XM_001079282.1	293360418;109481720	XP_234965.5,XP_001079282.1	NA	NA	NA
PH_rn_0000922	0.0431344	0.110889	0.0402727	104.008	99.9783	110.856	30.4996	28.2897	32.2385	-0.114803	-0.0837297	0.0186395	0.854344	0.890932	0.975973		LOC100362255	G protein-coupled receptor 98	1	100362255	XM_002729130.1	293357643	XP_002729176.1	NA	NA	NA
PH_rn_0000923	0.947824	0.990261	0.992704	25.7445	23.0719	20.3406	13.6146	13.4957	12.3267	NA	NA	NA	NA	NA	NA		LOC100363098	rCG36307-like	1	100363098	XM_002729651.1	293359974	XP_002729697.1	NA	NA	NA
PH_rn_0000924	4.8324e-07	5.578e-07	5.41041e-07	5524.77	4912.12	4624.43	1085.43	906.613	921.813	-0.061387	-0.137971	-0.0208424	0.88195	0.738906	0.959819		Gars	glycyl-tRNA synthetase	1	297113	XM_216152.5,XM_001061006.2	293358584;293346808	XP_216152.5,XP_001061006.2	ENSRNOG00000011052	ENSRNOT00000014780	ENSRNOP00000014780
PH_rn_0000925	0.882846	0.0271585	0.848208	29.8636	137.333	34.5789	15.5449	35.5228	16.9934	2.13222	0.0432601	-2.08749	0.0125941	0.967336	0.0129031		LOC680126	hypothetical protein LOC680126	1	680126	XM_002729619.1,XM_002726733.1	293359867;293348022	XP_002729665.1,XP_002726779.1	NA	NA	NA
PH_rn_0000926	0.972032	0.998659	0.757263	20.5956	17.5786	40.6811	14.1069	11.6913	16.7385	NA	NA	NA	NA	NA	NA		Nkx2-4	NK2 homeobox 4	1	366213	XM_345445.4,XM_001055558.2	293358118;293346351	XP_345446.2,XP_001055558.2	NA	NA	NA
PH_rn_0000927	0.665503	0.715011	0.562489	41.1912	48.3411	49.8344	18.631	19.5363	19.1829	0.138877	0.103369	-0.0327403	0.881042	0.90578	0.969465		LOC100362241	pleckstrin homology domain-containing family G member 6	1	100362241	XM_002729428.1,XM_002726447.1	293358949;293347062	XP_002729474.1,XP_002726493.1	ENSRNOG00000019528	ENSRNOT00000026441	ENSRNOP00000026441
PH_rn_0000928	0.000506058	0.00053054	0.00016299	258.475	298.836	340.704	61.5562	65.8053	78.5879	0.187331	0.281228	0.110285	0.706963	0.567094	0.820553		RGD1566050	similar to hypothetical protein FLJ32745	1	499442	XM_574765.3,XM_001053950.2	293356842;293344987	XP_574765.3,XP_001053950.2	ENSRNOG00000028581	ENSRNOT00000030005	ENSRNOP00000031531
PH_rn_0000929	0.388603	0.559461	0.28835	55.6082	57.1304	66.1068	20.1523	23.4922	22.6527	-0.0492831	0.0701172	0.118767	0.953373	0.924081	0.884233		LOC690110	hypothetical protein LOC690110	1	690110	XM_001073300.2	293357226	XP_001073300.2	NA	NA	NA
PH_rn_0000930	0.999459	0.675226	0.99975	9.26803	50.5385	14.2384	11.2009	20.2916	9.95042	NA	NA	NA	NA	NA	NA		Mex3a	mex3 homolog A (C. elegans)	1	310631	XM_002725972.2,XM_227403.5	295851806;293357344	XP_002726018.1,XP_227403.5	ENSRNOG00000029812	ENSRNOT00000052079	ENSRNOP00000050637
PH_rn_0000931	0.999963	1	0.999965	3.08934	2.19732	6.10217	10.5672	8.84035	10.6637	NA	NA	NA	NA	NA	NA		RGD1561096	similar to MAP/microtubule affinity-regulating kinase 4 (MAP/microtubule affinity-regulating kinase like 1)	1	366221	XM_002729211.1	293358139	XP_002729257.1	NA	NA	NA
PH_rn_0000932	0.999442	0.999974	0.999472	7.20846	8.7893	11.1873	11.8888	10.0581	11.6913	NA	NA	NA	NA	NA	NA		RGD1306224	similar to RIKEN cDNA 2410116G06	1	366244	XM_002729247.1,XM_002726292.1	293358240;293346471	XP_002729293.1,XP_002726338.1	ENSRNOG00000008136	ENSRNOT00000010732	ENSRNOP00000010732
PH_rn_0000933	0.999999	0.999998	0.999996	6.17868	4.39465	5.08514	7.83141	9.47105	9.54278	NA	NA	NA	NA	NA	NA		Ascl4	achaete-scute complex homolog 4 (Drosophila)	1	299687	XM_235013.3,XM_001079398.1	109480386;109481755	XP_235013.3,XP_001079398.1	ENSRNOG00000031493	ENSRNOT00000044252	ENSRNOP00000051020
PH_rn_0000934	7.59774e-05	9.48111e-05	2.40494e-05	394.406	433.972	548.178	88.2924	90.7164	119.701	0.160321	0.401723	0.288181	0.733331	0.389491	0.533825		LOC689809	similar to Nkrp1f protein	1	689809	XM_002729411.1	293358980	XP_002729457.1	NA	NA	NA
PH_rn_0000935	0.0466354	0.0693996	0.0340803	101.948	112.064	114.924	29.9823	30.7174	33.0755	0.0808806	-0.00332947	-0.0975029	0.895618	0.995628	0.872391		LOC688744	hypothetical protein LOC688744	1	688744	XM_002729280.1	293358487	XP_002729326.1	NA	NA	NA
PH_rn_0000936	0.00136706	0.159933	0.000400075	211.105	91.189	280.7	52.1694	26.8203	66.6248	-1.25996	0.272606	1.51778	0.0431679	0.590998	0.0145968		Eya1	eyes absent homolog 1 (Drosophila)	1	502935	XM_578437.2,XM_002729455.1,XM_002726494.1,XM_002726493.1,XM_002726492.1,XM_001059758.2	109474543;293359109;293347210;293347208;293347206;293347204	XP_578437.2,XP_002729501.1,XP_002726540.1,XP_002726539.1,XP_002726538.1,XP_001059758.2	ENSRNOG00000007590	ENSRNOT00000062014,ENSRNOT00000010064,ENSRNOT00000064946	ENSRNOP00000058720,ENSRNOP00000010064,ENSRNOP00000063439
PH_rn_0000937	1.89259e-06	1.19562e-06	2.12553e-06	1432.42	2213.8	1376.04	290.446	415.322	282.846	0.702603	-0.0285489	-0.670794	0.112292	0.946606	0.128139		Csrnp3	cysteine-serine-rich nuclear protein 3	1	311093	XM_229993.5,XM_001056212.2	293357828;293346026	XP_229993.4,XP_001056212.2	NA	NA	NA
PH_rn_0000938	0.999998	0.979607	0.993726	5.1489	0	5.08514	8.37056	26.4941	18.3084	NA	NA	NA	NA	NA	NA		RGD1309291	similar to RIKEN cDNA 4930547C10	1	298051	XM_002729485.1,XM_002726526.1	293359252;293347358	XP_002729531.1,XP_002726572.1	ENSRNOG00000005721	ENSRNOT00000007515	NA
PH_rn_0000939	0.979846	0.999971	0.98794	13.3871	6.59197	12.2043	16.6132	10.7048	17.1865	NA	NA	NA	NA	NA	NA		RGD1560314	RGD1560314	1	362846	XM_347081.4,XM_001078339.2	293360403;293348519	XP_347082.3,XP_001078339.2	NA	NA	NA
PH_rn_0000940	3.18479e-06	4.33772e-06	3.04261e-06	1094.66	1095.37	1147.21	224.791	211.559	237.808	0.0537365	0.0916538	0.0683965	0.901086	0.831642	0.874107		Bahd1	bromo adjacent homology domain containing 1	1	362194	XM_347035.4,XM_001080776.2	293357996;293346216	XP_347036.4,XP_001080776.2	NA	NA	NA
PH_rn_0000941	0.955679	0.99478	0.535199	24.7147	20.8746	49.8344	13.5409	12.9228	34.8062	NA	NA	NA	NA	NA	NA		Naip2	NLR family, apoptosis inhibitory protein 2	1	191568	XM_226742.4,XM_001070799.1	109464315;109465985	XP_226742.4,XP_001070799.1	NA	NA	NA
PH_rn_0000942	1.25241e-06	4.8335e-06	3.64467e-06	1871.11	1048.12	1055.67	375.704	202.952	219.771	-0.769933	-0.794953	0.00813639	0.0868065	0.0776554	0.985008		Arid2	AT rich interactive domain 2 (Arid-rfx like)	1	366980	XM_345867.4,XM_001059099.2	293360792;293348907	XP_345868.3,XP_001059099.1	NA	NA	NA
PH_rn_0000943	0.00443386	0.00449098	0.00183239	166.824	196.661	206.457	43.2844	46.8178	51.732	0.199677	0.141951	-0.037934	0.711946	0.789806	0.942627		Col15a1	collagen, type XV, alpha 1	1	298069	XM_216399.4,XM_001066530.1	109474894;109476382	XP_216399.4,XP_001066530.1	ENSRNOG00000039197	ENSRNOT00000059992,ENSRNOT00000017217	ENSRNOP00000056739,ENSRNOP00000017217
PH_rn_0000944	0.00118984	0.01035	0.000462985	217.284	166.997	272.563	53.4232	41.2021	65.025	-0.416025	0.189093	0.601972	0.440289	0.708801	0.257485		LOC100363509	transmembrane protein 125-like	1	100363509	XM_002729538.1,XM_002726585.1	293359482;293347588	XP_002729584.1,XP_002726631.1	NA	NA	NA
PH_rn_0000945	0.00242099	0.00940531	0.0281429	188.45	170.293	168.827	47.6659	41.8504	59.4953	-0.183683	-0.334883	-0.129226	0.734607	0.590998	0.840086		Grhl1	grainyhead-like 1 (Drosophila)	1	313993	XM_234006.5,XM_002726727.1	293359847;293347995	XP_234006.5,XP_002726773.1	ENSRNOG00000023316	ENSRNOT00000038519	ENSRNOP00000037499
PH_rn_0000946	0.590708	0.278937	0.120842	45.3103	76.9064	85.4303	17.6792	23.7388	26.861	0.67927	0.741612	0.0399968	0.373384	0.314984	0.95254		LOC298613	similar to preferentially expressed antigen in melanoma like 4	1	298613	XM_001076781.1,XM_001073840.1	109475789;109477647	XP_001076781.1,XP_001073840.1	NA	NA	NA
PH_rn_0000947	7.30619e-07	8.61651e-07	7.58398e-07	3025.5	2914.75	2973.79	599.974	542.958	597.174	0.032614	0.058354	0.0729055	0.937684	0.888659	0.861318		LOC100362859	acetyl-coenzyme A transporter 1-like	1	100362859	XM_002729033.1	293357273	XP_002729079.1	NA	NA	NA
PH_rn_0000948	0.996315	0.987524	0.990285	16.4765	26.3679	20.3406	11.2226	12.7053	12.9555	NA	NA	NA	NA	NA	NA		LOC100362774	rCG64303-like	1	100362774	XM_002729213.1,XM_002726264.1	293358144;293346370	XP_002729259.1,XP_002726310.1	NA	NA	NA
PH_rn_0000949	0.0114185	0.020935	0.0012524	137.991	145.023	222.729	37.4658	37.0261	55.0253	0.0269911	0.531219	0.505938	0.962327	0.331372	0.354702		Tet2	tet oncogene family member 2	1	310859	XM_227694.5,XM_001077411.2	293357582;293345706	XP_227694.5,XP_001077411.2	NA	NA	NA
PH_rn_0000950	0.999553	0.997307	0.981891	10.2978	12.0853	22.3746	10.6693	14.8186	13.6288	NA	NA	NA	NA	NA	NA		LOC100362414	osteopetrosis associated transmembrane protein 1-like	1	100362414	XM_002728982.1	293356913	XP_002729028.1	NA	NA	NA
PH_rn_0000951	0.00522251	0.00134961	0.0011729	161.676	248.298	225.78	42.2844	56.4559	55.6542	0.583215	0.322115	-0.236816	0.279941	0.544929	0.644534		RGD1307071	similar to uncharacterized hypothalamus protein HT013	1	311502	XM_230657.5,XM_001055449.2	293358117;293346350	XP_230657.4,XP_001055449.1	ENSRNOG00000025141	ENSRNOT00000036527	ENSRNOP00000030018
PH_rn_0000952	0.484641	0.649413	0.275222	50.4593	52.7358	67.1238	21.0923	18.9202	22.826	-0.0263774	0.234131	0.258453	0.975032	0.766083	0.731338		RGD1562036	similar to ornithine decarboxylase	1	297899	XM_232777.4,XM_001062262.1	109475567;109477345	XP_232777.4,XP_001062262.1	NA	NA	NA
PH_rn_0000953	0.00539499	0.999879	0.998684	160.646	5.49331	11.1873	42.0796	12.3526	12.8819	NA	NA	NA	NA	NA	NA		LOC690507	similar to Vomeromodulin	1	690507	XM_001074644.2	293358179	XP_001074644.2	NA	NA	NA
PH_rn_0000954	0.56827	0.474894	0.263344	46.3401	62.6237	68.1409	17.941	20.8356	23.0879	0.345285	0.380285	0.0259263	0.658634	0.615263	0.97145		LOC100362967	ribosomal protein 10-like	1	100362967	XM_002729119.1,XM_002726052.1	293357584;293345708	XP_002729165.1,XP_002726098.1	NA	NA	NA
PH_rn_0000955	0.371606	0.509475	0.0929511	56.6379	60.4264	91.5325	20.4034	25.9027	28.285	0.00591849	0.516203	0.493318	0.994543	0.460426	0.528089		Alpk1	alpha-kinase 1	1	310879	XM_227715.5,XM_001076258.2	293357558;293345675	XP_227715.5,XP_001076258.2	ENSRNOG00000022636	ENSRNOT00000030798	ENSRNOP00000030809
PH_rn_0000956	0.999893	0.999877	0.99303	10.2978	9.88796	17.2895	9.38679	11.1435	13.5275	NA	NA	NA	NA	NA	NA		LOC100362962	methyltransferase like 7A-like	1	100362962	XM_002729858.1	293360836	XP_002729904.1	NA	NA	NA
PH_rn_0000957	0.00917896	0.0235831	0.00414789	144.169	141.727	175.946	38.7039	36.4524	45.571	-0.0690377	0.112695	0.192316	0.903647	0.837814	0.729791		Tbc1d15	TBC1 domain family, member 15	1	366896	XM_345825.4,XM_002729785.1,XM_001078627.2,XM_002726886.1	293360500;293360498;293348594;293348592	XP_345826.3,XP_002729831.1,XP_001078627.1,XP_002726932.1	NA	NA	NA
PH_rn_0000958	0.00473904	0.0122572	0.00100611	164.765	161.503	232.899	42.8938	40.1609	57.0961	-0.0690255	0.341428	0.418533	0.900528	0.519284	0.434775		LOC100362836	rCG49027-like	1	100362836	XM_002729781.1,XM_002726882.1	293360478;293348576	XP_002729827.1,XP_002726928.1	NA	NA	NA
PH_rn_0000959	0.996937	0.989369	0.911011	12.3574	21.9732	11.1873	12.4886	14.2024	30.1702	NA	NA	NA	NA	NA	NA		Mafa	v-maf musculoaponeurotic fibrosarcoma oncogene homolog A (avian)	1	366949	XM_345846.2,XM_002726916.1	62652610;293348766	XP_345847.2,XP_002726962.1	ENSRNOG00000007668	ENSRNOT00000010084	ENSRNOP00000010084
PH_rn_0000960	0.999995	0.999998	0.999999	2.05956	-1.09866	4.06811	9.51419	10.6343	9.01039	NA	NA	NA	NA	NA	NA		Ifi44l	interferon-induced protein 44-like	1	310968	XM_227820.5	293357666	XP_227820.5	NA	NA	NA
PH_rn_0000961	0.0118469	0.0586019	0.0181353	136.961	116.458	131.197	37.2573	31.5602	36.4411	-0.282293	-0.239131	0.0416924	0.632874	0.678466	0.943832		RGD1310205	similar to RIKEN cDNA 4921508O11	1	366890	XM_002729783.1,XM_002726884.1	293360492;293348586	XP_002729829.1,XP_002726930.1	NA	NA	NA
PH_rn_0000962	0.83508	0.761797	0.7844	33.9828	45.0452	38.6471	14.9738	19.6116	17.3241	NA	NA	-0.290587	NA	NA	0.763537		RGD1560257	similar to hypothetical protein A630008I04	1	499923	XM_575267.3,XM_001063637.2	293358173;293346405	XP_575267.3,XP_001063637.2	NA	NA	NA
PH_rn_0000963	0.999999	0.999963	0.999997	2.05956	3.29599	2.03406	8.81514	11.7756	10.0028	NA	NA	NA	NA	NA	NA		LOC100359792	hypothetical protein LOC100359792	1	100359792	XM_002729482.1	293359288	XP_002729528.1	NA	NA	NA
PH_rn_0000964	0.0137755	0.00886473	0.00097806	132.842	172.49	233.916	36.4311	42.307	57.2644	0.334097	0.660132	0.331388	0.555263	0.230892	0.532034		Mysm1	myb-like, SWIRM and MPN domains 1	1	298247	XM_216460.5,XM_001058020.2	293359368;293347472	XP_216460.5,XP_001058020.2	ENSRNOG00000026299	ENSRNOT00000039554	ENSRNOP00000030043
PH_rn_0000965	0.0684633	0.00210967	0.132599	93.71	229.62	83.3963	28.478	53.2491	26.444	1.24425	-0.346855	-1.56961	0.0440558	0.595717	0.0166634		LOC682432	similar to H3 histone, family 3B	1	682432	XM_002729590.1,XM_002726674.1	293359754;293347901	XP_002729636.1,XP_002726720.1	NA	NA	NA
PH_rn_0000966	2.1467e-06	4.81672e-06	2.62165e-06	1334.6	1049.22	1232.64	271.431	203.143	254.613	-0.289663	-0.086455	0.232678	0.50411	0.840009	0.5912		Spg11	spastic paraplegia 11 (autosomal recessive)	1	311372	NM_001191571.1,XM_242139.5,XM_002726219.1	300797241;293358040;293346270	NP_001178500.1,XP_242139.5,XP_002726265.1	ENSRNOG00000021954	ENSRNOT00000022875	ENSRNOP00000022875
PH_rn_0000967	0.232254	0.188754	0.159034	66.9357	86.7943	79.3282	22.6087	25.7591	25.5351	0.298887	0.0644181	-0.243185	0.664599	0.925453	0.716759		LOC690311	similar to Alpha-1-antitrypsin-related protein precursor	1	690311	XM_001074053.2	293360073	XP_001074053.2	NA	NA	NA
PH_rn_0000968	0.738073	0.727313	0.671354	36.0423	45.0452	44.7492	20.2187	23.4072	17.6814	0.228927	0.142564	-0.0801361	0.845755	0.886603	0.937211		RGD1562966	similar to zinc finger protein 352	1	298233	XM_233186.4,XM_001056123.2	293359361;293347463	XP_233186.4,XP_001056123.2	NA	NA	NA
PH_rn_0000969	0.0254635	0.0168671	0.0070256	149.318	151.615	158.656	49.4188	38.3057	42.0583	-0.0207316	-0.0914322	-0.0550632	0.973959	0.884974	0.921497		LOC100362671	hypothetical protein LOC100362671	1	100362671	XM_002729131.1	293357646	XP_002729177.1	NA	NA	NA
PH_rn_0000970	0.999988	0.999994	1	4.11912	2.19732	-2.03406	9.56628	10.6369	8.45317	NA	NA	NA	NA	NA	NA		RGD1309931	similar to hypothetical protein	1	362538	XM_342856.4	293359339	XP_342857.4	NA	NA	NA
PH_rn_0000971	0.985887	0.994598	0.712312	21.6254	20.8746	36.613	11.6261	12.997	28.3802	NA	NA	NA	NA	NA	NA		LOC311710	similar to cadherin 4	1	311710	XM_230955.5	293358294	XP_230955.5	NA	NA	NA
PH_rn_0000972	0.000147085	1.85618e-05	1.14233e-05	337.768	662.493	686.494	77.1749	132.563	147.01	0.979062	0.955833	0.010285	0.0488908	0.0519788	0.98162		LOC100362632	hypothetical protein LOC100362632	1	100362632	XM_002729660.1	293360088	XP_002729706.1	NA	NA	NA
PH_rn_0000973	0.000166545	0.00884784	0.00117634	328.5	283.455	225.78	75.359	85.0972	55.6705	-0.227961	-0.666476	-0.424275	0.690912	0.193003	0.501525		LOC100359529	rCG61688-like	1	100359529	XM_002729645.1,XM_002726737.1	293359888;293348042	XP_002729691.1,XP_002726783.1	NA	NA	NA
PH_rn_0000974	0.000222496	0.00086189	0.000148774	307.904	271.37	347.824	71.296	60.7509	80.0096	-0.204479	0.0691529	0.276499	0.679663	0.885904	0.57343		Frmd5	FERM domain containing 5	1	311362	XM_230513.5,XM_001076895.2	293358033;293346266	XP_230513.3,XP_001076895.1	NA	NA	NA
PH_rn_0000975	3.70974e-07	4.195e-07	4.46749e-07	11324.5	8693.71	6677.8	2211.86	1595.05	1325.64	-0.257638	-0.615426	-0.309611	0.533198	0.148695	0.456131		Hypk	Huntingtin interacting protein K	1	311359	XM_230510.4,XM_001080972.2	109468718;293346261	XP_230510.4,XP_001080972.2	ENSRNOG00000015703	ENSRNOT00000021091	ENSRNOP00000021091
PH_rn_0000976	0.821996	0.958516	0.843728	32.953	26.3679	35.596	16.9934	17.1836	16.3078	-0.415037	-0.0569385	0.363702	0.740624	0.955578	0.758817		RGD1561442	similar to Vinculin (Metavinculin)	1	311416	XM_230593.3,XM_001081131.1	62645848;109470802	XP_230593.4,XP_001081131.2	NA	NA	NA
PH_rn_0000977	0.337611	0.932033	0.0728123	58.6975	34.0585	96.6176	20.6351	15.3388	29.1254	-0.876047	0.542631	1.40668	0.313289	0.427023	0.0826937		RGD1563551	similar to ribosomal protein L31	1	502887	XM_578388.3,XM_001060896.2	293358928;293347045	XP_578388.2,XP_001060896.2	NA	NA	NA
PH_rn_0000978	1.58468e-05	0.00108089	1.35509e-05	602.422	259.284	649.881	128.946	58.4874	139.778	-1.21841	0.0666751	1.25704	0.0198378	0.881724	0.0162822		LOC679119	similar to bone morphogenetic protein 8b	1	679119	XM_002729526.1,XM_001054775.1	293359513;109477175	XP_002729572.1,XP_001054775.1	ENSRNOG00000033209	ENSRNOT00000050949	ENSRNOP00000049595
PH_rn_0000979	0.355043	0.968422	0.625678	57.6677	28.5652	46.7833	20.6231	14.7213	18.4866	NA	-0.476174	NA	NA	0.548112	NA		Aim1l	absent in melanoma 1-like	1	298543	XM_216539.5,XM_001066449.2	293359585;293347698	XP_216539.5,XP_001066449.2	ENSRNOG00000023423	ENSRNOT00000039571	ENSRNOP00000036435
PH_rn_0000980	0.789609	0.862259	0.501952	36.0423	40.6505	52.8854	15.7948	15.9469	20.1852	0.0801705	0.380734	0.303688	0.928997	0.655798	0.716188		Tmem82	transmembrane protein 82	1	298605	XM_238429.5,XM_001072960.2	293359629;293347754	XP_238429.5,XP_001072960.2	NA	NA	NA
PH_rn_0000981	0.000545782	0.0224348	0.000430019	254.356	142.826	276.632	60.7326	36.5642	65.8241	-0.869693	-0.00621662	0.846162	0.118596	0.990035	0.123599		Klhdc7a	kelch domain containing 7A	1	298590	XM_002729555.1,XM_002726643.1	293359616;293347735	XP_002729601.1,XP_002726689.1	ENSRNOG00000018867	ENSRNOT00000025517	NA
PH_rn_0000982	0.985171	0.998191	0.948786	16.4765	15.3813	24.4087	14.1659	12.9273	16.5907	NA	NA	NA	NA	NA	NA		LOC100362316	protein phosphatase 2, regulatory subunit B (B56), alpha isoform	1	100362316	XM_002729410.1,XM_002726436.1	293358976;293347096	XP_002729456.1,XP_002726482.1	NA	NA	NA
PH_rn_0000983	0.295011	0.60946	0.0168179	62.8166	54.9331	133.231	23.4244	19.3161	36.858	-0.280879	0.906264	1.17332	0.722711	0.180209	0.0910789		RGD1309148	similar to RIKEN cDNA 3110001D03	1	298147	XM_216433.5,XM_001067663.2	293359319;293347432	XP_216433.5,XP_001067663.2	NA	NA	NA
PH_rn_0000984	0.997368	0.999822	0.995776	13.3871	13.1839	16.2724	11.8609	10.5696	12.9268	NA	NA	NA	NA	NA	NA		RGD1565065	similar to interferon epsilon-1	1	298225	XM_002729499.1,XM_002726563.1	293359351;293347459	XP_002729545.1,XP_002726609.1	ENSRNOG00000024204	ENSRNOT00000029976	ENSRNOP00000031172
PH_rn_0000985	4.54237e-07	5.08637e-07	4.9543e-07	6284.75	5725.13	5390.25	1233.03	1054.62	1072.42	-0.0161988	-0.0962817	-0.0202514	0.968681	0.815613	0.960882		Golsyn	Golgi-localized protein	1	500865	XM_576264.3,XM_001064007.2	293360595;293348688	XP_576264.3,XP_001064007.2	NA	NA	NA
PH_rn_0000986	0.999923	0.811643	0.997232	1.02978	7.69064	14.2384	11.7144	54.6729	12.9555	NA	NA	NA	NA	NA	NA		LOC100359492	hypothetical protein LOC100359492	1	100359492	XM_002729304.1	293358523	XP_002729350.1	NA	NA	NA
PH_rn_0000987	0.997911	0.999842	0.995939	16.4765	7.69064	17.2895	10.3904	12.0289	12.4517	NA	NA	NA	NA	NA	NA		LOC100362748	hCG1647286-like	1	100362748	XM_002729585.1,XM_002726623.1	293359711;293347848	XP_002729631.1,XP_002726669.1	NA	NA	NA
PH_rn_0000988	0.00254352	0.00377604	0.00405303	186.39	203.253	176.963	47.2217	48.0358	45.8144	0.089169	-0.248848	-0.311048	0.866734	0.64347	0.563046		Chd5	chromodomain helicase DNA binding protein 5	1	691589	XM_001078944.1,XM_002726621.1	109475884;293347834	XP_001078944.1,XP_002726667.1	ENSRNOG00000011268	ENSRNOT00000067892,ENSRNOT00000024732	ENSRNOP00000060241,ENSRNOP00000024732
PH_rn_0000989	3.98893e-05	0.00102472	7.71852e-05	464.431	277.962	494.276	102.02	63.7242	114.578	-0.736547	0.0183601	0.760734	0.14168	0.968939	0.141466		LOC100362555	androgen down regulated in mouse prostate	1	100362555	XM_002729045.1,XM_002725981.1	293357291;293345402	XP_002729091.1,XP_002726027.1	NA	NA	NA
PH_rn_0000990	0.999998	1	0.999994	0	0	4.06811	9.59756	8.79664	9.98966	NA	NA	NA	NA	NA	NA		Cyp4f39	cytochrome P450, family 4, subfamily f, polypeptide 39	1	299566	XM_234837.5,XM_001077977.2	293360392;293348507	XP_234837.3,XP_001077977.2	ENSRNOG00000029478	ENSRNOT00000007548	ENSRNOP00000007548
PH_rn_0000991	0.000303404	0.00119237	0.00051474	288.339	254.89	266.461	67.4824	57.7368	63.785	-0.206113	-0.234991	-0.0306144	0.680646	0.636034	0.951413		RGD1565705	similar to chr2 synaptotagmin	1	299488	XM_002729743.1,XM_002726849.1	293360286;293348425	XP_002729789.1,XP_002726895.1	NA	NA	NA
PH_rn_0000992	0.388482	0.712984	0.482327	55.6082	49.4398	53.9025	20.1288	17.8925	19.7614	-0.259334	-0.221136	0.0446491	0.741767	0.772336	0.954687		Ccdc85c	coiled-coil domain containing 85C	1	690965	XM_001076332.2,XM_002726786.1	293360092;293348249	XP_001076332.1,XP_002726832.1	NA	NA	NA
PH_rn_0000993	0.999344	0.999973	0.999811	8.23825	4.39465	11.1873	11.751	11.2352	10.6242	NA	NA	NA	NA	NA	NA		LOC100362926	olfactory receptor Olr910-like	1	100362926	XM_002729779.1	293360344	XP_002729825.1	NA	NA	NA
PH_rn_0000994	4.48121e-06	1.18667e-05	3.07926e-06	941.219	760.274	1140.09	194.925	150.441	236.392	-0.273276	0.290877	0.569272	0.536245	0.504533	0.204179		Rspo4	R-spondin family, member 4	1	499918	XM_575261.3	293358156	XP_575261.3	NA	NA	NA
PH_rn_0000995	0.99997	0.999975	0.999998	0	6.59197	4.06811	11.2152	10.6024	9.48457	NA	NA	NA	NA	NA	NA		LOC100360175	CUG triplet repeat, RNA binding protein 1-like	1	100360175	XM_002729020.1,XM_002725929.1	293357111;293345242	XP_002729066.1,XP_002725975.1	NA	NA	NA
PH_rn_0000996	4.27795e-07	4.59374e-07	4.20702e-07	7246.57	6992.99	7743.65	1419.84	1285.44	1535.25	0.0769094	0.233654	0.216582	0.851955	0.57226	0.600519		Ap1ar	adaptor-related protein complex 1 associated regulatory protein	1	362037	NM_001191850.1,XM_002729110.1,XM_002729109.1	300797731;293357566;293357564	NP_001178779.1,XP_002729156.1,XP_002729155.1	ENSRNOG00000024492	ENSRNOT00000055607	ENSRNOP00000052470
PH_rn_0000997	0.999991	0.999998	0.999971	4.11912	3.29599	6.10217	9.38065	9.56931	10.5303	NA	NA	NA	NA	NA	NA		Serpina3m	serine (or cysteine) proteinase inhibitor, clade A, member 3M	1	299276	XM_216782.4,XM_001067511.2	293360075;293348230	XP_216782.2,XP_001067511.1	ENSRNOG00000009921	ENSRNOT00000013175	ENSRNOP00000013175
PH_rn_0000998	0.210146	0.00192212	0.000305746	68.9953	231.818	296.972	22.9705	53.397	69.8648	1.6903	1.95905	0.264556	0.011919	0.00357954	0.59919		Ttc34	tetratricopeptide repeat domain 34	1	366517	XM_345615.4,XM_001077214.2	293359705;293347842	XP_345616.4,XP_001077214.2	NA	NA	NA
PH_rn_0000999	0.0262425	0.0455741	0.00378163	121.514	123.05	178.997	35.7568	32.7976	46.1624	-0.03125	0.386368	0.418428	0.959024	0.502112	0.461338		LOC100362283	rCG31224-like	1	100362283	XM_002729579.1,XM_002726665.1	293359713;293347850	XP_002729625.1,XP_002726711.1	ENSRNOG00000016618	ENSRNOT00000022286	ENSRNOP00000022286
PH_rn_0001000	0.370257	0.610733	0.208379	56.6379	54.9331	73.226	20.1737	19.0651	24.0758	-0.13255	0.191954	0.320527	0.862135	0.788139	0.659966		Fam98b	family with sequence similarity 98, member B	1	499866	XM_575208.2	109468641	XP_575208.1	NA	NA	NA
PH_rn_0001001	0.883634	0.84528	0.643318	27.8041	41.7492	45.7663	17.2208	16.2275	18.7856	0.49304	0.548999	0.0614966	0.642016	0.600015	0.943091		LOC100363015	hypothetical protein LOC100363015	1	100363015	XM_002729859.1	293360838	XP_002729905.1	NA	NA	NA
PH_rn_0001002	0.999046	0.509912	0.996684	11.3276	8.7893	15.2554	11.1895	1916.96	12.8826	NA	NA	NA	NA	NA	NA		LOC100359601	rCG27697-like	1	100359601	XM_002729726.1,XM_002726777.1	293360113;293348270	XP_002729772.1,XP_002726823.1	ENSRNOG00000012141	ENSRNOT00000016208	ENSRNOP00000016208
PH_rn_0001003	0.843535	0.999477	0.807261	28.8339	16.4799	22.3746	19.5293	10.7722	34.3838	NA	-0.534145	NA	NA	0.809714	NA		L3mbtl	l(3)mbt-like (Drosophila)	1	311613	XM_230849.5,XM_001070026.2	293358236;293346467	XP_230849.5,XP_001070026.2	ENSRNOG00000007044	ENSRNOT00000045677	ENSRNOP00000049326
PH_rn_0001004	0.136116	0.267391	0.0483818	78.2633	78.005	106.788	24.9849	23.9861	31.524	-0.0806379	0.269908	0.332501	0.905603	0.673958	0.60919		Lmnb2	lamin B2	1	299625	XM_216850.5,XM_001076027.2	293360363;293348473	XP_216850.5,XP_001076027.2	NA	NA	NA
PH_rn_0001005	0.753593	0.999815	0.991829	37.0721	6.59197	18.3065	17.2264	12.5153	13.4495	NA	NA	NA	NA	NA	NA		LOC100359615	Uncharacterized protein C2orf16-like	1	100359615	XM_002729602.1	293359795	XP_002729648.1	NA	NA	NA
PH_rn_0001006	2.96534e-06	2.61659e-05	3.3879e-06	1131.73	600.968	1091.27	231.991	121.322	226.79	-0.87514	-0.0267183	0.839918	0.0615546	0.950568	0.0716567		LOC691864	hypothetical protein LOC691864	1	691864	XM_001079901.2	293360437	XP_001079901.2	NA	NA	NA
PH_rn_0001007	0.00991923	0.0296934	0.00646632	142.11	135.135	161.707	38.3266	35.2025	42.7643	-0.117981	0.00763693	0.136381	0.837552	0.989075	0.80959		Zak	sterile alpha motif and leucine zipper containing kinase AZK	1	311743	XM_002729174.1,XM_001059755.2	293357858;293346055	XP_002729220.1,XP_001059755.2	NA	NA	NA
PH_rn_0001008	0.726739	0.822176	0.409029	39.1317	26.3679	57.9706	16.3203	33.692	20.8006	NA	0.392981	NA	NA	0.626559	NA		Ccdc142	coiled-coil domain containing 142	1	297380	XM_232111.5,XM_001072498.2	293358773;293346885	XP_232111.4,XP_001072498.1	ENSRNOG00000022326	ENSRNOT00000035329	ENSRNOP00000063467
PH_rn_0001009	0.00702824	0.0284135	0.00892816	152.408	136.234	151.537	40.4255	35.3675	40.6549	-0.205983	-0.18704	0.0297728	0.718011	0.73792	0.958288		Atp8b3	ATPase, Class I, type 8B, member 3	1	299616	XM_234937.5,XM_001076355.2	293360372;293348483	XP_234937.3,XP_001076355.1	NA	NA	NA
PH_rn_0001010	9.13422e-06	1.36242e-05	5.63719e-06	719.817	727.314	881.763	151.823	144.404	185.521	0.0386134	0.279017	0.250326	0.930728	0.528485	0.571905		LOC100362270	UPF0419 protein C12orf48 homolog	1	100362270	XM_002729639.1	293359989	XP_002729685.1	NA	NA	NA
PH_rn_0001011	0.0596694	0.359184	0.0141231	96.7994	70.3144	138.316	29.1127	22.3771	37.9697	-0.533356	0.336944	0.863697	0.431387	0.575114	0.183814		RGD1562165	similar to GABA(A) receptor-associated protein like 2	1	366374	XM_345534.4,XM_001058517.2	293359264;293347375	XP_345535.4,XP_001058517.2	NA	NA	NA
PH_rn_0001012	0.999764	0.916797	0.99077	8.23825	34.0585	21.3576	10.6693	16.7099	12.3862	NA	NA	NA	NA	NA	NA		LOC691851	rCG64224-like	1	691851	XM_002729696.1,XM_002726814.1	293360210;293348345	XP_002729742.1,XP_002726860.1	NA	NA	NA
PH_rn_0001013	0.999942	0.994257	0.881978	7.20846	19.7759	31.5279	9.79933	13.5669	17.2139	NA	NA	NA	NA	NA	NA		Ldlrad1	low density lipoprotein receptor class A domain containing 1	1	689088	XM_001069480.2,XM_002726589.1	293359417;293347523	XP_001069480.2,XP_002726635.1	ENSRNOG00000037795	ENSRNOT00000057372	ENSRNOP00000054184
PH_rn_0001014	0.996618	0.999962	0.726655	13.3871	12.0853	35.596	12.2663	9.47054	28.0041	NA	NA	NA	NA	NA	NA		Cgn	cingulin	1	310655	XM_227472.5,XM_001059265.2	293357434;293345549	XP_227472.4,XP_001059265.1	ENSRNOG00000020952	ENSRNOT00000028440	ENSRNOP00000028440
PH_rn_0001015	0.999894	0.999985	0.992314	6.17868	9.88796	12.2043	10.5546	9.35179	15.9059	NA	NA	NA	NA	NA	NA		LOC100363067	hypothetical protein LOC100363067	1	100363067	XM_002729860.1	293360842	XP_002729906.1	NA	NA	NA
PH_rn_0001016	7.36452e-06	2.39806e-05	5.44508e-06	776.455	615.251	893.967	162.851	123.913	187.932	-0.31133	0.195274	0.509393	0.488305	0.65705	0.260429		LOC691561	hypothetical protein LOC691561	1	691561	XM_001078835.2	293360121	XP_001078835.2	NA	NA	NA
PH_rn_0001017	0.256079	0.595264	0.0268312	64.8762	54.9331	121.026	22.2169	22.5405	34.3693	-0.327095	0.721211	1.03266	0.687015	0.273687	0.159382		Ankrd26	ankyrin repeat domain 26	1	312667	XM_002729419.1,XM_232319.5,XM_002726431.1,XM_001057458.2	293358900;293358898;293347019;293347017	XP_002729465.1,XP_232319.5,XP_002726477.1,XP_001057458.2	ENSRNOG00000006717	ENSRNOT00000056301	ENSRNOP00000053141
PH_rn_0001018	0.00869519	0.00797773	0.00361759	146.229	175.786	181.031	39.22	42.8708	46.6529	0.224614	0.13504	-0.0719471	0.686574	0.805694	0.894265		LOC100363286	hypothetical protein LOC100363286	1	100363286	XM_002729724.1	293360095	XP_002729770.1	NA	NA	NA
PH_rn_0001019	0.999999	0.999979	0.999939	4.11912	5.49331	10.1703	8.24887	10.7356	9.96702	NA	NA	NA	NA	NA	NA		LOC100363011	hypothetical protein LOC100363011	1	100363011	XM_002729302.1,XM_002726356.1	293358414;293346641	XP_002729348.1,XP_002726402.1	NA	NA	NA
PH_rn_0001020	0.988937	0.998712	0.992191	18.5361	16.4799	16.2724	12.4768	12.004	14.2181	NA	NA	NA	NA	NA	NA		LOC366766	mCG127631-like	1	366766	XM_002729712.1,XM_002726835.1	293360258;293348391	XP_002729758.1,XP_002726881.1	NA	NA	NA
PH_rn_0001021	0.745602	0.987798	0.663127	31.9232	24.1706	42.7152	25.6368	13.6265	23.5552	NA	0.251326	NA	NA	0.857894	NA		LOC100362325	rCG28200-like	1	100362325	XM_002729301.1,XM_002726343.1	293358507;293346722	XP_002729347.1,XP_002726389.1	NA	NA	NA
PH_rn_0001022	0.744135	0.999696	0.753543	32.953	13.1839	34.5789	24.2741	11.1515	26.0019	NA	-0.0987587	NA	NA	0.949363	NA		RGD1306782	similar to RIKEN cDNA 1700029P11	1	300091	XM_235505.1,XM_001077385.1	27662981;109482621	XP_235505.1,XP_001077385.1	ENSRNOG00000005572	ENSRNOT00000007357	ENSRNOP00000007357
PH_rn_0001023	0.999972	0.94536	0.999018	9.26803	2.19732	7.11919	8.73308	32.9238	13.8366	NA	NA	NA	NA	NA	NA		LOC100360577	homeobox A4-like	1	100360577	XM_002729312.1	293358571	XP_002729358.1	NA	NA	NA
PH_rn_0001024	0.824505	0.971005	0.640862	31.9232	25.2692	28.4768	17.9101	16.0834	66.6505	NA	-0.333063	NA	NA	0.91691	NA		LOC100362365	rCG45731-like	1	100362365	XM_002729150.1,XM_002726088.1	293357685;293345774	XP_002729196.1,XP_002726134.1	ENSRNOG00000040275	ENSRNOT00000061987	ENSRNOP00000058698
PH_rn_0001025	0.999919	0.999783	0.999925	7.20846	13.1839	8.13622	10.0521	10.7796	10.6987	NA	NA	NA	NA	NA	NA		LOC100360134	cofilin 1, non-muscle	1	100360134	XM_002729470.1,XM_002726505.1	293359197;293347300	XP_002729516.1,XP_002726551.1	NA	NA	NA
PH_rn_0001026	0.0015019	0.00166694	7.44775e-05	206.986	238.41	408.845	51.3265	54.6346	92.1405	0.170906	0.85866	0.700385	0.741658	0.095441	0.164495		Camta1	similar to KIAA0833 protein	1	362665	NM_001195559.1	307133743	NP_001182488.1	ENSRNOG00000018602	ENSRNOT00000048703,ENSRNOT00000025106,ENSRNOT00000066120,ENSRNOT00000055498	ENSRNOP00000044577,ENSRNOP00000025106,ENSRNOP00000059056,ENSRNOP00000052363
PH_rn_0001027	0.0045464	0.000414941	0.00229465	165.795	314.217	197.303	43.0427	68.6447	49.8525	0.898537	0.0826407	-0.766316	0.0973202	0.877181	0.14622		Grin3a	glutamate receptor, ionotropic, N-methyl-D-aspartate 3A	1	191573	NM_138546.1,NM_001198583.1	310703672;310703670	NP_612555.1,NP_001185512.1	ENSRNOG00000005723	ENSRNOT00000007957	ENSRNOP00000007957
PH_rn_0001028	0.482929	0.589918	0.315842	50.4593	56.0318	64.0728	18.8847	19.4316	22.2739	0.0616995	0.167116	0.103401	0.93711	0.824339	0.890153		LOC366768	mCG127631-like	1	366768	XM_002729718.1,XM_002726842.1	293360272;293348405	XP_002729764.1,XP_002726888.1	NA	NA	NA
PH_rn_0001029	0.0739468	0.0344334	0.0316937	91.6505	130.741	116.958	27.8916	34.2868	33.5725	0.455741	0.17438	-0.290925	0.461381	0.777511	0.625439		Nova1	neuro-oncological ventral antigen 1	1	298992	XM_234098.5,XM_001075031.2	293359894;293348050	XP_234098.2,XP_001075031.1	NA	NA	NA
PH_rn_0001030	9.53144e-07	1.81442e-06	1.6176e-06	2326.27	1680.95	1614.02	464.137	318.27	329.679	-0.387783	-0.483388	-0.0500756	0.364275	0.261516	0.906041		RGD1309085	similar to F23N19.9	1	297821	XM_232684.4,XM_001072347.2	293359147;293347249	XP_232684.3,XP_001072347.1	ENSRNOG00000040040	ENSRNOT00000061569	ENSRNOP00000058286
PH_rn_0001031	0.00392096	0.0142128	0.0120434	170.944	157.109	142.384	44.1107	39.3946	38.6988	-0.161791	-0.442863	-0.264077	0.769662	0.429555	0.641261		LOC100361631	hypothetical protein LOC100361631	1	100361631	XM_002729531.1,XM_002726625.1	293359538;293347644	XP_002729577.1,XP_002726671.1	NA	NA	NA
PH_rn_0001032	0.0451267	0.0128151	0.00271555	102.978	160.405	191.201	30.2956	40.0244	48.6661	0.58984	0.723816	0.138484	0.323783	0.213703	0.798881		RGD1563510	similar to RIKEN cDNA 8430427H17 gene	1	362240	XM_342547.4,XM_002726257.1,XM_001063400.2	293358171;293346401;293346399	XP_342548.4,XP_002726303.1,XP_001063400.2	NA	NA	NA
PH_rn_0001033	6.7179e-07	7.55696e-07	6.17948e-07	3336.49	3328.95	3801.65	660.383	618.377	759.998	0.0858588	0.284728	0.245913	0.836657	0.496378	0.556309		Ylpm1	YLP motif containing 1	1	299199	XM_234416.5,XM_001057111.2	293360043;293348191	XP_234416.5,XP_001057111.2	ENSRNOG00000027317	ENSRNOT00000006492	ENSRNOP00000006492
PH_rn_0001034	0.999851	0.999778	0.999927	5.1489	7.69064	12.2043	11.1492	12.4113	9.52037	NA	NA	NA	NA	NA	NA		Acot6	acyl-CoA thioesterase 6	1	299193	XM_234402.5,XM_002726768.1	293360037;293348183	XP_234402.5,XP_002726814.1	ENSRNOG00000029637	ENSRNOT00000058101	ENSRNOP00000054907
PH_rn_0001035	0.000571046	0.000748973	0.00648161	252.296	279.06	175.946	60.357	62.1747	48.4415	0.118736	-0.675214	-0.768562	0.81288	0.216449	0.161297		RGD1563354	similar to hypothetical protein D630003M21	1	311592	XM_230799.5,XM_001068317.2	293358224;293346453	XP_230799.5,XP_001068317.2	NA	NA	NA
PH_rn_0001036	0.483063	0.550255	0.314279	50.4593	58.2291	64.0728	19.0415	19.9175	22.0629	0.117584	0.167116	0.04661	0.880162	0.824198	0.949805		Samhd1	SAM domain and HD domain, 1	1	311580	XM_230789.5,XM_001067782.2	293358212;293346442	XP_230789.5,XP_001067782.2	ENSRNOG00000006418	ENSRNOT00000055220,ENSRNOT00000008961,ENSRNOT00000067748	ENSRNOP00000052094,ENSRNOP00000008961,ENSRNOP00000059210
PH_rn_0001037	0.999026	0.99968	0.999517	11.3276	15.3813	14.2384	11.2145	10.5391	10.6048	NA	NA	NA	NA	NA	NA		RGD1560110	similar to RIKEN cDNA 4930548H24	1	366565	XM_002729601.1,XM_002726705.1	293359793;293347931	XP_002729647.1,XP_002726751.1	NA	NA	NA
PH_rn_0001038	0.0281151	0.172982	0.0874284	114.306	88.9916	92.5495	32.63	26.2089	28.3051	-0.419821	-0.480102	-0.0636248	0.507175	0.442969	0.921826		Colec11	collectin sub-family member 11	1	366588	XM_002729610.1,XM_002726687.1	293359852;293348000	XP_002729656.1,XP_002726733.1	NA	NA	NA
PH_rn_0001039	0.000132382	0.000296819	0.000154576	346.006	337.289	344.772	78.795	72.9315	79.3973	-0.0372617	-0.107187	-0.0412674	0.938325	0.822837	0.931695		RGD1309058	similar to RIKEN cDNA 9830169C18	1	314311	XM_002729745.1,XM_002726769.1	293360039;293348185	XP_002729791.1,XP_002726815.1	ENSRNOG00000011112	ENSRNOT00000067100,ENSRNOT00000014814	ENSRNOP00000060778,ENSRNOP00000014814
PH_rn_0001040	8.42976e-07	1.26441e-06	1.06168e-06	2606.37	2124.81	2175.42	518.553	399.114	440.128	-0.211811	-0.197853	0.0573863	0.615045	0.63793	0.89146		RGD1565002	similar to Dehydrogenase/reductase SDR family member 7 precursor (Retinal short-chain dehydrogenase/reductase 4)	1	299135	XM_216735.5,XM_001080634.2	293359981;293348136	XP_216735.5,XP_001080634.2	NA	NA	NA
PH_rn_0001041	0.130012	0.389429	0.314775	79.2931	68.1171	64.0728	25.2373	21.8313	22.1295	-0.299203	-0.490013	-0.184948	0.666854	0.484861	0.797308		Rpesp	RPE-spondin	1	297757	XM_216317.5,XM_001063197.2	293359107;293347201	XP_216317.4,XP_001063197.2	NA	NA	NA
PH_rn_0001042	0.984555	0.999778	0.888972	15.4467	12.0853	22.3746	14.7641	11.1271	24.2257	NA	NA	NA	NA	NA	NA		RGD1564472	similar to Transcription elongation factor B polypeptide 3 binding protein 1	1	295047	XM_227148.4,XM_001058314.2	293357232;293345350	XP_227148.4,XP_001058314.2	NA	NA	NA
PH_rn_0001043	0.000234883	0.000917705	0.00052507	304.815	268.074	265.444	70.7318	60.1467	63.5887	-0.209016	-0.318429	-0.107674	0.673675	0.521097	0.829769		RGD1564722	similar to C19orf36 protein	1	362832	XM_002729764.1,XM_343160.3,XM_002726872.1,XM_001071667.1	293360368;109480180;293348478;109481478	XP_002729810.1,XP_343161.2,XP_002726918.1,XP_001071667.1	ENSRNOG00000031950	ENSRNOT00000049766	ENSRNOP00000040709
PH_rn_0001044	0.119288	0.422583	0.105261	81.3527	65.9197	88.4814	25.808	21.5081	27.4958	-0.383394	-0.0583044	0.317227	0.584615	0.929224	0.64419		LOC100360749	60S ribosomal protein L29-like	1	100360749	XM_002729848.1	293360849	XP_002729894.1	NA	NA	NA
PH_rn_0001045	0.747797	0.279338	0.218632	38.1019	76.9064	72.209	16.1816	23.7904	23.8968	0.929223	0.747272	-0.196226	0.247	0.342207	0.777114		Klhdc7b	kelch domain containing 7B	1	300150	XM_235563.5,XM_001055129.2	293360776;293348889	XP_235563.5,XP_001055129.2	ENSRNOG00000032419	ENSRNOT00000040769	ENSRNOP00000049515
PH_rn_0001046	3.40882e-07	3.7546e-07	4.24783e-07	16918.3	12324.8	7550.42	3298.27	2256.06	1497.24	-0.318691	-1.02008	-0.632745	0.441464	0.0236602	0.138227		Ndufa13	NADH dehydrogenase (ubiquinone) 1 alpha subcomplex, 13	1	314759	XM_235062.3,XM_001080448.2	293360477;293348575	XP_235062.1,XP_001080448.1	ENSRNOG00000021688|ENSRNOG00000020602|ENSRNOG00000022574|ENSRNOG00000032107	ENSRNOT00000029783|ENSRNOT00000027980|ENSRNOT00000030873|ENSRNOT00000045478	ENSRNOP00000034694|ENSRNOP00000027980|NA|NA
PH_rn_0001047	0.595176	0.439417	0.522078	44.2806	64.8211	51.8684	21.0406	21.2226	19.3591	0.460723	0.0560681	-0.409463	0.588839	0.949735	0.590685		LOC690463	hypothetical protein LOC690463	1	690463	XM_001074509.2	293359991	XP_001074509.2	NA	NA	NA
PH_rn_0001048	0.970443	0.997857	0.863293	17.5063	17.5786	31.5279	15.9558	12.4464	18.7187	NA	NA	NA	NA	NA	NA		RGD1564122	RGD1564122	1	362888	XM_343215.4	293360531	XP_343216.4	NA	NA	NA
PH_rn_0001049	3.91533e-06	1.19962e-05	5.98665e-06	996.828	756.978	861.423	205.745	149.817	181.506	-0.360477	-0.205102	0.159754	0.41592	0.638839	0.717291		Ext1	exostoses (multiple) 1	1	299907	NM_001130540.1,XM_216920.5,XM_001065900.2	283837897;293360603;293348698	NP_001124012.1,XP_216920.3,XP_001065900.1	NA	NA	NA
PH_rn_0001050	0.323829	0.457331	0.0670951	59.7273	63.7224	98.6517	21.0789	21.2268	29.6278	0.00699441	0.547518	0.52014	0.9925	0.422657	0.446955		Sdr9c7	short chain dehydrogenase/reductase family 9C, member 7	1	259235	XM_343224.4,XM_001057420.2	293360562;293348655	XP_343225.2,XP_001057420.1	ENSRNOG00000004459	ENSRNOT00000005919	ENSRNOP00000005919
PH_rn_0001051	0.999871	0.999927	0.999931	4.11912	9.88796	6.10217	11.3085	10.6343	11.1986	NA	NA	NA	NA	NA	NA		RGD1564515	similar to alpha 1B-glycoprotein	1	299963	XM_235351.4,XM_001069779.2	293360630;293348722	XP_235351.3,XP_001069779.1	NA	NA	NA
PH_rn_0001052	0.996314	0.997488	0.994564	13.3871	18.6773	17.2895	12.4137	12.3287	13.0061	NA	NA	NA	NA	NA	NA		RGD1310271	similar to hypothetical protein MGC45873	1	313778	XM_233727.5	293359727	XP_233727.5	ENSRNOG00000020342	ENSRNOT00000027564	ENSRNOP00000027564
PH_rn_0001053	1.76173e-06	1.94168e-06	2.01344e-06	1494.21	1616.13	1417.74	302.455	306.459	291.049	0.18625	-0.0459305	-0.18173	0.662431	0.914083	0.670305		LOC100359980	smooth muscle and non-muscle myosin alkali light chain 6B-like	1	100359980	XM_002729768.1,XM_002726853.1	293360330;293348443	XP_002729814.1,XP_002726899.1	ENSRNOG00000028837	ENSRNOT00000048453	ENSRNOP00000041515
PH_rn_0001054	0.192947	0.24501	0.0669369	71.0549	80.2023	98.6517	23.6398	24.4016	29.6031	0.0966992	0.294025	0.180034	0.888648	0.655903	0.782263		RGD1306282	similar to RIKEN cDNA 4432406C05	1	314858	XM_235171.5	293360513	XP_235171.5	NA	NA	NA
PH_rn_0001055	0.242754	0.420124	0.347016	68.9953	67.0184	62.0387	26.6566	25.9127	22.1561	-0.126344	NA	NA	0.880245	NA	NA		LOC100361455	hypothetical protein LOC100361455	1	100361455	XM_002729068.1,XM_002726010.1	293357381;293345521	XP_002729114.1,XP_002726056.1	ENSRNOG00000031441	ENSRNOT00000066738,ENSRNOT00000052091	ENSRNOP00000061716,ENSRNOP00000044590
PH_rn_0001056	0.989395	0.998876	0.998916	18.5361	13.1839	15.2554	12.3797	12.8965	11.208	NA	NA	NA	NA	NA	NA		C5	complement component 5	1	362119	XM_345342.3,XM_001079130.2	109468075;293345858	XP_345343.3,XP_001079130.1	ENSRNOG00000018899	ENSRNOT00000025534	ENSRNOP00000025534
PH_rn_0001057	0.988031	0.991931	0.998047	12.3574	18.6773	14.2384	15.44	14.8409	12.3906	NA	NA	NA	NA	NA	NA		RGD1308742	similar to Complement C5 precursor	1	362120	XM_342422.2,XM_001080252.2	109468084;293345859	XP_342423.2,XP_001080252.2	NA	NA	NA
PH_rn_0001058	0.999952	0.999995	0.999722	1.02978	2.19732	10.1703	11.3113	10.5135	11.3113	NA	NA	NA	NA	NA	NA		LOC100360759	hypothetical protein LOC100360759	1	100360759	XM_002729436.1,XM_002726473.1	293359037;293347158	XP_002729482.1,XP_002726519.1	NA	NA	NA
PH_rn_0001059	0.0102806	0.0613479	0.0265803	141.08	115.36	121.026	38.1174	31.3896	34.2958	-0.338397	-0.397948	-0.0629639	0.566899	0.495781	0.916394		Prkd1	protein kinase D1	1	85421	XM_002729648.1,XM_234108.5,XM_002726738.1,XM_001078506.2	293359897;293359896;293348055;293348054	XP_002729694.1,XP_234108.4,XP_002726784.1,XP_001078506.1	ENSRNOG00000004165	ENSRNOT00000068077,ENSRNOT00000005596	ENSRNOP00000063159,ENSRNOP00000005596
PH_rn_0001060	0.999965	1	0.999983	5.1489	-1.09866	4.06811	9.98707	8.8831	10.6693	NA	NA	NA	NA	NA	NA		Naip5	NLR family, apoptosis inhibitory protein 5	1	294691	XM_226743.4,XM_001070842.1	109464317;109465987	XP_226743.4,XP_001070842.1	ENSRNOG00000042256	ENSRNOT00000024485	ENSRNOP00000024483
PH_rn_0001061	0.923367	0.681292	0.999544	27.8041	45.0452	10.1703	14.1981	30.4339	11.8473	NA	NA	NA	NA	NA	NA		LOC100360821	rCG55159-like	1	100360821	XM_002729473.1,XM_002726509.1	293359217;293347325	XP_002729519.1,XP_002726555.1	ENSRNOG00000022601	ENSRNOT00000039366	ENSRNOP00000035213
PH_rn_0001062	0.792494	0.995839	0.994075	36.0423	20.8746	6.10217	15.586	12.4544	17.7421	NA	NA	NA	NA	NA	NA		Abcb5	ATP-binding cassette, subfamily B (MDR/TAP), member 5	1	314537	XM_234725.5,XM_001062082.2	293360298;293348438	XP_234725.4,XP_001062082.1	NA	NA	NA
PH_rn_0001063	0.000322646	0.00144462	0.000559351	284.219	245.002	262.393	66.6398	55.8414	63.0168	-0.243606	-0.237901	0.00284008	0.628361	0.632731	0.99551		Tspyl5	TSPY-like 5	1	314555	XM_234776.5,XM_001057731.2	293360563;293348656	XP_234776.5,XP_001057731.2	NA	NA	NA
PH_rn_0001064	0.0211689	0.0390304	0.0915354	121.514	127.445	91.5325	34.1298	33.7065	28.0984	0.0199358	-0.584795	-0.603208	0.973115	0.349694	0.337001		LOC100361727	hypothetical protein LOC100361727	1	100361727	XM_002729154.1	293357751	XP_002729200.1	NA	NA	NA
PH_rn_0001065	0.443598	0.772752	0.689773	52.5188	46.1438	43.7322	19.4792	17.1636	17.8037	-0.277685	-0.435807	-0.148106	0.731081	0.594265	0.860138		Slc38a11	solute carrier family 38, member 11	1	362141	XM_342441.4	293357820	XP_342442.4	NA	NA	NA
PH_rn_0001066	5.4591e-06	7.35393e-06	5.11748e-06	869.135	893.212	915.325	180.896	174.682	192.12	0.0770448	0.0753541	0.0190431	0.860411	0.862976	0.965238		RGD1309995	similar to CG13957-PA	1	314690	XM_235003.5,XM_001076152.2	293360439;293348541	XP_235003.3,XP_001076152.1	NA	NA	NA
PH_rn_0001067	2.76528e-06	6.42751e-06	3.25162e-06	1170.86	938.258	1111.61	239.603	182.902	230.787	-0.269801	-0.0482608	0.238862	0.536013	0.910734	0.583675		LOC100363441	hypothetical protein LOC100363441	1	100363441	XM_002729784.1,XM_002726885.1	293360496;293348590	XP_002729830.1,XP_002726931.1	NA	NA	NA
PH_rn_0001068	0.931931	0.999826	0.797335	27.8041	10.9866	21.3576	13.5505	11.185	37.0957	NA	NA	NA	NA	NA	NA		LOC100361323	astrotactin 2-like	1	100361323	XM_002729488.1,XM_002726539.1	293359296;293347408	XP_002729534.1,XP_002726585.1	NA	NA	NA
PH_rn_0001069	1.66447e-06	1.77184e-06	1.7018e-06	1546.73	1705.12	1564.19	312.662	322.679	319.871	0.215932	0.0469321	-0.116052	0.612565	0.911989	0.784721		Scrib	scribbled homolog (Drosophila)	1	362938	NM_001191879.1,XM_002729826.1,XM_002729825.1,XM_002729824.1,XM_002729823.1,XM_002726943.1,XM_001074724.2,XM_002726942.1,XM_002726941.1,XM_002726940.1	300798330;293360681;293360678;293360676;293360674;293348780;293348779;293348777;293348775;293348773	NP_001178808.1,XP_002729872.1,XP_002729871.1,XP_002729870.1,XP_002729869.1,XP_002726989.1,XP_001074724.1,XP_002726988.1,XP_002726987.1,XP_002726986.1	ENSRNOG00000032574	ENSRNOT00000047338,ENSRNOT00000052080,ENSRNOT00000045280	ENSRNOP00000049099,ENSRNOP00000050606,ENSRNOP00000044022
PH_rn_0001070	0.0284933	0.0725374	0.0882446	114.306	110.965	92.5495	32.7317	30.5245	28.4151	-0.0947899	-0.480102	-0.390317	0.876357	0.444515	0.537926		LOC680818	hypothetical protein LOC680818	1	680818	XM_001059033.2	293359763	XP_001059033.2	NA	NA	NA
PH_rn_0001071	0.0230934	0.0518592	0.0731254	119.455	119.754	96.6176	33.7534	32.221	29.1718	-0.0464639	-0.481454	-0.438777	0.938108	0.436619	0.481352		LOC100359999	hypothetical protein LOC100359999	1	100359999	XM_002729469.1	293359195	XP_002729515.1	NA	NA	NA
PH_rn_0001072	0.0676354	0.0858302	0.0129661	93.71	106.57	140.35	28.3551	29.6362	38.297	0.12627	0.404364	0.269479	0.841157	0.501806	0.650316		Pxdn	peroxidasin homolog (Drosophila)	1	554172	XM_001053103.2	293359855	XP_001053103.2	NA	NA	NA
PH_rn_0001073	0.678224	0.793157	0.829088	41.1912	36.2559	25.4257	17.1358	26.9995	28.1434	-0.277534	NA	NA	0.826729	NA	NA		LOC100360625	rCG37452-like	1	100360625	XM_002729243.1	293358199	XP_002729289.1	NA	NA	NA
PH_rn_0001074	0.000288873	0.000379082	0.000346346	291.428	320.809	289.853	68.094	69.9196	68.5003	0.123655	-0.124851	-0.229339	0.800917	0.799456	0.641045		LOC685173	similar to carbonic anhydrase 13	1	685173	XM_001062675.2	293360308	XP_001062675.2	NA	NA	NA
PH_rn_0001075	0.0592852	0.12632	0.408625	96.7994	96.6823	57.9706	29.0508	27.6218	20.7024	-0.0631182	-0.918431	-0.844274	0.920888	0.195665	0.235491		LOC100361876	mCG7602-like	1	100361876	XM_002729804.1,XM_002726906.1	293360577;293348670	XP_002729850.1,XP_002726952.1	NA	NA	NA
PH_rn_0001076	0.831287	0.994855	0.999958	30.8934	17.5786	8.13622	18.4566	14.1756	10.246	NA	NA	NA	NA	NA	NA		LOC100360602	hypothetical protein LOC100360602	1	100360602	XM_002729759.1	293360435	XP_002729805.1	NA	NA	NA
PH_rn_0001077	0.659646	0.711412	0.584186	40.1614	49.4398	48.8173	21.8758	18.0578	18.7426	0.208052	0.110497	-0.0949717	0.831182	0.909678	0.906574		Ncapg2	non-SMC condensin II complex, subunit G2	1	362798	XM_343124.4,XM_001061369.2	293360288;293348427	XP_343125.4,XP_001061369.2	ENSRNOG00000004968	ENSRNOT00000035255	ENSRNOP00000033392
PH_rn_0001078	0.960935	0.993879	0.978555	17.5063	18.6773	22.3746	17.1727	14.1493	14.1493	NA	NA	NA	NA	NA	NA		Atg13	ATG13 autophagy related 13 homolog (S. cerevisiae)	1	362164	XM_342465.4,XM_001069036.2	293357931;293346148	XP_342466.3,XP_001069036.1	NA	NA	NA
PH_rn_0001079	3.81951e-05	5.14211e-05	2.4694e-05	469.58	503.187	544.11	103.017	103.42	118.897	0.128775	0.146806	0.0663574	0.780252	0.748454	0.884581		Slc45a4	solute carrier family 45, member 4	1	315054	XM_235397.5,XM_002729819.1,XM_001068888.2,XM_002726935.1	293360647;293360645;293348740;293348738	XP_235397.4,XP_002729865.1,XP_001068888.1,XP_002726981.1	NA	NA	NA
PH_rn_0001080	9.7547e-05	0.000139024	5.71163e-05	371.751	397.716	436.305	83.866	84.0608	97.5816	0.11239	0.142892	0.0784036	0.812755	0.760878	0.86723		Dennd3	DENN/MADD domain containing 3	1	315055	XM_235398.5,XM_001072997.2	293360643;293348736	XP_235398.5,XP_001072997.2	NA	NA	NA
PH_rn_0001081	0.984481	0.996897	0.985294	21.6254	21.9732	18.3065	11.8554	11.4855	14.9786	NA	NA	NA	NA	NA	NA		RGD1308133	similar to RIKEN cDNA 1700010C24	1	315069	XM_235409.5,XM_001072719.2	293360636;293348729	XP_235409.5,XP_001072719.2	NA	NA	NA
PH_rn_0001082	0.00311056	0.00916029	0.000979591	179.182	171.391	233.916	45.7936	42.101	57.273	-0.102133	0.226413	0.34047	0.851056	0.665151	0.521304		Tcp1-ps1	t-complex protein 1, pseudogene 1	1	500254	XM_575602.3,XM_001075489.2	293358809;293346924	XP_575602.3,XP_001075489.2	NA	NA	NA
PH_rn_0001083	0.615188	0.999429	0.755833	40.1614	9.88796	40.6811	31.0238	12.9575	16.8569	NA	-0.149696	NA	NA	0.910978	NA		Pram1	PML-RARA regulated adaptor molecule 1	1	362848	XM_343179.3,XM_001079157.1	109480340;109481710	XP_343180.3,XP_001079157.1	ENSRNOG00000039204	ENSRNOT00000060002	ENSRNOP00000056752
PH_rn_0001084	2.33021e-05	6.46035e-05	2.96515e-05	537.545	475.721	517.667	116.283	98.3908	113.69	-0.148174	-0.115484	0.0743396	0.747163	0.79993	0.871541		RGD1309489	similar to Est1p-like protein B	1	314915	XM_002729808.1,XM_002726926.1	293360597;293348690	XP_002729854.1,XP_002726972.1	ENSRNOG00000024507	ENSRNOT00000037006	ENSRNOP00000061042
PH_rn_0001085	0.000614203	0.0332888	0.000263186	248.177	131.839	307.142	59.506	34.5469	71.9355	-0.951227	0.183198	1.11556	0.0940358	0.711584	0.0483458		LOC100359990	hypothetical protein LOC100359990	1	100359990	XM_002729172.1,XM_002726190.1	293357868;293346066	XP_002729218.1,XP_002726236.1	NA	NA	NA
PH_rn_0001086	0.590526	0.969886	0.328581	45.3103	27.4666	63.0557	17.7175	15.1037	21.8314	-0.81555	0.301355	1.11712	0.414459	0.694747	0.229932		Il31ra	interleukin 31 receptor A	1	688622	XM_226759.4,XM_002725901.1	109464385;293345172	XP_226759.4,XP_002725947.1	ENSRNOG00000042080	ENSRNOT00000041452	ENSRNOP00000046349
PH_rn_0001087	0.000638872	0.00071855	0.000764281	246.118	281.258	246.121	59.0927	62.5686	59.7461	0.166074	-0.135593	-0.286697	0.741084	0.788334	0.570076		Ppm1h	protein phosphatase 1H (PP2C domain containing)	1	314897	XM_002729796.1,XM_002726914.1	293360539;293348622	XP_002729842.1,XP_002726960.1	ENSRNOG00000004314	ENSRNOT00000066381	ENSRNOP00000061506
PH_rn_0001088	2.55974e-06	5.69228e-06	2.49746e-06	1216.17	982.204	1263.15	248.4	190.915	260.617	-0.255831	0.0824259	0.360312	0.556159	0.847598	0.409188		Cml3	camello-like 3	1	113892	XM_575585.3,XM_001074100.2	293358790;293346901	XP_575585.3,XP_001074100.2	NA	NA	NA
PH_rn_0001089	0.778734	0.999891	0.924258	35.0125	10.9866	24.4087	17.9544	10.7111	19.0539	NA	NA	NA	NA	NA	NA		Fer1l6	fer-1-like 6 (C. elegans)	1	314997	XM_235335.5,XM_001068781.2	293360620;293348711	XP_235335.5,XP_001068781.2	ENSRNOG00000025300	ENSRNOT00000038973	ENSRNOP00000032894
PH_rn_0001090	5.60219e-06	1.3072e-05	2.28735e-05	860.897	737.202	556.314	179.306	146.224	121.321	-0.193296	-0.660045	-0.446804	0.662094	0.152056	0.327443		Fam84b	family with sequence similarity 84, member B	1	315019	XM_235349.5,XM_001065586.2	293360631;293348723	XP_235349.1,XP_001065586.1	NA	NA	NA
PH_rn_0001091	0.992099	0.18797	0.120348	19.5658	86.7943	85.4303	11.3096	25.6697	26.803	NA	NA	-0.139067	NA	NA	0.832831		Tmem40	transmembrane protein 40	1	680858	NM_001191573.1,XM_001059205.2	300797284;293358874	NP_001178502.1,XP_001059205.2	ENSRNOG00000010430	ENSRNOT00000013889	ENSRNOP00000013889
PH_rn_0001092	0.999973	0.999722	0.998974	4.11912	13.1839	15.2554	10.0747	11.052	11.138	NA	NA	NA	NA	NA	NA		RGD1311993	hypothetical LOC315072	1	315072	XM_235415.5,XM_001069194.2	293360654;293348747	XP_235415.4,XP_001069194.1	ENSRNOG00000005382	ENSRNOT00000007671	ENSRNOP00000007671
PH_rn_0001093	0.997469	0.999871	0.99253	13.3871	12.0853	17.2895	11.8001	10.5623	13.6819	NA	NA	NA	NA	NA	NA		Zhx2	zinc fingers and homeoboxes 2	1	314988	XM_235318.4,XM_001067896.2	293360619;293348710	XP_235318.1,XP_001067896.1	ENSRNOG00000005417	ENSRNOT00000007326	ENSRNOP00000007326
PH_rn_0001094	1.39832e-06	2.19315e-06	1.01475e-06	1732.09	1510.66	2257.8	348.694	287.242	456.332	-0.121949	0.429366	0.59707	0.774207	0.31618	0.171145		Hnrpll	heterogeneous nuclear ribonucleoprotein L-like	1	313842	XM_233805.5,XM_001063027.2	293359745;293347912	XP_233805.5,XP_001063027.2	ENSRNOG00000006929	ENSRNOT00000009175	ENSRNOP00000009175
PH_rn_0001095	6.17876e-07	7.92153e-07	7.94772e-07	3714.42	3168.54	2831.41	733.794	589.175	569.17	-0.139513	-0.302392	-0.117381	0.737752	0.471193	0.778608		Ttc15	tetratricopeptide repeat domain 15	1	314013	XM_234029.5,XM_001071807.2	293359854;293348002	XP_234029.3,XP_001071807.1	NA	NA	NA
PH_rn_0001096	0.000444482	0.0012686	0.000778815	265.683	251.594	245.104	62.9907	57.0996	59.5332	-0.108433	-0.247361	-0.134885	0.829538	0.623319	0.790411		RGD1563296	similar to component of oligomeric golgi complex 5 isoform 1	1	314030	XM_002729621.1,XM_001076141.2	293359859;293348011	XP_002729667.1,XP_001076141.1	NA	NA	NA
PH_rn_0001097	3.49837e-05	0.000241695	9.26776e-06	480.908	352.671	736.328	105.242	75.7933	156.852	-0.42829	0.567618	1.00946	0.368483	0.219106	0.0410684		Ank2	ankyrin 2, neuronal	1	362036	XM_342337.4,XM_001076082.2	293357552;293345669	XP_342338.4,XP_001076082.2	ENSRNOG00000011076	ENSRNOT00000015288,ENSRNOT00000055615,ENSRNOT00000015386,ENSRNOT00000037255	ENSRNOP00000015288,ENSRNOP00000052477,ENSRNOP00000015386,ENSRNOP00000035307
PH_rn_0001098	0.118456	0.405973	0.463303	81.3527	67.0184	54.9195	25.7141	21.7119	20.1019	-0.359338	-0.746515	-0.378142	0.606208	0.305143	0.613783		Lrig3	leucine-rich repeats and immunoglobulin-like domains 3	1	299830	XM_216905.5,XM_001055013.2	293360547;293348633	XP_216905.5,XP_001055013.2	ENSRNOG00000007654	ENSRNOT00000058011,ENSRNOT00000032786	ENSRNOP00000054820,ENSRNOP00000030604
PH_rn_0001099	2.96677e-06	4.99901e-06	3.77502e-06	1131.73	1033.84	1039.4	231.996	200.342	216.565	-0.0783589	-0.0972938	0.00416439	0.856298	0.821759	0.992333		LOC100361188	ghiso	1	100361188	XM_002729439.1,XM_002726475.1	293359064;293347174	XP_002729485.1,XP_002726521.1	NA	NA	NA
PH_rn_0001100	0.989667	0.934361	0.831925	20.5956	28.5652	35.596	11.4026	18.6536	17.1855	NA	NA	0.248224	NA	NA	0.839089		LOC683598	similar to Uromodulin precursor (Tamm-Horsfall urinary glycoprotein) (THP)	1	683598	XM_002729550.1,XM_001066690.2	293359589;293347702	XP_002729596.1,XP_001066690.2	ENSRNOG00000037191	ENSRNOT00000056143	ENSRNOP00000052990
PH_rn_0001101	0.975669	0.998739	0.703599	21.6254	19.7759	42.7152	13.1052	10.8435	18.3296	NA	NA	NA	NA	NA	NA		Tgm6	transglutaminase 6	1	296152	XM_230601.5,XM_001079039.2	293358079;293346310	XP_230601.5,XP_001079039.2	ENSRNOG00000006830	ENSRNOT00000009097	ENSRNOP00000009097
PH_rn_0001102	0.999983	0.973974	0.71324	4.11912	29.6639	42.7152	9.78274	13.4017	17.3565	NA	NA	NA	NA	NA	NA		Styk1	serine/threonine/tyrosine kinase 1	1	500340	XM_575692.3,XM_001069819.2	293359008;293347131	XP_575692.3,XP_001069819.2	ENSRNOG00000010347	ENSRNOT00000036610,ENSRNOT00000013833	ENSRNOP00000038344,ENSRNOP00000013833
PH_rn_0001103	0.990198	0.592127	0.606204	16.4765	54.9331	47.8003	13.1083	23.3799	18.3752	NA	NA	-0.280188	NA	NA	0.755859		Plekhg3	pleckstrin homology domain containing, family G (with RhoGef domain) member 3	1	314249	XM_002729654.1,XM_234320.5,XM_002726757.1,XM_001080822.2	293360004;293360002;293348156;293348154	XP_002729700.1,XP_234320.5,XP_002726803.1,XP_001080822.2	NA	NA	NA
PH_rn_0001104	0.999902	0.710356	1	5.1489	1.09866	3.05108	10.7833	98.3477	8.4011	NA	NA	NA	NA	NA	NA		Insm2	insulinoma-associated 2	1	314131	XM_234255.5,XM_001079190.2	293359916;293348072	XP_234255.5,XP_001079190.2	ENSRNOG00000007754	ENSRNOT00000010188	ENSRNOP00000010188
PH_rn_0001105	0.0615218	0.0508199	0.0436092	95.7696	121.952	108.822	28.7549	33.2629	31.774	0.292296	0.00787146	-0.2975	0.639764	0.989844	0.628335		LOC688807	hypothetical protein LOC688807	1	688807	XM_001068381.1	109481388	XP_001068381.1	NA	NA	NA
PH_rn_0001106	5.27617e-06	1.53068e-05	3.86333e-06	883.552	702.045	1029.23	183.771	139.8	214.568	-0.302079	0.229361	0.530207	0.497006	0.599462	0.237919		Kif2a	kinesin family member 2A	1	84391	XM_345150.4,XM_001065173.2	293357034;293345154	XP_345151.4,XP_001065173.2	NA	NA	NA
PH_rn_0001107	0.847518	0.998236	0.798587	30.8934	18.6773	37.63	17.1924	11.7353	17.4653	NA	0.116341	NA	NA	0.912953	NA		Zfp334	zinc finger protein 334	1	311639	XM_230857.5,XM_001072745.2	293358269;293346500	XP_230857.5,XP_001072745.2	ENSRNOG00000019110	ENSRNOT00000025820	ENSRNOP00000025820
PH_rn_0001108	0.464936	0.690974	0.522016	51.489	50.5385	51.8684	20.3364	18.3188	19.4168	-0.117151	-0.163639	-0.0419997	0.886814	0.839683	0.957894		Fam179a	family with sequence similarity 179, member A	1	313892	XM_002729599.1,XM_002726698.1	293359789;293347927	XP_002729645.1,XP_002726744.1	ENSRNOG00000026344	ENSRNOT00000036374	ENSRNOP00000038699
PH_rn_0001109	0.954292	0.999659	0.56293	25.7445	10.9866	49.8344	13.0479	11.9513	19.0396	NA	NA	NA	NA	NA	NA		LOC100359900	DnaJ (Hsp40) homolog, subfamily B, member 4-like	1	100359900	XM_002729138.1	293357668	XP_002729184.1	NA	NA	NA
PH_rn_0001110	0.767737	0.99767	0.94282	37.0721	16.4799	27.4598	16.085	12.984	15.2296	NA	NA	NA	NA	NA	NA		LOC100361219	zinc finger protein 831	1	100361219	XM_002729257.1,XM_002726304.1	293358290;293346530	XP_002729303.1,XP_002726350.1	ENSRNOG00000024693	ENSRNOT00000033863	ENSRNOP00000030895
PH_rn_0001111	0.0080689	0.374553	0.0101669	148.288	69.2157	147.469	39.6036	22.2059	39.7797	-1.16228	-0.186406	0.980759	0.0808971	0.740337	0.131842		Efr3b	EFR3 homolog B (S. cerevisiae)	1	313928	XM_233942.5,XM_001066858.2	293359813;293347954	XP_233942.5,XP_001066858.2	ENSRNOG00000012950	ENSRNOT00000039251,ENSRNOT00000068214	ENSRNOP00000030729,ENSRNOP00000062505
PH_rn_0001112	2.88574e-05	0.000177177	4.29182e-05	506.652	376.841	468.85	110.269	80.2175	104.012	-0.404193	-0.181517	0.258322	0.391953	0.693215	0.582933		Fam40a	family with sequence similarity 40, member A	1	362012	XM_342311.4,XM_001068288.2	293357509;293345632	XP_342312.4,XP_001068288.1	ENSRNOG00000018293	ENSRNOT00000033776,ENSRNOT00000025036	ENSRNOP00000037044,ENSRNOP00000025036
PH_rn_0001113	0.0259948	0.0692987	0.00549083	116.365	112.064	166.793	33.0877	30.7011	43.7607	-0.105897	0.342786	0.447809	0.861252	0.548945	0.440917		Rad51l1	RAD51-like 1 (S. cerevisiae)	1	500679	XM_576058.3	293360009	XP_576058.3	NA	NA	NA
PH_rn_0001114	0.103823	0.0274936	0.00204646	84.442	137.333	202.389	26.5058	35.6242	50.9643	0.642894	1.09368	0.44273	0.307346	0.0740806	0.424645		LOC500007	similar to EF hand calcium binding domain 1	1	500007	XM_575361.3,XM_001068671.2	293358401;293346625	XP_575361.3,XP_001068671.2	NA	NA	NA
PH_rn_0001115	0.503542	0.00259587	0.00125168	49.4295	218.634	223.746	18.8211	50.9284	55.354	2.08296	2.02208	-0.0698665	0.0049966	0.00515651	0.892758		Hs1bp3	HCLS1 binding protein 3	1	313950	XM_233975.5,XM_001071788.2	293359823;293347970	XP_233975.5,XP_001071788.2	NA	NA	NA
PH_rn_0001116	0.601703	0.0051904	0.004012	44.2806	191.167	176.963	19.6042	45.7764	45.7544	2.04566	1.82899	-0.224206	0.00790874	0.0140598	0.67763		Znf512	zinc finger protein 512	1	313906	XM_233885.4,XM_001068079.1	109477967;109479049	XP_233885.3,XP_001068079.1	NA	NA	NA
PH_rn_0001117	5.62967e-06	9.59355e-06	9.07526e-06	858.837	815.207	741.413	178.894	160.469	157.848	-0.0412557	-0.225655	-0.167122	0.925207	0.609378	0.705804		RGD1304737	similar to KIAA1086 protein	1	314639	XM_234923.5,XM_001070148.2	293360361;293348471	XP_234923.5,XP_001070148.2	NA	NA	NA
PH_rn_0001118	0.00293929	0.00505745	0.0116065	181.241	192.266	145.435	46.2112	46.0057	39.7845	0.0485358	-0.497096	-0.519695	0.927872	0.374678	0.354599		Col8a2	collagen, type VIII, alpha 2	1	313592	XM_233542.5,XM_001057987.2	293359531;293347637	XP_233542.4,XP_001057987.1	NA	NA	NA
PH_rn_0001119	0.982972	0.999233	0.652752	18.5361	13.1839	43.7322	13.5817	12.3308	22.7191	NA	NA	NA	NA	NA	NA		LOC100359947	glycoprotein (predicted)-like	1	100359947	XM_002729192.1	293357985	XP_002729238.1	NA	NA	NA
PH_rn_0001120	0.524645	0.755042	0.314824	48.3997	43.9465	64.0728	18.4625	21.7945	22.136	-0.231559	0.227945	0.461591	0.807315	0.763512	0.604842		LOC690359	mCG142527-like	1	690359	XM_002729343.1,XM_002726134.1	293358664;293345959	XP_002729389.1,XP_002726180.1	NA	NA	NA
PH_rn_0001121	0.999923	0.999989	0.999975	4.11912	-1.09866	9.15325	10.8664	11.8554	9.59139	NA	NA	NA	NA	NA	NA		LOC100359871	mCG57219-like	1	100359871	XM_002729795.1	293360533	XP_002729841.1	NA	NA	NA
PH_rn_0001122	9.04207e-07	1.19224e-06	1.1118e-06	2439.55	2218.2	2097.11	486.148	416.12	424.725	-0.0544571	-0.160225	-0.0573438	0.89676	0.703151	0.891534		Unc79	unc-79 homolog (C. elegans)	1	314401	XM_234477.4,XM_002729723.1,XM_001067752.1,XM_002726761.1	109478588;293360071;109479848;293348226	XP_234477.4,XP_002729769.1,XP_001067752.1,XP_002726807.1	ENSRNOG00000008728	ENSRNOT00000011775,ENSRNOT00000066306	ENSRNOP00000011775,ENSRNOP00000061500
PH_rn_0001123	0.032084	0.255727	0.073938	111.216	80.2023	96.6176	32.0395	25.7311	29.2922	-0.534654	-0.378333	0.150763	0.419607	0.543657	0.822605		LOC100360900	hypothetical protein LOC100360900	1	100360900	XM_002729118.1,XM_002726050.1	293357570;293345686	XP_002729164.1,XP_002726096.1	NA	NA	NA
PH_rn_0001124	0.632232	0.805918	0.482488	43.2508	42.8478	53.9025	17.766	18.2718	19.9536	-0.106764	0.144857	0.254578	0.906425	0.858742	0.766198		Rex2	reduced expression 2	1	691261	XM_001077426.2	293359654	XP_001077426.2	NA	NA	NA
PH_rn_0001125	7.16731e-05	4.5308e-05	2.92372e-05	400.585	519.667	519.701	89.5355	106.446	114.094	0.396727	0.300137	-0.0464959	0.398864	0.518927	0.919052		RGD1560470	similar to Gene model 996	1	362083	XM_342384.4,XM_001077786.2	293357690;293345779	XP_342385.3,XP_001077786.2	NA	NA	NA
PH_rn_0001126	2.28863e-05	2.93774e-05	9.89874e-06	540.635	582.291	720.056	116.9	117.908	153.641	0.13268	0.371366	0.266107	0.770531	0.412585	0.55473		LOC100361585	rCG31991-like	1	100361585	XM_002729479.1,XM_002726532.1	293359279;293347394	XP_002729525.1,XP_002726578.1	NA	NA	NA
PH_rn_0001127	1.07695e-06	1.27704e-06	1.13086e-06	2099.72	2111.63	2126.61	420.124	396.734	431.169	0.0898166	0.0698427	0.0326414	0.831113	0.868164	0.938195		RGD1304694	similar to CG9646-PA	1	362974	XM_343304.4,XM_001078167.2	293360753;293348858	XP_343305.3,XP_001078167.1	ENSRNOG00000031269	ENSRNOT00000042070	ENSRNOP00000039129
PH_rn_0001128	0.0251247	0.0296902	0.0160995	117.395	135.135	134.248	33.3516	35.2016	37.0223	0.154607	0.0173061	-0.136074	0.793682	0.976382	0.814425		LOC689357	hypothetical protein LOC689357	1	689357	XM_002729281.1	293358498	XP_002729327.1	NA	NA	NA
PH_rn_0001129	0.00993441	0.0115665	0.00501204	142.11	163.701	169.844	38.3362	40.6488	44.3872	0.161731	0.0803991	-0.0643182	0.77376	0.884685	0.906913		Ahnak2	AHNAK nucleoprotein 2	1	314478	XM_234572.5,XM_001072924.2	293360127;293348286	XP_234572.5,XP_001072924.2	ENSRNOG00000028545	ENSRNOT00000039631	ENSRNOP00000036621
PH_rn_0001130	0.999966	0.999906	0.999942	7.20846	8.7893	1.01703	9.40938	11.1781	12.4437	NA	NA	NA	NA	NA	NA		LOC100360849	hypothetical protein LOC100360849	1	100360849	XM_002729568.1	293359633	XP_002729614.1	NA	NA	NA
PH_rn_0001131	0.0229112	0.0944218	0.0541193	119.455	104.373	108.822	33.696	29.3256	33.8744	-0.247268	-0.309423	-0.0720918	0.686225	0.617775	0.910012		LOC100360941	rCG61549-like	1	100360941	XM_002729630.1,XM_002726746.1	293359946;293348106	XP_002729676.1,XP_002726792.1	NA	NA	NA
PH_rn_0001132	0.136977	0.102815	0.059424	78.2633	102.176	101.703	25.0774	28.8799	30.3711	0.317933	0.199507	-0.135648	0.627887	0.757398	0.829112		LOC100361252	transmembrane protein 39b	1	100361252	XM_002729544.1	293359557	XP_002729590.1	NA	NA	NA
PH_rn_0001133	0.982766	0.993979	0.985761	20.5956	23.0719	23.3916	12.6214	12.3542	12.4768	NA	NA	NA	NA	NA	NA		LOC100360940	diablo-like	1	100360940	XM_002729541.1,XM_002729540.1,XM_002726629.1,XM_002726628.1	293359553;293359551;293347661;293347659	XP_002729587.1,XP_002729586.1,XP_002726675.1,XP_002726674.1	NA	NA	NA
PH_rn_0001134	0.984309	0.999045	0.999888	16.4765	12.0853	5.08514	14.3268	13.0061	11.9245	NA	NA	NA	NA	NA	NA		RGD1562785	similar to hypothetical protein 4932412H11	1	296836	XM_216085.4,XM_001068373.1	109471696;109473060	XP_216085.3,XP_001068373.1	ENSRNOG00000026196	ENSRNOT00000032529	ENSRNOP00000038387
PH_rn_0001135	0.00121396	0.00538817	0.00138172	216.254	190.069	218.661	53.1997	45.6185	54.237	-0.221128	-0.13527	0.0947183	0.675649	0.793528	0.857145		LOC100361007	rCG32064-like	1	100361007	XM_002729246.1,XM_002726288.1	293358230;293346458	XP_002729292.1,XP_002726334.1	ENSRNOG00000042443	ENSRNOT00000050465	ENSRNOP00000040881
PH_rn_0001136	0.0148823	0.15105	0.0419258	130.782	92.2876	109.839	36.0213	26.7968	32.0112	-0.558241	-0.427375	0.123645	0.368639	0.475372	0.843722		Armc2	armadillo repeat containing 2	1	499470	XM_574794.2,XM_001069261.1	109509629;109510303	XP_574794.2,XP_001069261.1	ENSRNOG00000026217	ENSRNOT00000031047	ENSRNOP00000033465
PH_rn_0001137	6.0103e-05	0.00024864	5.34747e-05	418.091	350.473	443.424	92.9485	75.3831	98.9845	-0.24011	0.00273863	0.278694	0.614077	0.995302	0.557061		RGD1565350	similar to Shb protein	1	362513	XM_002729477.1,XM_002726522.1	293359242;293347353	XP_002729523.1,XP_002726568.1	ENSRNOG00000011503	ENSRNOT00000015338	ENSRNOP00000015338
PH_rn_0001138	0.999988	0.999999	0.999953	4.11912	-1.09866	9.15325	9.56641	10.1016	10.0552	NA	NA	NA	NA	NA	NA		LOC100360177	hypothetical protein LOC100360177	1	100360177	XM_002729232.1	293358057	XP_002729278.1	NA	NA	NA
PH_rn_0001139	0.443723	0.590143	0.20864	52.5188	56.0318	73.226	19.5251	19.3773	24.1038	0.00438902	0.302171	0.291291	0.9955	0.678976	0.688844		Otof	otoferlin	1	84573	XM_002729614.1,XM_001062291.2,XM_002729613.1,XM_002726717.1,XM_001065408.2,XM_002726716.1	293359810;293359809;293359807;293347948;293347947;293347945	XP_002729660.1,XP_001062291.1,XP_002729659.1,XP_002726763.1,XP_001065408.1,XP_002726762.1	ENSRNOG00000009967	ENSRNOT00000013712,ENSRNOT00000044278	ENSRNOP00000013712,ENSRNOP00000046997
PH_rn_0001140	0.406226	0.732052	0.482488	54.5784	48.3411	53.9025	19.8994	17.7621	19.9529	-0.265206	-0.193851	0.0778276	0.738895	0.801184	0.922047		Foxd1	forkhead box D1	1	171299	XM_001057782.2	293357006	XP_001057782.1	NA	NA	NA
PH_rn_0001141	1.42445e-06	1.55175e-06	1.32716e-06	1710.47	1850.15	1839.8	344.49	349.093	374.107	0.191864	0.142264	0.00496227	0.651359	0.736832	0.990628		LOC100360914	F-box and WD-40 domain protein 7	1	100360914	XM_002729089.1	293357313	XP_002729135.1	NA	NA	NA
PH_rn_0001142	1.41998e-06	1.81956e-06	9.52377e-07	1714.58	1678.76	2385.95	345.297	317.878	481.559	0.0476491	0.526234	0.527195	0.910502	0.222873	0.22255		Sh3gl2	SH3-domain GRB2-like 2	1	116743	XM_342857.4,XM_001070855.2	293359341;293347447	XP_342858.4,XP_001070855.2	NA	NA	NA
PH_rn_0001143	0.999965	0.999925	0.999541	9.26803	12.0853	12.2043	8.87355	10.046	11.2071	NA	NA	NA	NA	NA	NA		RGD1561551	similar to Hypothetical protein MGC75664	1	500359	XM_575715.2,XM_001074172.2	293359056;293347166	XP_575715.1,XP_001074172.1	NA	NA	NA
PH_rn_0001144	0.103107	0.0309909	0.00250945	84.442	134.037	194.252	26.4202	35.0258	49.2933	0.60746	1.0319	0.416995	0.335173	0.0910879	0.454913		Rcc2	regulator of chromosome condensation 2	1	298594	XM_216557.5,XM_001072061.2	293359619;293347740	XP_216557.5,XP_001072061.2	NA	NA	NA
PH_rn_0001145	0.99152	0.990869	0.583584	17.5063	16.4799	16.2724	12.3393	16.0855	170.977	NA	NA	NA	NA	NA	NA		Zfp352l	zinc finger protein 352-like	1	298232	XM_233185.5,XM_001055938.2	293359359;293347461	XP_233185.5,XP_001055938.2	NA	NA	NA
PH_rn_0001146	0.978751	0.996851	0.960545	20.5956	20.8746	27.4598	13.2159	11.9245	13.5383	NA	NA	NA	NA	NA	NA		LOC690885	similar to NADH dehydrogenase (ubiquinone) 1 beta subcomplex, 6, 17kDa isoform 2	1	690885	XM_001076026.1	109474808	XP_001076026.1	NA	NA	NA
PH_rn_0001147	0.858117	0.950203	0.776675	31.9232	31.8612	39.6641	15.4413	14.9638	16.6003	NA	NA	NA	NA	NA	NA		RGD1564615	similar to mKIAA0241 protein	1	312371	XM_002729314.1,XM_002726368.1	293358592;293346816	XP_002729360.1,XP_002726414.1	ENSRNOG00000013314	ENSRNOT00000018425	ENSRNOP00000018426
PH_rn_0001148	0.000117093	0.000366607	0.000121753	356.304	323.007	364.096	80.8421	70.3219	83.2491	-0.142905	-0.0671788	0.100334	0.767245	0.887729	0.834862		LOC100362513	hypothetical protein LOC100362513	1	100362513	XM_002729095.1,XM_002725998.1	293357387;293345513	XP_002729141.1,XP_002726044.1	NA	NA	NA
PH_rn_0001149	0.999996	0.999984	0.999967	5.1489	2.19732	7.11919	8.68757	11.3674	10.3393	NA	NA	NA	NA	NA	NA		LOC100360089	mCG18165-like	1	100360089	XM_002729664.1	293360145	XP_002729710.1	NA	NA	NA
PH_rn_0001150	0.996254	0.996918	0.473827	14.4169	18.6773	79.3282	12.0456	12.7018	394.445	NA	NA	NA	NA	NA	NA		LOC685310	hypothetical protein LOC685310	1	685310	XM_002729152.1	293357721	XP_002729198.1	NA	NA	NA
PH_rn_0001151	0.997745	0.999991	0.999997	11.3276	3.29599	5.08514	12.3734	10.6527	9.33824	NA	NA	NA	NA	NA	NA		LOC100360213	rho GTPase-activating protein 15-like	1	100360213	XM_002729163.1	293357799	XP_002729209.1	NA	NA	NA
PH_rn_0001152	0.14303	0.303935	0.174118	77.2335	74.709	77.2941	24.7843	23.3098	25.0664	-0.125728	-0.180304	-0.0576999	0.854772	0.789636	0.93307		LOC690902	similar to Glyceraldehyde-3-phosphate dehydrogenase (GAPDH) (38 kDa BFA-dependent ADP-ribosylation substrate) (BARS-38)	1	690902	XM_002729162.1	293357804	XP_002729208.1	NA	NA	NA
PH_rn_0001153	0.000415882	0.00179216	0.000627698	269.803	235.114	256.291	63.8399	54.0263	61.7971	-0.228915	-0.201379	0.0266401	0.651893	0.687444	0.958149		Ncapd2	non-SMC condensin I complex, subunit D2	1	362438	XM_575668.3,XM_001065923.2	293358943;293347060	XP_575668.3,XP_001065923.2	ENSRNOG00000018771	ENSRNOT00000025889	ENSRNOP00000025889
PH_rn_0001154	0.997217	0.994981	0.998645	12.3574	17.5786	11.1873	12.3308	14.1194	12.9248	NA	NA	NA	NA	NA	NA		Ccdc37	coiled-coil domain containing 37	1	297444	XM_216219.5,XM_001076288.2	293358824;293346943	XP_216219.5,XP_001076288.2	ENSRNOG00000017959	ENSRNOT00000024222	ENSRNOP00000024222
PH_rn_0001155	0.000157082	0.000654084	0.00015694	332.619	286.751	343.755	76.1514	63.5992	79.2065	-0.227692	-0.0563648	0.181254	0.642448	0.906479	0.710402		Rimklb	ribosomal modification protein rimK-like family member B	1	362428	XM_342749.4,XM_001060530.2	293358925;293347044	XP_342750.3,XP_001060530.1	NA	NA	NA
PH_rn_0001156	0.00208515	0.00404638	0.000353413	194.629	201.055	288.836	48.9698	47.7038	68.3169	0.0114305	0.42718	0.424926	0.982802	0.405683	0.409222		LOC100360074	hypothetical protein LOC100360074	1	100360074	XM_002729193.1	293357991	XP_002729239.1	ENSRNOG00000037309	ENSRNOT00000056447	ENSRNOP00000053285
PH_rn_0001157	0.00554981	0.0152019	0.00857822	159.616	154.911	152.554	41.8493	38.9548	40.8223	-0.0845136	-0.244415	-0.143051	0.879471	0.660227	0.798744		LOC680646	similar to 40S ribosomal protein S2	1	680646	XM_002729641.1,XM_002726693.1	293359874;293348029	XP_002729687.1,XP_002726739.1	ENSRNOG00000022450	ENSRNOT00000036337	ENSRNOP00000044563
PH_rn_0001158	7.6548e-06	9.82096e-06	7.16068e-06	766.157	808.615	806.503	160.859	159.259	170.697	0.107443	0.0585759	-0.0304841	0.807868	0.894156	0.944815		Ptpn3	protein tyrosine phosphatase, non-receptor type 3	1	362524	XM_001059757.2,XM_001055793.2	293359272;293347385	XP_001059757.1,XP_001055793.1	NA	NA	NA
PH_rn_0001159	0.931695	0.951356	0.886881	26.7743	32.9599	33.5619	14.2711	14.1897	15.1114	NA	NA	NA	NA	NA	NA		LOC690794	rCG63212-like	1	690794	XM_002729373.1,XM_002726101.1	293358725;293345892	XP_002729419.1,XP_002726147.1	ENSRNOG00000042083	ENSRNOT00000063862	ENSRNOP00000059930
PH_rn_0001160	7.55264e-07	7.11904e-07	7.54108e-07	2917.37	3556.37	2992.1	578.97	659.781	600.775	0.374061	0.118548	-0.19965	0.375477	0.776386	0.632793		Tp53inp2	tumor protein p53 inducible nuclear protein 2	1	362246	XM_001074013.2,XM_001063973.2	293358189;293346418	XP_001074013.1,XP_001063973.1	NA	NA	NA
PH_rn_0001161	0.995965	0.999523	0.989129	13.3871	17.5786	22.3746	12.5729	10.3105	12.2983	NA	NA	NA	NA	NA	NA		RGD1564859	RGD1564859	1	362536	XM_347061.4	293359332	XP_347062.4	NA	NA	NA
PH_rn_0001162	0.981237	0.976258	0.699992	21.6254	28.5652	29.4938	12.3474	13.6352	43.8178	NA	NA	NA	NA	NA	NA		LOC100360076	putative taste receptor T2R14-like	1	100360076	XM_002729433.1,XM_002726469.1	293359016;293347141	XP_002729479.1,XP_002726515.1	ENSRNOG00000033310	ENSRNOT00000041528	ENSRNOP00000045262
PH_rn_0001163	7.47771e-07	1.0632e-06	8.78643e-07	2949.29	2424.75	2565.96	585.173	453.735	516.958	-0.198004	-0.124444	0.115167	0.63703	0.765953	0.78355		Ncoa6	nuclear receptor coactivator 6	1	116464	XM_342552.4,XM_001064189.2	293358190;293346419	XP_342553.4,XP_001064189.1	ENSRNOG00000018288	ENSRNOT00000024714	ENSRNOP00000024714
PH_rn_0001164	0.645421	0.934636	0.6682	42.221	31.8612	44.7492	18.7477	16.5212	18.0587	NA	-0.0857054	NA	NA	0.923278	NA		RGD1560182	similar to lipoxygenase homology domains 1	1	362480	XM_002729460.1	293359135	XP_002729506.1	NA	NA	NA
PH_rn_0001165	1.84675e-05	0.000106483	0.000153389	576.677	422.985	345.789	123.98	88.7317	79.6307	-0.41849	-0.815096	-0.353362	0.369583	0.0947545	0.460709		Zfp462	zinc finger protein 462	1	362522	XM_342840.4,XM_002726534.1	293359263;293347373	XP_342841.3,XP_002726580.1	ENSRNOG00000019021	ENSRNOT00000025799	ENSRNOP00000025799
PH_rn_0001166	0.99998	0.999999	0.999999	1.02978	0	1.01703	10.6779	10.1261	9.44354	NA	NA	NA	NA	NA	NA		LOC689900	hypothetical protein LOC689900	1	689900	XM_001072450.1,XM_002726386.1	109472147;293346848	XP_001072450.1,XP_002726432.1	NA	NA	NA
PH_rn_0001167	0.257683	0.359031	0.553491	64.8762	70.3144	49.8344	22.3931	22.3499	22.6045	0.0327332	-0.558024	-0.585927	0.963679	0.498434	0.473067		Fbxo10	F-box protein 10	1	362511	XM_342829.4,XM_001071167.2	293359238;293347349	XP_342830.4,XP_001071167.2	NA	NA	NA
PH_rn_0001168	0.991182	0.998623	0.99971	16.4765	12.0853	12.2043	12.8679	13.588	10.7241	NA	NA	NA	NA	NA	NA		LOC100360164	hypothetical protein LOC100360164	1	100360164	XM_002729417.1	293359050	XP_002729463.1	NA	NA	NA
PH_rn_0001169	0.699895	0.971322	0.946993	39.1317	28.5652	27.4598	18.9328	14.3342	14.8445	NA	NA	NA	NA	NA	NA		LOC100362616	transcription factor MEL1	1	100362616	XM_002729584.1	293359703	XP_002729630.1	NA	NA	NA
PH_rn_0001170	3.60077e-07	3.79312e-07	3.68307e-07	12822.8	11871	11922.6	2502.86	2173.46	2357.06	0.0179317	0.0503363	0.085251	0.965138	0.902352	0.835525		LOC100360120	hypothetical protein LOC100360120	1	100360120	XM_002729434.1,XM_002726470.1	293359020;293347145	XP_002729480.1,XP_002726516.1	NA	NA	NA
PH_rn_0001171	0.0474768	0.0695214	0.0150067	101.948	112.064	136.282	30.1392	30.7371	37.4662	0.0808806	0.24144	0.15204	0.895911	0.685188	0.797345		Znf839	zinc finger protein 839	1	500723	XM_576102.3,XM_001071353.2	293360107;293348264	XP_576102.3,XP_001071353.2	NA	NA	NA
PH_rn_0001172	0.00215509	0.0047741	2.89184e-05	192.569	194.463	520.718	48.4473	46.4247	114.27	-0.0217771	1.32014	1.34256	0.967339	0.0148597	0.0138055		LOC366300	hypothetical LOC366300	1	366300	XM_002729457.1,XM_002726499.1	293359124;293347230	XP_002729503.1,XP_002726545.1	NA	NA	NA
PH_rn_0001173	0.130953	0.610027	0.105592	79.2931	54.9331	88.4814	25.3399	19.2037	27.5367	-0.612151	-0.0215769	0.586401	0.403652	0.973879	0.411803		Rtl1	retrotransposon-like 1	1	314581	XM_243381.5,XM_001070232.2	293360100;293348256	XP_243381.5,XP_001070232.2	NA	NA	NA
PH_rn_0001174	0.983117	0.999297	0.987771	20.5956	14.2826	15.2554	12.5664	11.8585	15.847	NA	NA	NA	NA	NA	NA		LOC691008	hypothetical protein LOC691008	1	691008	XM_001076490.2	293359046	XP_001076490.2	NA	NA	NA
PH_rn_0001175	0.0497196	0.049637	0.022151	100.919	120.853	126.111	29.9413	32.4072	35.4566	0.205321	0.144608	-0.0688308	0.737798	0.810465	0.907597		Ccdc136	coiled-coil domain containing 136	1	362331	XM_342652.4,XM_001064000.2	293358468;293346693	XP_342653.4,XP_001064000.2	ENSRNOG00000007100	ENSRNOT00000060309	ENSRNOP00000057058
PH_rn_0001176	0.52634	0.672079	0.288188	47.3699	51.6371	66.1068	32.5842	18.373	22.6327	0.0335437	0.304166	0.268023	0.976933	0.776984	0.721735		Slc25a13	solute carrier family 25, member 13 (citrin)	1	362322	XM_342640.4,XM_001054092.2	293358410;293346638	XP_342641.3,XP_001054092.2	NA	NA	NA
PH_rn_0001177	0.143528	0.0939068	0.104883	77.2335	104.373	88.4814	24.8372	29.2543	27.4489	0.368011	0.0161173	-0.362803	0.574322	0.980509	0.572265		LOC100359415	hypothetical protein LOC100359415	1	100359415	XM_002729050.1	293357171	XP_002729096.1	NA	NA	NA
PH_rn_0001178	0.0242431	0.0730702	0.166956	118.425	110.965	78.3111	33.6006	30.6086	25.3611	-0.145299	-0.774159	-0.625019	0.810966	0.235352	0.342963		LOC100360149	homeobox protein-like	1	100360149	XM_002728944.1	293356836	XP_002728990.1	NA	NA	NA
PH_rn_0001179	0.0258613	0.188218	0.21276	116.365	86.7943	73.226	33.0494	25.698	24.5507	-0.482217	-0.84629	-0.35564	0.447265	0.202978	0.603375		Osbpl3	oxysterol binding protein-like 3	1	362360	XM_002729308.1,XM_342683.4,XM_002726381.1,XM_001055606.2	293358563;293358561;293346787;293346785	XP_002729354.1,XP_342684.4,XP_002726427.1,XP_001055606.2	NA	NA	NA
PH_rn_0001180	1.81768e-05	3.74147e-05	1.22989e-05	577.707	550.43	670.221	124.113	112.288	143.795	-0.0443064	0.171211	0.240801	0.922315	0.703123	0.594931		Herc6	hect domain and RLD 6	1	362376	XM_342700.3,XM_001064216.2	109472112;293346824	XP_342701.3,XP_001064216.2	NA	NA	NA
PH_rn_0001181	0.232159	0.187983	0.212922	66.9357	86.7943	73.226	22.5987	25.6712	24.5685	0.298887	-0.0518916	-0.35564	0.663925	0.941177	0.603255		Tctex1d4	Tctex1 domain containing 4	1	313527	XM_233427.5,XM_001071721.2	293359460;293347571	XP_233427.4,XP_001071721.1	ENSRNOG00000018463	ENSRNOT00000024921	ENSRNOP00000024921
PH_rn_0001182	0.999955	0.999998	0.95202	7.20846	3.29599	1.01703	9.60253	9.55613	30.355	NA	NA	NA	NA	NA	NA		LOC685179	similar to SWI/SNF-related matrix-associated actin-dependent regulator of chromatin c2	1	685179	XM_001055795.2,XM_001055673.2,XM_002729767.1,XM_002726856.1	293360328;293360327;293360325;293348441	XP_001055795.1,XP_001055673.1,XP_002729813.1,XP_002726902.1	NA	NA	NA
PH_rn_0001183	1.01415e-06	1.18224e-06	8.95498e-07	2205.79	2232.48	2520.2	440.731	418.723	507.949	0.0995965	0.254192	0.204978	0.812795	0.546538	0.626285		Plekha5	pleckstrin homology domain containing, family A member 5	1	246237	XM_342781.4,XM_001073627.2	293359048;293347164	XP_342782.4,XP_001073627.2	NA	NA	NA
PH_rn_0001184	1.15885e-05	2.63864e-05	1.55321e-05	665.238	599.87	623.438	141.204	121.133	134.575	-0.126485	-0.133245	0.0124641	0.778529	0.765965	0.977916		Ube3c	ubiquitin protein ligase E3C	1	362294	XM_347039.4,XM_001055148.2	293358329;293346578	XP_347040.2,XP_001055148.1	NA	NA	NA
PH_rn_0001185	0.415099	0.630081	0.522018	54.5784	53.8344	51.8684	22.1091	19.0077	19.4143	-0.108837	-0.248693	-0.135275	0.895049	0.76339	0.863393		Cdk7	cyclin-dependent kinase 7	1	171150	XM_215467.5,XM_001071127.2	293357016;293345138	XP_215467.2,XP_001071127.2	NA	NA	NA
PH_rn_0001186	0.974501	0.962072	0.810876	19.5658	21.9732	37.63	14.3268	19.1117	16.5204	NA	NA	NA	NA	NA	NA		Fam43b	family with sequence similarity 43, member B	1	313650	XM_233583.5,XM_001070592.2	293359612;293347731	XP_233583.3,XP_001070592.1	ENSRNOG00000043113	ENSRNOT00000068065	ENSRNOP00000061195
PH_rn_0001187	0.000719005	0.000130827	0.000182754	371.751	403.209	332.568	98.0678	85.072	77.0012	0.133076	-0.261166	-0.34442	0.795075	0.621379	0.474372		Mkl1	megakaryoblastic leukemia (translocation) 1	1	315151	XM_235497.5,XM_001077101.2	293360730;293348828	XP_235497.5,XP_001077101.2	NA	NA	NA
PH_rn_0001188	8.47069e-07	1.06637e-06	1.09879e-06	2594.02	2419.25	2116.44	516.152	452.738	428.524	-0.0170312	-0.232196	-0.166032	0.96756	0.581439	0.693258		Fam115a	family with sequence similarity 115, member A	1	362353	XM_342675.4,XM_001072497.2	293358539;293346765	XP_342676.4,XP_001072497.2	ENSRNOG00000017911	ENSRNOT00000065428	ENSRNOP00000062420
PH_rn_0001189	0.000242365	0.000415404	0.000488817	310.994	314.217	269.512	72.6248	68.6511	64.4144	0.00284093	-0.323905	-0.308259	0.995376	0.515311	0.534986		Krba1	KRAB-A domain containing 1	1	362358	XM_342681.3,XM_001053983.1	109472008;109473449	XP_342682.2,XP_001053983.1	NA	NA	NA
PH_rn_0001190	0.389171	0.771559	0.713038	55.6082	46.1438	42.7152	20.2632	17.2663	17.3761	-0.359568	-0.552788	-0.181774	0.654817	0.497724	0.829453		Tecpr2	tectonin beta-propeller repeat containing 2	1	314456	XM_234543.5,XM_001071398.2	293360109;293348266	XP_234543.4,XP_001071398.1	ENSRNOG00000021904	ENSRNOT00000030864	ENSRNOP00000035369
PH_rn_0001191	0.482923	0.630932	0.783526	50.4593	53.8344	38.6471	18.877	18.866	17.3946	0.00357882	-0.554777	-0.553748	0.996366	0.519399	0.520005		RGD1561716	similar to novel protein	1	500624	XM_002729615.1,XM_002726722.1	293359817;293347966	XP_002729661.1,XP_002726768.1	ENSRNOG00000023508	ENSRNOT00000032664	ENSRNOP00000038937
PH_rn_0001192	0.695054	0.963944	0.866401	40.1614	28.5652	29.4938	17.4617	15.2929	20.3148	NA	-0.613643	NA	NA	0.588485	NA		LOC681294	similar to phasmid Socket Absent PSA-4, homolog of SWI2/SNF2-related matrix-associated actin-dependent regulator of chromatin, required for an asymmetric cell division (170.6 kD) (psa-4)	1	681294	XM_002729309.1	293358554	XP_002729355.1	NA	NA	NA
PH_rn_0001193	0.999995	1	1	5.1489	1.09866	1.01703	8.81244	8.42998	8.84325	NA	NA	NA	NA	NA	NA		Krt78	keratin 78	1	315324	XM_002729849.1,XM_001067238.2	293360851;293348973	XP_002729895.1,XP_001067238.2	NA	NA	NA
PH_rn_0001194	0.951531	0.999831	0.999413	6.17868	13.1839	13.2214	25.0457	10.5176	11.1515	NA	NA	NA	NA	NA	NA		Dyrk4	dual-specificity tyrosine-(Y)-phosphorylation regulated kinase 4	1	312721	XM_232364.5,XM_002726450.1	293358953;293347069	XP_232364.5,XP_002726496.1	ENSRNOG00000024774	ENSRNOT00000026796,ENSRNOT00000049662	ENSRNOP00000026796,ENSRNOP00000051169
PH_rn_0001195	0.948672	0.999848	0.898968	7.20846	6.59197	14.2384	24.8627	12.2966	29.5167	NA	NA	NA	NA	NA	NA		Hoxc13	homeobox C13	1	315337	XM_235695.4,XM_001068426.2	109481373;293348982	XP_235695.3,XP_001068426.2	ENSRNOG00000028679	ENSRNOT00000033300	ENSRNOP00000034124
PH_rn_0001196	0.6876	0.144277	0.533366	38.1019	93.3863	47.8003	22.4408	26.9832	60.7515	1.21592	0.15643	-1.06473	0.165888	0.941592	0.45247		Wnt2	wingless-type MMTV integration site family member 2	1	114487	XM_575397.3,XM_001059030.2	293358442;293346668	XP_575397.1,XP_001059030.1	ENSRNOG00000007843	ENSRNOT00000010427	ENSRNOP00000010427
PH_rn_0001197	0.00681222	0.0262338	0.00404035	153.437	138.431	176.963	40.6476	35.7635	45.7959	-0.192252	0.0310722	0.234227	0.735259	0.954678	0.674708		Nckap5l	NCK-associated protein 5-like	1	315297	XM_235649.4,XM_001063764.2	109481301;293348944	XP_235649.4,XP_001063764.2	ENSRNOG00000017033	ENSRNOT00000022937	ENSRNOP00000022937
PH_rn_0001198	0.149441	0.33364	0.300814	76.2038	72.5117	65.0898	24.4946	23.3246	22.3309	-0.1509	-0.410641	-0.255166	0.828785	0.557632	0.723756		LOC100359614	ubiquitin specific peptidase 18-like	1	100359614	XM_002729452.1	293359099	XP_002729498.1	NA	NA	NA
PH_rn_0001199	0.546669	0.903247	0.641556	47.3699	31.8612	45.7663	18.0208	19.5422	19.0445	-0.665105	-0.220375	0.451443	0.522799	0.790895	0.679147		RGD1561115	similar to Gene model 1568	1	500686	XM_576068.3,XM_001053824.2	293360028;293348171	XP_576068.2,XP_001053824.1	ENSRNOG00000033973	ENSRNOT00000040965	ENSRNOP00000045958
PH_rn_0001200	0.0852941	0.151462	0.105507	88.5611	92.2876	88.4814	27.2743	26.8449	27.5262	-0.00650501	-0.179906	-0.180619	0.99201	0.781453	0.781538		LOC310487	similar to purinergic receptor P2Y, G-protein coupled, 4	1	310487	XM_001077210.1,XM_001065668.1	109464936;109466774	XP_001077210.1,XP_001065668.1	ENSRNOG00000021288	ENSRNOT00000042530	ENSRNOP00000039059
PH_rn_0001201	6.40068e-06	6.0893e-06	7.79196e-06	817.646	958.034	782.094	170.872	186.525	165.876	0.26654	-0.0774096	-0.313013	0.545224	0.860292	0.478983		LOC100360403	ATP-binding cassette, sub-family C, member 9-like	1	100360403	XM_002729420.1	293359054	XP_002729466.1	NA	NA	NA
PH_rn_0001202	0.999886	0.999069	0.999722	10.2978	15.3813	12.2043	9.44057	11.8928	10.6837	NA	NA	NA	NA	NA	NA		Hoxc10	homeo box C10	1	315338	XM_235698.5,XM_001068573.2	293360860;293348984	XP_235698.3,XP_001068573.2	ENSRNOG00000016149	ENSRNOT00000021647	ENSRNOP00000021647
PH_rn_0001203	0.113479	0.24555	0.120215	82.3824	80.2023	85.4303	25.9956	24.4663	26.7874	-0.111878	-0.127312	-0.022129	0.868069	0.846683	0.973562		Lclat1	lysocardiolipin acyltransferase 1	1	362702	XM_343020.4,XM_001060474.2	293359787;293347925	XP_343021.4,XP_001060474.2	ENSRNOG00000034026	ENSRNOT00000043641	ENSRNOP00000050960
PH_rn_0001204	5.287e-05	0.000152385	0.000296735	431.478	390.025	299.006	95.5525	82.6723	70.2825	-0.122283	-0.627741	-0.456189	0.794951	0.200454	0.35131		LOC298018	hypothetical LOC298018	1	298018	XM_002729478.1,XM_002726530.1	293359266;293347379	XP_002729524.1,XP_002726576.1	NA	NA	NA
PH_rn_0001205	0.663623	0.903612	0.790764	41.1912	31.8612	36.613	18.8703	19.507	19.3711	-0.463947	-0.338225	0.131325	0.685259	0.742223	0.915138		LOC100360025	hypothetical protein LOC100360025	1	100360025	XM_002728979.1	293356904	XP_002729025.1	NA	NA	NA
PH_rn_0001206	0.000407279	0.000306288	8.26388e-05	270.832	335.092	398.675	64.0282	72.5283	90.1173	0.293121	0.450321	0.183946	0.552951	0.356618	0.700225		Unc84b	unc-84 homolog B (C. elegans)	1	315135	XM_235483.5,XM_001076724.2	293360726;293348822	XP_235483.5,XP_001076724.2	NA	NA	NA
PH_rn_0001207	0.00432701	0.0024637	8.22585e-05	167.854	220.831	398.675	43.5287	51.3352	90.0897	0.359349	1.11558	0.77142	0.503387	0.0389301	0.130983		Lin52	lin-52 homolog (C. elegans)	1	362763	XM_343089.4,XM_001056671.2	293360041;293348187	XP_343090.4,XP_001056671.2	NA	NA	NA
PH_rn_0001208	0.974066	0.944186	0.965837	23.685	23.0719	25.4257	12.2239	20.887	14.1505	NA	NA	NA	NA	NA	NA		Hhipl1	HHIP-like 1	1	362781	XM_343107.4,XM_001069270.2	293360093;293348251	XP_343108.4,XP_001069270.2	ENSRNOG00000028390	ENSRNOT00000034883	ENSRNOP00000038254
PH_rn_0001209	1.28557e-06	1.3382e-06	1.7872e-06	1836.1	2041.31	1519.44	368.899	383.907	311.075	0.233578	-0.240831	-0.412724	0.5818	0.571583	0.33703		Ints3	integrator complex subunit 3	1	361988	XM_342288.4,XM_001075102.2	293357360;293345475	XP_342289.2,XP_001075102.1	NA	NA	NA
PH_rn_0001210	0.612573	0.975829	0.583559	44.2806	25.2692	48.8173	17.5693	15.3481	18.8937	NA	-0.0303651	NA	NA	0.970421	NA		LOC100360513	hypothetical protein LOC100360513	1	100360513	XM_002729054.1,XM_002725948.1	293357194;293345319	XP_002729100.1,XP_002725994.1	NA	NA	NA
PH_rn_0001211	0.996178	0.988747	0.542664	13.3871	20.8746	50.8514	12.4768	14.8372	19.0732	NA	NA	NA	NA	NA	NA		Gramd4	GRAM domain containing 4	1	315203	XM_235571.5,XM_001078454.2	293360760;293348865	XP_235571.5,XP_001078454.2	NA	NA	NA
PH_rn_0001212	0.00149953	0.00093293	0.00426409	206.986	266.975	174.929	51.3181	59.9184	45.353	0.335484	-0.410849	-0.714357	0.515387	0.443359	0.184561		RGD1565252	similar to immunoglobulin kappa-chain	1	690247	XM_002729340.1	293358656	XP_002729386.1	ENSRNOG00000038325|ENSRNOG00000030066	ENSRNOT00000058359|ENSRNOT00000058364	ENSRNOP00000055161|ENSRNOP00000055166
PH_rn_0001213	6.2316e-07	7.51852e-07	7.41017e-07	3672.2	3347.62	3050.07	725.593	621.78	612.18	-0.0431897	-0.176155	-0.0858301	0.917273	0.672725	0.836816		Mapk8ip2	mitogen-activated protein kinase 8 interacting protein 2	1	315220	XM_235565.5,XM_001055248.2	293360778;293348891	XP_235565.5,XP_001055248.1	ENSRNOG00000032828	ENSRNOT00000055792	ENSRNOP00000052648
PH_rn_0001214	1.96096e-05	4.91804e-05	0.000195289	565.35	508.681	327.483	121.721	104.418	75.9688	-0.125699	-0.868382	-0.696666	0.783111	0.07803	0.15362		LOC100360470	hypothetical protein LOC100360470	1	100360470	XM_002729751.1,XM_002726862.1	293360355;293348463	XP_002729797.1,XP_002726908.1	NA	NA	NA
PH_rn_0001215	9.53296e-07	1.42234e-06	9.83497e-07	2326.27	1957.82	2318.82	464.14	368.695	468.34	-0.166967	0.0558869	0.266963	0.692131	0.893962	0.528285		Hectd1	HECT domain containing 1	1	362736	XM_343060.4,XM_001078686.2	293359899;293348057	XP_343061.4,XP_001078686.2	ENSRNOG00000006905	ENSRNOT00000008459	ENSRNOP00000008459
PH_rn_0001216	0.20115	0.994014	0.62121	70.0251	23.0719	33.5619	23.2881	12.3415	61.716	NA	-1.23663	NA	NA	0.505439	NA		LOC100361322	PPE FAMILY PROTEIN-like	1	100361322	XM_002729128.1	293357629	XP_002729174.1	NA	NA	NA
PH_rn_0001217	9.5267e-05	0.000102887	0.000129192	373.81	426.281	359.011	84.2684	89.3328	82.2258	0.208616	-0.155195	-0.308398	0.659495	0.744136	0.517408		Ptpns1l3	protein tyrosine phosphatase, non-receptor type substrate 1-like 3	1	310213	XM_002729023.1	293357121	XP_002729069.1	NA	NA	NA
PH_rn_0001218	0.354949	0.402757	0.56157	57.6677	68.1171	49.8344	20.6085	25.1244	19.4876	0.154584	-0.386099	-0.539055	0.845954	0.622934	0.523753		LOC100360356	hypothetical protein LOC100360356	1	100360356	XM_002729548.1	293359577	XP_002729594.1	NA	NA	NA
PH_rn_0001219	5.93708e-07	7.84669e-07	9.99082e-07	3925.52	3199.3	2288.31	774.801	594.773	462.342	-0.204559	-0.696646	-0.44529	0.623999	0.109869	0.295695		LOC100362471	hypothetical protein LOC100362471	1	100362471	XM_002729582.1	293359722	XP_002729628.1	NA	NA	NA
PH_rn_0001220	0.0977076	0.165722	0.132255	85.4718	90.0903	83.3963	26.5602	26.4476	26.4049	0.00793218	-0.215056	-0.228101	0.990345	0.743669	0.73004		LOC100360367	rCG64219-like	1	100360367	XM_002729688.1	293360194	XP_002729734.1	NA	NA	NA
PH_rn_0001221	0.406209	0.872889	0.712785	54.5784	36.2559	42.7152	19.8958	18.8789	17.4006	-0.681616	-0.525503	0.167304	0.467134	0.518685	0.867567		LOC100360365	hypothetical protein LOC100360365	1	100360365	XM_002729107.1	293357539	XP_002729153.1	NA	NA	NA
PH_rn_0001222	0.994614	0.997637	0.511985	8.23825	12.0853	51.8684	15.1649	14.5592	36.367	NA	NA	NA	NA	NA	NA		Setx	senataxin	1	362096	XM_002726079.2,XM_342400.4	295851818;293357728	XP_002726125.1,XP_342401.3	ENSRNOG00000013491	ENSRNOT00000018281,ENSRNOT00000017984	ENSRNOP00000018281,ENSRNOP00000017984
PH_rn_0001223	0.309088	0.732101	0.199578	60.7571	48.3411	74.243	21.3025	17.7573	24.3638	-0.418842	0.109522	0.528635	0.592378	0.87708	0.481146		LOC100360322	rCG28742-like	1	100360322	XM_002729106.1,XM_002726066.1	293357537;293345656	XP_002729152.1,XP_002726112.1	ENSRNOG00000037031	ENSRNOT00000055730	ENSRNOP00000052588
PH_rn_0001224	0.83744	0.987009	0.67468	29.8636	19.7759	42.7152	19.0107	15.7501	21.8335	NA	NA	NA	NA	NA	NA		LOC680678	similar to transcription factor 23	1	680678	XM_001058324.2	293359119	XP_001058324.2	NA	NA	NA
PH_rn_0001225	0.989011	0.902494	0.584143	13.3871	32.9599	48.8173	14.7494	18.8047	18.7529	NA	NA	0.493469	NA	NA	0.62481		Lrp8	low density lipoprotein receptor-related protein 8, apolipoprotein e receptor	1	362558	XM_342877.4,XM_001066578.2	293359421;293347527	XP_342878.4,XP_001066578.2	ENSRNOG00000013064	ENSRNOT00000031250,ENSRNOT00000017584,ENSRNOT00000017575	ENSRNOP00000029579,ENSRNOP00000017584,ENSRNOP00000017575
PH_rn_0001226	0.00922099	0.011126	0.00483796	144.169	164.799	170.861	38.7321	40.8219	44.5642	0.150959	0.0685341	-0.0650856	0.787739	0.90131	0.9056		Nfam1	NFAT activating protein with ITAM motif 1	1	362966	XM_343297.4,XM_001077695.2	293360745;293348847	XP_343298.4,XP_001077695.2	ENSRNOG00000022975	ENSRNOT00000037681	ENSRNOP00000030943
PH_rn_0001227	0.735203	0.676865	0.912769	17.5063	26.3679	31.5279	49.4028	68.6498	14.8539	NA	NA	NA	NA	NA	NA		RGD1560700	similar to palmitoyl-protein thioesterase	1	362585	XM_342904.4,XM_001054413.2	293359509;293347620	XP_342905.3,XP_001054413.2	NA	NA	NA
PH_rn_0001228	4.1827e-07	4.59159e-07	4.53011e-07	7686.28	6999.58	6470.33	1505.24	1286.64	1284.84	-0.00712855	-0.113937	-0.0461267	0.986187	0.782263	0.910884		Cadps2	Ca++-dependent secretion activator 2	1	312166	XM_002729291.1,XM_002729290.1,XM_231528.5,XM_002729289.1,XM_002729288.1,XM_001060172.2,XM_002726331.1,XM_002726330.1,XM_002726329.1,XM_002726328.1	293358457;293358455;293358454;293358452;293358450;293346682;293346680;293346678;293346676;293346674	XP_002729337.1,XP_002729336.1,XP_231528.4,XP_002729335.1,XP_002729334.1,XP_001060172.1,XP_002726377.1,XP_002726376.1,XP_002726375.1,XP_002726374.1	NA	NA	NA
PH_rn_0001229	4.55403e-06	5.97372e-06	5.21343e-06	935.041	964.625	909.223	193.725	187.717	190.933	0.0878757	-0.0355108	-0.0983192	0.840313	0.935023	0.821756		LOC100360398	hypothetical protein LOC100360398	1	100360398	XM_002728985.1	293356935	XP_002729031.1	NA	NA	NA
PH_rn_0001230	3.36299e-07	3.61948e-07	3.80609e-07	18363	14284.8	10525.2	3578.87	2612.87	2082.26	-0.218287	-0.651422	-0.365123	0.59593	0.126994	0.379695		LOC100362005	C10 protein	1	100362005	NM_001198725.1	311213849	NP_001185654.1	ENSRNOG00000025810	ENSRNOT00000019570	ENSRNOP00000018847
PH_rn_0001231	0.00937473	0.00502558	0.000721246	167.854	192.266	249.172	48.6669	45.9659	60.3735	0.158055	0.4162	0.270281	0.781977	0.451503	0.603425		Gpr176	G protein-coupled receptor 176	1	117257	XM_342493.4,XM_001080723.2	293357987;293346209	XP_342494.3,XP_001080723.1	ENSRNOG00000005971	ENSRNOT00000007882	ENSRNOP00000007882
PH_rn_0001232	0.927973	0.806693	0.692399	24.7147	39.5518	43.7322	15.9868	21.8309	17.5221	NA	NA	0.0754414	NA	NA	0.942403		RGD1306924	similar to Gamma-tubulin complex component 4 (GCP-4)	1	362203	XM_002729205.1,XM_001076537.2	293358025;293346256	XP_002729251.1,XP_001076537.2	NA	NA	NA
PH_rn_0001233	0.0894067	0.157822	0.109769	87.5314	91.189	87.4644	27.0597	26.5751	27.2309	-0.00771259	-0.179952	-0.179132	0.990553	0.781926	0.783575		LOC680669	hypothetical protein LOC680669	1	680669	XM_002729787.1	293360469	XP_002729833.1	NA	NA	NA
PH_rn_0001234	0.25499	0.303977	0.300979	65.906	74.709	65.0898	23.6424	23.3156	22.352	0.0996926	-0.200258	-0.299362	0.890778	0.78646	0.673749		LOC100361688	hypothetical protein LOC100361688	1	100361688	XM_002728954.1,XM_002725862.1	293356822;293345020	XP_002729000.1,XP_002725908.1	NA	NA	NA
PH_rn_0001235	0.173644	0.12638	0.0112846	73.1144	96.6823	144.418	23.9119	27.629	39.1533	0.332201	0.800863	0.455468	0.618039	0.205859	0.450026		Sepn1	selenoprotein N, 1	1	362624	XM_002729551.1,XM_002726603.1	293359593;293347708	XP_002729597.1,XP_002726649.1	ENSRNOG00000017078	ENSRNOT00000022921	ENSRNOP00000022921
PH_rn_0001236	0.748175	0.99798	0.999244	16.4765	15.3813	12.2043	47.9166	13.1173	11.7898	NA	NA	NA	NA	NA	NA		Tdrd9	tudor domain containing 9	1	299343	XM_001078318.2,XM_001072421.2	293360117;293348274	XP_001078318.2,XP_001072421.2	ENSRNOG00000012792	ENSRNOT00000064451,ENSRNOT00000017118	ENSRNOP00000060256,ENSRNOP00000017118
PH_rn_0001237	4.08868e-06	6.61572e-06	1.12191e-05	978.292	928.37	690.562	202.137	181.1	147.813	-0.0323845	-0.512268	-0.454431	0.940751	0.253707	0.311148		Gpn2	GPN-loop GTPase 2	1	362614	XM_342932.4,XM_001066907.2	293359574;293347692	XP_342933.1,XP_001066907.1	ENSRNOG00000007083	ENSRNOT00000009275	ENSRNOP00000009275
PH_rn_0001238	0.00645151	0.0242077	0.00329943	155.497	152.714	184.082	41.1354	41.7916	47.2317	-0.068049	0.0711379	0.152589	0.907277	0.895946	0.789436		LOC100363492	lymphocyte antigen 6 complex, locus K-like	1	100363492	XM_002729835.1,XM_002726915.1	293360659;293348752	XP_002729881.1,XP_002726961.1	NA	NA	NA
PH_rn_0001239	0.0517113	0.196438	0.0401242	99.8887	94.485	110.856	29.6793	35.0091	32.2062	-0.141323	-0.0258514	0.102303	0.845679	0.96641	0.886767		LOC100360676	a disintegrin and metallopeptidase domain 33 (predicted)-like	1	100360676	XM_002729234.1	293358086	XP_002729280.1	ENSRNOG00000021242	ENSRNOT00000028854,ENSRNOT00000055755,ENSRNOT00000051404,ENSRNOT00000055754	ENSRNOP00000028854,ENSRNOP00000052611,ENSRNOP00000040646,ENSRNOP00000052610
PH_rn_0001240	0.00025059	1.79545e-05	0.000401481	300.696	669.085	280.7	69.9333	133.771	66.6442	1.15337	-0.216345	-1.31848	0.0244446	0.660554	0.012577		LOC679786	hypothetical protein LOC679786	1	679786	XM_002729222.1,XM_002726170.1	293358052;293346281	XP_002729268.1,XP_002726216.1	NA	NA	NA
PH_rn_0001241	0.622538	0.749066	0.627223	36.0423	47.2425	46.7833	41.9791	17.7826	18.2399	0.298122	0.205939	-0.0878198	0.860136	0.904854	0.915559		RGD1564313	similar to TDPOZ3	1	502566	XM_578051.2	109465196	XP_578051.2	NA	NA	NA
PH_rn_0001242	1.34704e-05	2.01376e-05	8.3856e-06	633.315	647.112	761.754	134.96	129.758	161.853	0.0535087	0.236428	0.198777	0.905089	0.596238	0.65609		Jarid1a	jumonji, AT rich interactive domain 1A (Rbp2 like)	1	312678	XM_002726483.2,XM_002729425.1	295851871;293358914	XP_002726529.1,XP_002729471.1	NA	NA	NA
PH_rn_0001243	0.991804	0.999864	0.686591	18.5361	9.88796	20.3406	11.8254	11.2418	65.8657	NA	NA	NA	NA	NA	NA		Lcn3	lipocalin 3	1	502611	XM_578100.2,XM_001078042.1	109467890;109469594	XP_578100.2,XP_001078042.1	ENSRNOG00000040188	ENSRNOT00000061847	ENSRNOP00000058562
PH_rn_0001244	0.629269	0.458385	0.768796	35.0125	63.7224	39.6641	42.7418	21.8112	17.2342	0.774689	0.0117178	-0.765223	0.614717	0.995121	0.36792		RGD1564133	similar to odorant binding protein 2B	1	502612	XM_578101.1,XM_001060693.1	62644884;109514804	XP_578101.1,XP_001060693.1	NA	NA	NA
PH_rn_0001245	1.94365e-06	2.83407e-06	2.68124e-06	1410.8	1326.09	1219.42	286.244	253.62	252.02	-0.0235558	-0.181829	-0.116476	0.956059	0.671554	0.786176		Tmcc1	transmembrane and coiled-coil domain family 1	1	312654	XM_232287.5,XM_001054467.2	293358883;293347002	XP_232287.4,XP_001054467.2	NA	NA	NA
PH_rn_0001246	3.46332e-07	3.57221e-07	3.53262e-07	15487.9	15145.1	14328.9	3020.47	2769.46	2830.27	0.109448	0.0369798	-0.013922	0.789671	0.928108	0.972905		Rasgef1a	RasGEF domain family, member 1A	1	312664	XM_232315.5	293358891	XP_232315.5	NA	NA	NA
PH_rn_0001247	0.62963	0.932086	0.626558	41.1912	29.6639	46.7833	24.3252	18.1908	18.3454	-0.567041	0.0132939	0.585505	0.66866	0.989872	0.578567		RGD1309783	similar to RIKEN cDNA 4930430A15	1	295999	XM_230385.4,XM_001080166.1	109468562;109470480	XP_230385.4,XP_001080166.1	NA	NA	NA
PH_rn_0001248	0.919501	0.974449	0.931007	28.8339	29.6639	30.5108	13.7438	13.3358	14.1843	NA	NA	NA	NA	NA	NA		RGD1564961	similar to retinoblastoma-binding protein 1 isoform I	1	294622	XM_226650.3,XM_001063290.1	109464236;109465840	XP_226650.1,XP_001063290.1	NA	NA	NA
PH_rn_0001249	9.58259e-07	1.17003e-06	8.8975e-07	2315.98	2250.06	2535.45	462.142	421.925	510.951	0.0409017	0.19519	0.20284	0.922399	0.642301	0.6298		LOC100363421	hypothetical protein LOC100363421	1	100363421	XM_002729466.1	293359185	XP_002729512.1	NA	NA	NA
PH_rn_0001250	0.281184	0.304221	0.18316	62.8166	74.709	82.3793	21.7294	23.3496	31.6624	0.168469	0.211968	0.0318171	0.813548	0.783528	0.966241		Clec2h	C-type lectin domain family 2, member h	1	312745	XM_232399.5,XM_001067454.2	293358982;293347102	XP_232399.5,XP_001067454.2	ENSRNOG00000026682	ENSRNOT00000048555	ENSRNOP00000050514
PH_rn_0001251	0.999583	0.995476	0.996139	8.23825	12.0853	18.3065	11.2418	15.9614	11.9607	NA	NA	NA	NA	NA	NA		Sec16a	SEC16 homolog A (S. cerevisiae)	1	114089	XM_002729145.1,XM_002726072.1	293357703;293345790	XP_002729191.1,XP_002726118.1	NA	NA	NA
PH_rn_0001252	0.986981	0.723437	0.933514	15.4467	16.4799	26.4427	14.2808	68.2351	16.7626	NA	NA	NA	NA	NA	NA		LOC100361925	cytochrome c oxidase, subunit VIIc-like	1	100361925	XM_002729805.1,XM_002726907.1	293360579;293348672	XP_002729851.1,XP_002726953.1	NA	NA	NA
PH_rn_0001253	0.999773	0.999908	0.999756	10.2978	6.59197	10.1703	10.0167	11.7648	11.1763	NA	NA	NA	NA	NA	NA		RGD1624205	mucin apoprotein	1	497227	XM_002729846.1,XM_002726964.1	293360784;293348896	XP_002729892.1,XP_002727010.1	NA	NA	NA
PH_rn_0001254	0.0427202	0.974997	0.0156567	104.008	1.09866	135.265	30.4176	27.1917	37.2958	NA	0.202037	NA	NA	0.733385	NA		Pla2g4e	phospholipase A2, group IVE	1	296091	XM_230487.4,XM_001080884.1	109468689;109470680	XP_230487.4,XP_001080884.1	NA	NA	NA
PH_rn_0001255	0.00490151	0.00265971	0.00144867	163.735	217.535	216.627	42.6994	50.7128	53.8285	0.372945	0.241451	-0.110222	0.489423	0.650182	0.832133		LOC100362503	olfactory receptor Olr996-like	1	100362503	XM_002729777.1,XM_002726877.1	293360341;293348525	XP_002729823.1,XP_002726923.1	NA	NA	NA
PH_rn_0001256	0.430121	0.401669	0.0288073	90.6207	112.064	118.992	226.175	186.093	33.8764	0.246809	0.215324	-0.0465757	0.955722	0.950484	0.986269		LOC691631	hypothetical protein LOC691631	1	691631	XM_002729729.1,XM_002726779.1	293360134;293348291	XP_002729775.1,XP_002726825.1	ENSRNOG00000014744	ENSRNOT00000020027,ENSRNOT00000056880	ENSRNOP00000020026,ENSRNOP00000053720
PH_rn_0001257	0.975091	0.22478	0.684234	19.5658	82.3997	37.63	14.247	24.8686	31.157	NA	NA	-1.22129	NA	NA	0.244094		LOC100360988	PE responsive protein c64-like	1	100360988	XM_002729620.1	293359857	XP_002729666.1	NA	NA	NA
PH_rn_0001258	0.944121	0.684205	0.671484	19.5658	50.5385	44.7492	17.84	19.1294	17.6662	NA	NA	-0.250021	NA	NA	0.766428		Igsf2	immunoglobulin superfamily, member 2	1	310727	XM_227554.5,XM_001066340.2	293357473;293345593	XP_227554.5,XP_001066340.2	NA	NA	NA
PH_rn_0001259	0.984865	0.994948	0.992914	21.6254	21.9732	17.2895	11.7938	12.4209	13.5637	NA	NA	NA	NA	NA	NA		Cd160	CD160 molecule	1	502585	XM_578071.3,XM_001063397.2	293357463;293345579	XP_578071.3,XP_001063397.2	ENSRNOG00000000097	ENSRNOT00000000109	ENSRNOP00000000109
PH_rn_0001260	0.589315	0.51179	0.486316	45.3103	60.4264	53.9025	17.9759	20.4931	25.7964	0.325587	0.077743	-0.251615	0.683229	0.932773	0.772325		Arhgef5	Rho guanine nucleotide exchange factor (GEF) 5	1	140898	XM_342676.4,XM_001073085.2	293358543;293346767	XP_342677.3,XP_001073085.2	NA	NA	NA
PH_rn_0001261	0.107709	0.180454	0.0475365	83.4122	87.893	106.788	26.1548	25.9564	31.3607	0.00583234	0.178648	0.155814	0.992954	0.777954	0.806142		LOC100362003	mCG62747-like	1	100362003	XM_002729328.1,XM_002726388.1	293358630;293346852	XP_002729374.1,XP_002726434.1	NA	NA	NA
PH_rn_0001262	1.27859e-06	2.48054e-06	1.37551e-06	1843.31	1416.18	1797.09	370.3	270.025	365.732	-0.305534	0.000593734	0.352749	0.475455	0.998878	0.411474		Ift122	intraflagellar transport 122 homolog (Chlamydomonas)	1	312651	XM_001057925.2,XM_001054604.2	293358881;293347000	XP_001057925.2,XP_001054604.2	ENSRNOG00000010952	ENSRNOT00000014733	ENSRNOP00000014733
PH_rn_0001263	0.0527736	0.291272	0.0136395	807.348	75.8077	139.333	454.606	23.5334	38.1877	-3.43607	-2.63287	0.763078	0.11807	0.149244	0.231953		RGD1564125|Cln5	similar to Cln5 protein|ceroid-lipofuscinosis, neuronal 5	4	310166|306128	XM_226859.5,XM_001060780.2|NM_001191689.1	293357093;293345215|300794449	XP_226859.5,XP_001060780.2|NP_001178618.1	ENSRNOG00000009759|ENSRNOG00000010080	ENSRNOT00000012928|ENSRNOT00000013381	ENSRNOP00000012927|ENSRNOP00000013381
PH_rn_0001264	0.959482	0.983415	0.921865	24.7147	27.4666	30.5108	13.1812	13.008	14.907	NA	NA	NA	NA	NA	NA		LOC681820	hypothetical protein LOC681820	1	681820	XM_002729802.1	293360568	XP_002729848.1	NA	NA	NA
PH_rn_0001265	0.910316	0.994018	0.983731	26.7743	19.7759	19.3235	15.9522	13.66	14.7971	NA	NA	NA	NA	NA	NA		LOC362382	rCG47027-like	1	362382	XM_002729337.1,XM_002727283.1	293358648;293350041	XP_002729383.1,XP_002727329.1	NA	NA	NA
PH_rn_0001266	0.00504947	0.0292056	0.00954807	162.705	137.333	149.503	42.4811	36.1353	40.2342	-0.287552	-0.301211	-0.00142825	0.614022	0.588998	0.998016		LOC100361889	rCG32173-like	1	100361889	XM_002729248.1,XM_002726297.1	293358258;293346489	XP_002729294.1,XP_002726343.1	NA	NA	NA
PH_rn_0001267	4.91197e-07	5.77816e-07	5.40969e-07	5352.8	4662.72	4626.46	1052.02	861.233	922.218	-0.0939562	-0.0924388	0.0548846	0.820385	0.823152	0.894519		Arfgef1	ADP-ribosylation factor guanine nucleotide-exchange factor 1(brefeldin A-inhibited)	1	312915	XM_232614.5,XM_001066125.2	293359115;293347220	XP_232614.5,XP_001066125.2	NA	NA	NA
PH_rn_0001268	0.95006	0.964609	0.848251	19.5658	29.6639	33.5619	17.208	14.6113	17.9946	NA	NA	NA	NA	NA	NA		RGD1306519	similar to T-cell activation Rho GTPase-activating protein isoform b	1	295437	XM_227675.5,XM_001075667.2	293357549;293345666	XP_227675.5,XP_001075667.2	ENSRNOG00000024928	ENSRNOT00000034173,ENSRNOT00000055648	ENSRNOP00000034587,ENSRNOP00000052510
PH_rn_0001269	0.997844	0.887715	0.997888	13.3871	35.1572	15.2554	11.5605	18.4673	12.1397	NA	NA	NA	NA	NA	NA		RGD1311728	similar to hypothetical protein	1	295449	XM_227688.5,XM_002726051.1	293357579;293345702	XP_227688.5,XP_002726097.1	ENSRNOG00000023965	ENSRNOT00000041583	ENSRNOP00000050451
PH_rn_0001270	0.281237	0.901107	0.434981	62.8166	35.1572	56.9536	21.7356	17.2944	23.3745	-0.927403	-0.320557	0.617561	0.298131	0.683407	0.523748		RGD1562174	similar to mKIAA1450 protein	1	310538	XM_002725984.2,XM_227287.5	295851803;293357304	XP_002726030.1,XP_227287.5	NA	NA	NA
PH_rn_0001271	4.66355e-06	6.41979e-06	5.60182e-06	925.773	939.356	883.797	191.917	183.12	185.918	0.062657	-0.0645021	-0.103485	0.885853	0.882441	0.812902		Dcp1b	DCP1 decapping enzyme homolog b (S. cerevisiae)	1	500305	XM_575654.3,XM_001057512.2	293358902;293347021	XP_575654.3,XP_001057512.2	ENSRNOG00000007340	ENSRNOT00000009832	ENSRNOP00000009832
PH_rn_0001272	1.53753e-05	8.6371e-05	3.2804e-05	607.571	443.86	503.429	129.932	92.5499	110.862	-0.425491	-0.327291	0.132927	0.359184	0.474005	0.773816		Rbm8a	RNA binding motif protein 8A	1	295284	XM_215637.5,XM_001059872.2	293357460;293345576	XP_215637.1,XP_001059872.1	NA	NA	NA
PH_rn_0001273	0.783953	0.998663	0.99303	26.7743	18.6773	21.3576	27.8975	11.3085	11.7978	NA	NA	NA	NA	NA	NA		LOC503090	hypothetical LOC503090	1	503090	XM_002729711.1,XM_002726834.1	293360256;293348389	XP_002729757.1,XP_002726880.1	NA	NA	NA
PH_rn_0001274	5.88948e-05	8.63123e-05	5.25883e-05	420.15	443.86	445.458	93.3481	92.5457	99.3967	0.105454	0.00271202	-0.0448701	0.821584	0.995346	0.923186		Hist2h2be	histone cluster 2, H2be	1	295274	XM_227459.3,XM_001061909.2	293357455;293345570	XP_227459.1,XP_001061909.1	NA	NA	NA
PH_rn_0001275	0.999953	0.999986	0.999861	5.1489	4.39465	8.13622	10.1999	10.7174	11.2418	NA	NA	NA	NA	NA	NA		LOC689876	similar to butyrophilin-like 8	1	689876	XM_002729518.1,XM_002726594.1	293359446;293347556	XP_002729564.1,XP_002726640.1	ENSRNOG00000022988	ENSRNOT00000033163	ENSRNOP00000034344
PH_rn_0001276	1.39628e-06	2.75658e-06	9.57779e-06	1733.12	1343.66	948.887	348.885	256.816	206.031	-0.29515	-0.845965	-0.504532	0.491294	0.0655993	0.258895		LOC689574	hypothetical protein LOC689574	1	689574	NM_001195503.1,NM_001195504.1	307344633;307344636	NP_001182432.1,NP_001182433.1	NA	NA	NA
PH_rn_0001277	0.958788	0.587722	0.382898	18.5361	51.6371	60.0046	16.8402	38.4524	22.7061	NA	NA	0.13156	NA	NA	0.917378		Epb4.1	erythrocyte membrane protein band 4.1	1	313052	XM_232771.5,XM_001063302.2	293359570;293347679	XP_232771.5,XP_001063302.2	NA	NA	NA
PH_rn_0001278	2.55361e-05	2.90564e-05	1.87227e-05	524.158	584.488	589.876	113.686	118.33	127.966	0.183093	0.114965	-0.0307588	0.688141	0.799796	0.945753		Eps8	epidermal growth factor receptor pathway substrate 8	1	312812	XM_232499.5,XM_001072957.2	293359039;293347160	XP_232499.5,XP_001072957.2	NA	NA	NA
PH_rn_0001279	0.876654	0.987164	0.54248	29.8636	24.1706	50.8514	15.9905	13.7701	19.1609	NA	NA	NA	NA	NA	NA		LOC100362176	hypothetical protein LOC100362176	1	100362176	XM_002729042.1,XM_002725978.1	293357283;293345393	XP_002729088.1,XP_002726024.1	NA	NA	NA
PH_rn_0001280	0.999997	0.999789	1	1.02978	10.9866	0	9.54278	11.3975	9.61406	NA	NA	NA	NA	NA	NA		LOC691317	hypothetical protein LOC691317	1	691317	XM_001077678.1,XM_002729559.1,XM_002726653.1,XM_002726652.1	109475846;293359667;293347798;293347796	XP_001077678.1,XP_002729605.1,XP_002726699.1,XP_002726698.1	ENSRNOG00000008911	ENSRNOT00000012080	ENSRNOP00000012079
PH_rn_0001281	0.0428527	0.0274109	0.0732219	104.008	137.333	96.6176	30.4438	35.5992	29.1861	0.349306	-0.282353	-0.633458	0.561387	0.65129	0.305617		LOC100361064	hypothetical protein LOC100361064	1	100361064	XM_002729235.1	293358093	XP_002729281.1	NA	NA	NA
PH_rn_0001282	0.0334399	0.033273	0.0175037	110.187	131.839	132.214	31.8187	34.5428	36.6665	0.208464	0.0866194	-0.123328	0.727513	0.883437	0.83241		Rnf207	ring finger protein 207	1	691246	XM_001075996.2,XM_002726663.1	293359700;293347832	XP_001075996.1,XP_002726709.1	NA	NA	NA
PH_rn_0001283	0.999506	0.999842	0.999874	10.2978	14.2826	6.10217	10.7754	10.1261	11.7418	NA	NA	NA	NA	NA	NA		RGD1560210	RGD1560210	1	295622	XM_238267.3	109468184	XP_238267.1	NA	NA	NA
PH_rn_0001284	0.999129	0.999886	0.999936	12.3574	8.7893	8.13622	10.7371	11.3742	10.5721	NA	NA	NA	NA	NA	NA		LOC100359443	hypothetical protein LOC100359443	1	100359443	XM_002729845.1	293360780	XP_002729891.1	NA	NA	NA
PH_rn_0001285	0.565497	0.585977	0.980286	9.26803	12.0853	19.3235	237.479	205.39	15.4102	NA	NA	NA	NA	NA	NA		RGD1565184	similar to VEPH isoform A	1	502705	XM_578205.2	109469391	XP_578205.2	NA	NA	NA
PH_rn_0001286	0.00297006	0.00390058	0.0015854	181.241	202.154	212.559	46.2689	47.8571	52.9778	0.121413	0.0657793	-0.0341812	0.820164	0.900602	0.948008		Ccdc88c	coiled-coil domain containing 88C	1	362770	XM_343096.4,XM_001065209.2	293360057;293348213	XP_343097.4,XP_001065209.2	ENSRNOG00000004482	ENSRNOT00000005908	ENSRNOP00000005908
PH_rn_0001287	0.995785	0.997568	0.987045	9.26803	16.4799	23.3916	14.2445	13.0613	12.242	NA	NA	NA	NA	NA	NA		Depdc1	DEP domain containing 1	1	295538	XM_227798.5,XM_001080406.2	293357638;293345760	XP_227798.5,XP_001080406.2	ENSRNOG00000009503	ENSRNOT00000031544,ENSRNOT00000012667	ENSRNOP00000037401,ENSRNOP00000012667
PH_rn_0001288	0.158489	0.417081	0.199496	75.174	67.0184	74.243	24.4423	24.8936	24.3551	-0.248063	-0.200113	0.0463279	0.741955	0.770123	0.951277		RGD1306704	hypothetical LOC295483	1	295483	XM_215709.3	109465533	XP_215709.1	NA	NA	NA
PH_rn_0001289	9.1832e-06	1.23943e-05	1.443e-05	718.787	752.584	637.676	151.632	149.129	137.385	0.0911109	-0.206971	-0.277265	0.837449	0.643181	0.53668		Neurog2	neurogenin 2	1	295475	XM_227716.5,XM_001076231.2	293357556;293345673	XP_227716.5,XP_001076231.2	ENSRNOG00000010972	ENSRNOT00000014570	ENSRNOP00000014570
PH_rn_0001290	3.57391e-07	3.68e-07	3.65511e-07	13261.5	13325.7	12301	2588.06	2438.26	2431.46	0.140491	0.0458023	-0.0409076	0.732422	0.91109	0.920567		Fam171b	family with sequence similarity 171, member B	1	499821	XM_575160.3,XM_001068767.2	293357901;293346095	XP_575160.2,XP_001068767.2	NA	NA	NA
PH_rn_0001291	9.20273e-07	1.1266e-06	9.64824e-07	2400.42	2317.08	2357.47	478.543	434.139	475.942	0.031943	0.0367567	0.0540213	0.939301	0.930087	0.897549		Trim33	tripartite motif-containing 33	1	365894	XM_002729099.1,XM_345266.4,XM_001064397.2,XM_001064349.2	293357486;293357485;293345608;293345607	XP_002729145.1,XP_345267.2,XP_001064397.1,XP_001064349.1	NA	NA	NA
PH_rn_0001292	0.243535	0.344314	0.520472	65.906	71.413	51.8684	22.3729	22.5586	20.9599	0.0330665	-0.523976	-0.552492	0.96289	0.500023	0.475684		LOC100363343	hypothetical protein LOC100363343	1	100363343	XM_002729268.1	293358350	XP_002729314.1	NA	NA	NA
PH_rn_0001293	3.68533e-05	8.34235e-05	3.87478e-05	473.699	447.156	482.071	103.805	93.1341	106.658	-0.0528267	-0.046498	0.0594852	0.909292	0.919463	0.897772		Col22a1	collagen, type XXII, alpha 1	1	315071	XM_243609.5,XM_001072793.2	293360638;293348731	XP_243609.5,XP_001072793.2	NA	NA	NA
PH_rn_0001294	0.424301	0.274863	0.532147	53.5486	139.53	50.8514	19.597	119.152	25.6456	1.31463	-0.249122	-1.55902	0.529215	0.781937	0.488741		LOC100359720	rCG64386-like	1	100359720	XM_002728998.1	293356998	XP_002729044.1	ENSRNOG00000025321	ENSRNOT00000032960	ENSRNOP00000034334
PH_rn_0001295	0.999994	1	0.999897	3.08934	0	7.11919	9.42323	9.44057	11.2644	NA	NA	NA	NA	NA	NA		Oog3	oogenesin 3	1	502996	XM_578506.3,XM_001073981.2	293359641;293347764	XP_578506.3,XP_001073981.2	ENSRNOG00000033000	ENSRNOT00000055741	ENSRNOP00000052599
PH_rn_0001296	0.00425538	0.0226936	0.00374473	168.884	142.826	180.014	43.8157	36.6548	46.4808	-0.28352	-0.0822124	0.214913	0.613875	0.879236	0.698847		Kcp	kielin/chordin-like protein	1	296952	XM_231561.5,XM_001064164.2	293358477;293346701	XP_231561.5,XP_001064164.2	ENSRNOG00000021855	ENSRNOT00000050795	ENSRNOP00000043530
PH_rn_0001297	0.0294256	0.0235086	0.047402	113.276	141.727	106.788	32.4465	36.4271	31.3346	0.274999	-0.259679	-0.537618	0.641776	0.66971	0.373124		LOC689696	similar to Receptor-type tyrosine-protein phosphatase delta precursor (Protein-tyrosine phosphatase delta) (R-PTP-delta)	1	689696	XM_001071684.2	293359323	XP_001071684.2	NA	NA	NA
PH_rn_0001298	0.999983	1	1	2.05956	-1.09866	-2.03406	10.2883	9.50825	9.01823	NA	NA	NA	NA	NA	NA		RGD1565367	similar to Solute carrier family 23, member 2 (Sodium-dependent vitamin C transporter 2)	1	312226	XM_231601.5,XM_001067886.2	293358502;293346716	XP_231601.5,XP_001067886.2	ENSRNOG00000026919	ENSRNOT00000038950	ENSRNOP00000030381
PH_rn_0001299	0.704866	0.995311	0.961431	40.1614	21.9732	25.4257	16.4903	12.2679	14.6386	NA	NA	NA	NA	NA	NA		Olr1088	olfactory receptor 1088	1	299582	XM_234873.5,XM_001077880.2	293360388;293348505	XP_234873.5,XP_001077880.2	ENSRNOG00000028146	ENSRNOT00000012907	ENSRNOP00000063537
PH_rn_0001300	0.000335242	0.000516455	0.000961804	282.16	304.329	234.933	66.2563	67.1819	57.4955	0.0892301	-0.394184	-0.465238	0.856814	0.436345	0.361702		Ankrd35	ankyrin repeat domain 35	1	365881	XM_345258.4,XM_001063190.2	293357461;293345577	XP_345259.4,XP_001063190.2	ENSRNOG00000025108	ENSRNOT00000034600,ENSRNOT00000056225	ENSRNOP00000030939,ENSRNOP00000053068
PH_rn_0001301	0.0002099	0.000271868	0.000311577	312.024	343.881	295.955	72.1184	74.1687	69.6771	0.134322	-0.189437	-0.295431	0.781955	0.698245	0.546329		LOC100362108	poly (ADP-ribose) polymerase family, member 10	1	100362108	XM_002729827.1,XM_002726944.1	293360690;293348789	XP_002729873.1,XP_002726990.1	ENSRNOG00000004361	ENSRNOT00000006376	ENSRNOP00000006376
PH_rn_0001302	2.81957e-06	5.11325e-06	3.44234e-06	1159.53	1025.05	1083.13	237.396	198.75	225.181	-0.125278	-0.0719102	0.077454	0.772271	0.867482	0.858094		RGD1305725	similar to chromosome 20 open reading frame 102	1	362255	XM_342561.4	293358222	XP_342562.4	NA	NA	NA
PH_rn_0001303	0.612937	0.650409	0.587514	43.2508	52.7358	47.8003	21.077	18.7746	22.611	0.1949	-0.0264337	-0.219919	0.829706	0.978983	0.803717		Bank1	B-cell scaffold protein with ankyrin repeats 1	1	365948	NM_001047918.2	306482655	NP_001041383.2	ENSRNOG00000009704	ENSRNOT00000013023	ENSRNOP00000013023
PH_rn_0001304	5.3797e-07	7.28439e-07	6.92602e-07	4560.9	3466.28	3370.43	898.213	643.385	675.729	-0.302437	-0.33261	0.0117052	0.469847	0.427534	0.977555		Ssbp2	single-stranded DNA binding protein 2	1	361877	XM_342171.4,XM_001065491.2	293356978;293345104	XP_342172.3,XP_001065491.1	NA	NA	NA
PH_rn_0001305	0.0180412	0.0518592	0.158929	125.633	119.754	79.3282	34.9645	32.221	25.5237	-0.118416	-0.841051	-0.715786	0.842006	0.193656	0.27256		RGD1561137	similar to 40S ribosomal protein S16	1	366030	XM_345346.4	293357780	XP_345347.4	NA	NA	NA
PH_rn_0001306	0.000556189	0.000956816	0.00032741	253.326	265.876	292.904	60.5253	59.7403	69.0722	0.0400184	0.084326	0.0498437	0.936579	0.864914	0.920022		RGD1560285	similar to putative protein kinase	1	366086	XM_002729182.1	293357889	XP_002729228.1	NA	NA	NA
PH_rn_0001307	8.78401e-07	1.40193e-06	2.06709e-06	2506.49	1977.59	1397.4	499.155	372.305	287.051	-0.259641	-0.796339	-0.489497	0.53907	0.0743981	0.258807		RGD1560451	similar to NADH oxidoreductase	1	366074	XM_345369.4,XM_001061418.2	293357864;293346062	XP_345370.3,XP_001061418.1	ENSRNOG00000028492|ENSRNOG00000006939	ENSRNOT00000029710|ENSRNOT00000009425	NA|ENSRNOP00000009425
PH_rn_0001308	1	1	1	0	1.09866	3.05108	8.41895	9.31253	8.81786	NA	NA	NA	NA	NA	NA		Spata16	spermatogenesis associated 16	1	294932	XM_226993.5,XM_001063250.2	293357156;293345287	XP_226993.3,XP_001063250.1	NA	NA	NA
PH_rn_0001309	0.0706624	0.196977	0.0278388	92.6803	85.6957	120.009	28.1163	25.5119	34.1346	-0.179981	0.195357	0.363001	0.782766	0.750118	0.56357		LOC100362123	zinc finger protein 53-like	1	100362123	XM_002729570.1	293359656	XP_002729616.1	NA	NA	NA
PH_rn_0001310	0.231651	0.910125	0.4506	66.9357	34.0585	67.1238	22.5455	17.3069	111.862	-1.06419	-0.178327	0.894871	0.233257	0.939716	0.788294		LOC100362121	damage specific DNA binding protein 2	1	100362121	XM_002729197.1,XM_002726233.1	293357926;293346143	XP_002729243.1,XP_002726279.1	ENSRNOG00000014071	ENSRNOT00000057180,ENSRNOT00000018998	ENSRNOP00000054007,ENSRNOP00000018998
PH_rn_0001311	0.00105171	0.0437024	0.00229397	222.433	124.149	253.24	54.4075	32.998	69.3121	-0.882044	0.0469393	0.915399	0.124273	0.931062	0.140228		RGD1562874	similar to hypothetical protein DKFZp434E1818.1 - human (fragment)	1	366005	XM_345327.1,XM_001077456.1	34853283;109469540	XP_345328.1,XP_001077456.1	NA	NA	NA
PH_rn_0001312	6.22508e-07	7.42271e-07	6.55418e-07	3677.35	3397.06	3521.97	726.593	630.798	704.993	-0.0238718	0.0349517	0.104906	0.954206	0.932929	0.801007		Mll5	myeloid/lymphoid or mixed-lineage leukemia 5 (trithorax homolog, Drosophila)	1	311968	XM_231287.5,XM_001059700.2	293358363;293346595	XP_231287.5,XP_001059700.1	NA	NA	NA
PH_rn_0001313	3.22196e-05	5.79767e-05	3.23262e-05	491.205	488.905	505.463	107.231	100.829	111.266	0.0220818	-0.0259862	0.000518263	0.961757	0.95473	0.9991		LOC100362165	ribosomal protein L38-like	1	100362165	XM_002729806.1,XM_002726908.1	293360587;293348680	XP_002729852.1,XP_002726954.1	ENSRNOG00000030924	ENSRNOT00000043426	ENSRNOP00000051477
PH_rn_0001314	0.00353558	0.00727837	0.00625212	175.063	179.082	162.724	45.0295	43.515	42.9598	-0.0051651	-0.285622	-0.254611	0.992404	0.60211	0.643117		LOC689738	hypothetical protein LOC689738	1	689738	XM_001071830.1	109481164	XP_001071830.1	NA	NA	NA
PH_rn_0001315	0.994748	0.990989	0.751439	13.3871	21.9732	40.6811	13.0669	13.7605	17.2279	NA	NA	NA	NA	NA	NA		LOC100362030	mCG1041419-like	1	100362030	XM_002729698.1,XM_002726818.1	293360220;293348357	XP_002729744.1,XP_002726864.1	ENSRNOG00000033376	ENSRNOT00000064361	ENSRNOP00000062878
PH_rn_0001316	0.856094	0.980032	0.646344	31.9232	26.3679	44.7492	15.5815	14.1231	21.0888	NA	0.31765	NA	NA	0.752385	NA		RGD1561276	similar to olfactory receptor Olfr1289	1	499857	XM_575198.3,XM_001080264.2	293357963;293346185	XP_575198.3,XP_001080264.2	NA	NA	NA
PH_rn_0001317	1.34865e-05	2.7419e-05	1.52862e-05	633.315	593.278	626.489	134.968	119.915	135.178	-0.0707532	-0.0576409	0.0353832	0.875207	0.8976	0.937383		Banf2	barrier to autointegration factor 2	1	296198	XM_215865.5	293358104	XP_215865.3	ENSRNOG00000006032	ENSRNOT00000007946	ENSRNOP00000007946
PH_rn_0001318	0.999868	0.993425	0.999511	8.23825	9.88796	8.13622	10.1528	17.7777	12.5761	NA	NA	NA	NA	NA	NA		RGD1566264	similar to 60S ribosomal protein L29 (P23)	1	366999	XM_345884.4,XM_001068981.2	293360864;293348987	XP_345885.4,XP_001068981.2	NA	NA	NA
PH_rn_0001319	0.0560284	0.127183	0.0807883	97.8292	96.6823	94.5836	29.16	27.7273	28.8596	-0.0780261	-0.225553	-0.155792	0.902137	0.721332	0.807702		Ttc23l	tetratricopeptide repeat domain 23-like	1	502510	XM_577993.3	293357087	XP_577993.3	ENSRNOG00000018278	ENSRNOT00000024619	ENSRNOP00000024619
PH_rn_0001320	0.999994	0.99988	0.999989	2.05956	10.9866	8.13622	9.65837	10.8025	9.31905	NA	NA	NA	NA	NA	NA		RGD1308023	similar to CG5521-PA	1	296211	XM_002729225.1,XM_001055483.1	293358115;109470955	XP_002729271.1,XP_001055483.1	NA	NA	NA
PH_rn_0001321	6.55823e-06	8.92191e-06	5.49746e-06	810.437	836.082	889.899	169.474	164.296	187.111	0.0777461	0.129336	0.0693932	0.859816	0.767993	0.87426		RGD1309621	similar to hypothetical protein FLJ10652	1	316982	XM_229579.5,XM_001075984.2	293359082;293347196	XP_229579.4,XP_001075984.1	NA	NA	NA
PH_rn_0001322	3.8354e-07	4.22012e-07	4.51113e-07	10013.6	8557.48	6532.37	1957.25	1570.25	1297.04	-0.101989	-0.473893	-0.318903	0.804204	0.259499	0.443057		Chmp4b	chromatin modifying protein 4B	1	312254	XM_001073409.2	293358188	XP_001073409.1	NA	NA	NA
PH_rn_0001323	0.00113482	0.0587373	0.000526462	219.343	116.458	265.444	53.8297	31.5844	63.6033	-0.955291	0.136745	1.07542	0.101576	0.787203	0.0621699		Fbln7	fibulin 7	1	296145	XM_215832.5,XM_001081124.2	293358072;293346301	XP_215832.5,XP_001081124.2	NA	NA	NA
PH_rn_0001324	0.280642	0.589909	0.0146358	62.8166	56.0318	137.299	21.667	19.4339	37.7558	-0.252109	0.949455	1.18811	0.737337	0.149737	0.0850735		Lrig1	leucine-rich repeats and immunoglobulin-like domains 1	1	312574	XM_232237.5,XM_001076882.1	293358834;109473950	XP_232237.5,XP_001076882.1	ENSRNOG00000012952	ENSRNOT00000017384	ENSRNOP00000017384
PH_rn_0001325	0.999954	0.999995	0.999969	6.17868	4.39465	6.10217	9.90245	9.99227	10.5746	NA	NA	NA	NA	NA	NA		RGD1560703	similar to coated vesicle membrane protein	1	502535	XM_578021.3,XM_001063698.2	293357270;293345385	XP_578021.3,XP_001063698.2	NA	NA	NA
PH_rn_0001326	0.000142004	0.000879849	0.000140064	340.857	270.271	352.909	77.8089	60.5484	81.0437	-0.350647	-0.0515443	0.303836	0.478093	0.914173	0.536312		Fcrl3	Fc receptor-like 3	1	680697	XM_001058446.2	293357332	XP_001058446.2	NA	NA	NA
PH_rn_0001327	0.993824	0.993444	0.999796	14.4169	18.6773	9.15325	12.9751	14.3147	11.3096	NA	NA	NA	NA	NA	NA		RGD1561520	similar to Ab2-162	1	365682	XM_345159.4,XM_001076433.2	293357061;293345183	XP_345160.4,XP_001076433.2	ENSRNOG00000022407	ENSRNOT00000037130	ENSRNOP00000029746
PH_rn_0001328	0.0039135	0.00604893	0.00246306	170.944	185.674	195.269	44.1	44.7612	49.5442	0.0813371	0.0227092	-0.038319	0.880605	0.966093	0.942766		Pabpc1l	poly(A) binding protein, cytoplasmic 1-like	1	296351	XM_230831.5	293358244	XP_230831.5	ENSRNOG00000012750	ENSRNOT00000055172	ENSRNOP00000052046
PH_rn_0001329	6.85118e-05	0.000641756	2.75869e-05	404.704	287.85	527.837	90.323	63.8024	115.692	-0.492119	0.309071	0.807121	0.315174	0.506087	0.103002		RGD1562964	similar to glyceraldehyde-phosphate-dehydrogenase	1	365633	XM_002728993.1,XM_002725895.1	293356965;293345092	XP_002729039.1,XP_002725941.1	NA	NA	NA
PH_rn_0001330	0.484047	0.511839	0.251006	50.4593	60.4264	69.1579	20.2742	20.4007	23.2392	0.171399	0.27751	0.0995093	0.830111	0.717153	0.891025		RGD1306271	similar to KIAA1549 protein	1	312246	XM_231616.5,XM_001069222.2	293358511;293346726	XP_231616.5,XP_001069222.2	ENSRNOG00000013729	ENSRNOT00000040391	ENSRNOP00000050121
PH_rn_0001331	2.69747e-05	2.59664e-05	1.76305e-05	515.92	602.067	600.046	112.066	121.515	129.956	0.248532	0.162549	-0.0483502	0.586444	0.720142	0.914638		LOC100362092	mCG114411-like	1	100362092	XM_002729677.1,XM_002726795.1	293360171;293348312	XP_002729723.1,XP_002726841.1	NA	NA	NA
PH_rn_0001332	3.79787e-07	4.04467e-07	3.88763e-07	10367.8	9629.77	9941.45	2026.05	1765.45	1967.82	0.0171282	0.0949528	0.125223	0.966741	0.817306	0.76088		Zfr	zinc finger RNA binding protein	1	365703	XM_345169.4,XM_001056210.2	293357089;293345211	XP_345170.4,XP_001056210.2	ENSRNOG00000011627	ENSRNOT00000016196,ENSRNOT00000066088	ENSRNOP00000016196,ENSRNOP00000060825
PH_rn_0001333	6.25966e-07	9.34608e-07	1.04392e-06	3650.57	2704.91	2205.93	721.394	504.752	446.135	-0.344802	-0.649323	-0.262106	0.413124	0.134385	0.534264		Serf1	small EDRK-rich factor 1	1	502503	XM_577983.3,XM_001070716.2	293357014;293345136	XP_577983.2,XP_001070716.2	NA	NA	NA
PH_rn_0001334	0.0331345	0.0637606	0.0122548	110.187	114.261	142.384	31.7461	31.1402	38.8156	-0.000268748	0.193039	0.188567	0.999647	0.741572	0.748388		Fam188b	family with sequence similarity 188, member B	1	312365	XM_231787.5,XM_001058587.2	293358588;293346810	XP_231787.5,XP_001058587.2	ENSRNOG00000011530	ENSRNOT00000015469	ENSRNOP00000015469
PH_rn_0001335	0.000985978	0.00224894	0.00311006	225.522	225.226	186.116	55.0403	52.2177	47.6261	-0.0345975	-0.435825	-0.382404	0.946566	0.41008	0.471869		RGD1563533	similar to novel protein	1	313713	XM_002729564.1,XM_002726658.1	293359679;293347812	XP_002729610.1,XP_002726704.1	NA	NA	NA
PH_rn_0001336	0.998737	0.999971	0.999984	10.2978	2.19732	6.10217	11.8968	11.8316	10.0862	NA	NA	NA	NA	NA	NA		LOC100359467	phosphoglycerate kinase 1-like	1	100359467	XM_002729026.1	293357142	XP_002729072.1	NA	NA	NA
PH_rn_0001337	0.144105	0.255009	0.0831197	77.2335	79.1037	93.5666	24.8984	24.0755	28.4572	-0.0413262	0.0973169	0.126101	0.951527	0.881652	0.847557		LOC689723	similar to arginine vasopressin-induced 1	1	689723	XM_001071784.2	293357770	XP_001071784.2	NA	NA	NA
PH_rn_0001338	0.524641	0.923752	0.486771	48.3997	32.9599	53.9025	18.4658	16.8325	26.7111	-0.647005	-0.0184791	0.63309	0.496729	0.983984	0.566948		Nfe2l3	nuclear factor, erythroid derived 2, like 3	1	312331	XM_231763.5,XM_001058195.2	293358568;293346794	XP_231763.5,XP_001058195.2	ENSRNOG00000010886	ENSRNOT00000014826	ENSRNOP00000014826
PH_rn_0001339	0.0211743	0.0388816	0.0213305	121.514	127.445	127.128	34.1316	33.6717	35.6732	0.0199358	-0.110923	-0.132561	0.973101	0.850182	0.821861		Ldlrad2	low density lipoprotein receptor class A domain containing 2	1	502992	XM_578500.3,XM_001070032.2	293359604;293347725	XP_578500.2,XP_001070032.1	NA	NA	NA
PH_rn_0001340	7.76534e-07	9.88724e-07	7.35939e-07	2831.9	2670.85	3072.44	562.363	499.439	616.575	0.000181086	0.199433	0.244225	0.999655	0.633624	0.560956		Pcdh10	protocadherin 10	1	361943	XM_342242.4	293357197	XP_342243.4	NA	NA	NA
PH_rn_0001341	2.45786e-06	5.08198e-06	2.75086e-06	1241.92	1027.25	1206.2	253.41	199.144	249.458	-0.219171	-0.0145219	0.230777	0.61296	0.972992	0.594667		Foxo6	forkhead box O6	1	313558	XM_001057233.2,XM_001053458.2	293359499;293347606	XP_001057233.1,XP_001053458.1	NA	NA	NA
PH_rn_0001342	0.992286	0.99799	0.52205	11.3276	6.59197	51.8684	14.7416	16.1269	19.3851	NA	NA	NA	NA	NA	NA		LOC100359815	hypothetical protein LOC100359815	1	100359815	XM_002729813.1	293360613	XP_002729859.1	NA	NA	NA
PH_rn_0001343	0.957926	0.999995	0.999748	10.2978	6.59197	6.10217	21.6858	9.39342	12.4437	NA	NA	NA	NA	NA	NA		Intu	inturned planar cell polarity effector homolog (Drosophila)	1	361938	XM_002729035.1,XM_342237.4,XM_002725934.1,XM_001070717.2	293357192;293357191;293345317;293345316	XP_002729081.1,XP_342238.3,XP_002725980.1,XP_001070717.1	NA	NA	NA
PH_rn_0001344	2.20756e-06	3.59933e-06	1.28831e-06	1315.03	1187.65	1878.45	267.637	228.4	381.706	-0.0863657	0.55081	0.670646	0.840656	0.206725	0.13012		Map4k5	mitogen-activated protein kinase kinase kinase kinase 5	1	503027	NM_001192016.1,XM_002729632.1,XM_001076790.2,XM_002726748.1	300795885;293359956;293348116;293348114	NP_001178945.1,XP_002729678.1,XP_001076790.2,XP_002726794.1	NA	NA	NA
PH_rn_0001345	3.07444e-06	3.87447e-06	6.43701e-06	1112.16	1149.2	838.031	228.18	221.374	176.891	0.102	-0.397545	-0.465198	0.813308	0.366715	0.293944		RGD1306880	similar to hypothetical protein MGC47816	1	313553	XM_002729535.1,XM_001073980.2	293359495;293347602	XP_002729581.1,XP_001073980.2	NA	NA	NA
PH_rn_0001346	0.999718	0.999829	0.990731	5.1489	8.7893	18.3065	11.7721	11.803	13.7451	NA	NA	NA	NA	NA	NA		LOC100361369	hypothetical protein LOC100361369	1	100361369	XM_002729262.1	293358319	XP_002729308.1	NA	NA	NA
PH_rn_0001347	6.53659e-07	8.74015e-07	7.03011e-07	3451.82	2876.3	3236.18	682.788	535.962	648.782	-0.17534	-0.00152027	0.21601	0.674721	0.997083	0.605885		Rap1gap	Rap1 GTPase-activating protein	1	313644	XM_233609.5,XM_001070178.2	293359605;293347726	XP_233609.5,XP_001070178.2	ENSRNOG00000013825	ENSRNOT00000018544,ENSRNOT00000066783,ENSRNOT00000046802	ENSRNOP00000018544,ENSRNOP00000059851,ENSRNOP00000048749
PH_rn_0001348	0.309692	0.304906	0.210352	60.7571	74.709	73.226	21.3789	23.4453	24.2882	0.216226	0.0894784	-0.133661	0.764664	0.900163	0.848107		RGD1304963	similar to hypothetical protein MGC38716	1	313891	XM_233868.4,XM_001067282.1	109477956;109479031	XP_233868.4,XP_001067282.1	ENSRNOG00000008942	ENSRNOT00000011832	ENSRNOP00000011832
PH_rn_0001349	0.0643308	0.00462174	0.00119997	94.7398	195.562	224.763	28.529	46.61	55.4506	0.995547	1.08676	0.0947813	0.101706	0.068315	0.856175		LOC100359842	rCG40906-like	1	100359842	XM_002729254.1,XM_002726305.1	293358280;293346521	XP_002729300.1,XP_002726351.1	ENSRNOG00000021551	ENSRNOT00000035071	ENSRNOP00000029664
PH_rn_0001350	0.999924	0.999987	0.999998	5.1489	0	6.10217	10.5696	11.7246	8.91732	NA	NA	NA	NA	NA	NA		Ccdc144b	coiled-coil domain containing 144B	1	686106	XM_001066562.2	293357177	XP_001066562.2	NA	NA	NA
PH_rn_0001351	0.00432912	0.0100612	0.00203275	167.854	168.095	202.389	43.5315	41.4443	50.9263	-0.0371774	0.103064	0.155435	0.945987	0.846781	0.772348		Nup188	nucleoporin 188	1	366016	XM_345335.4,XM_001077334.2	293357737;293345821	XP_345336.2,XP_001077334.1	ENSRNOG00000025185	ENSRNOT00000030996	ENSRNOP00000032298
PH_rn_0001352	0.999991	0.999922	0.999868	1.02978	9.88796	10.1703	10.1667	10.6956	10.5978	NA	NA	NA	NA	NA	NA		Zyg11a	zyg-11 homolog A (C. elegans)	1	313482	XM_233348.5,XM_001066935.2	293359423;293347529	XP_233348.5,XP_001066935.2	ENSRNOG00000010885	ENSRNOT00000014514	ENSRNOP00000014513
PH_rn_0001353	5.36329e-06	9.36307e-06	7.64515e-06	875.314	821.799	787.18	182.102	161.668	166.871	-0.0560935	-0.161624	-0.0891782	0.898351	0.713052	0.839678		Tmem8b	transmembrane protein 8B	1	313490	XM_233376.4,XM_001070176.2	293359231;293347343	XP_233376.4,XP_001070176.2	NA	NA	NA
PH_rn_0001354	0.000302055	0.000849576	0.000322994	288.339	272.468	293.921	67.4585	60.9887	69.2906	-0.107952	-0.0892259	0.0203047	0.828004	0.855751	0.967309		Rgp1	RGP1 retrograde golgi transport homolog (S. cerevisiae)	1	313493	XM_233379.5,XM_001063666.2	293359225;293347337	XP_233379.4,XP_001063666.1	ENSRNOG00000016309	ENSRNOT00000021888	ENSRNOP00000021888
PH_rn_0001355	2.50172e-05	0.000126648	5.13417e-05	527.248	406.505	448.509	114.292	85.6994	100.02	-0.347897	-0.303234	0.0879412	0.456895	0.512102	0.850868		Cc2d1b	coiled-coil and C2 domain containing 1B	1	313478	XM_233342.5,XM_001067280.2	293359428;293347534	XP_233342.3,XP_001067280.1	ENSRNOG00000008634	ENSRNOT00000065653,ENSRNOT00000011670	ENSRNOP00000058876,ENSRNOP00000011670
PH_rn_0001356	3.43768e-06	4.37651e-06	3.26564e-06	1056.55	1092.07	1109.58	217.374	210.975	230.39	0.0991582	0.0921698	0.0242285	0.818911	0.831003	0.95527		Zfand1	zinc finger, AN1-type domain 1	1	361917	XM_342213.4,XM_001055634.2	293357136;293345263	XP_342214.4,XP_001055634.2	NA	NA	NA
PH_rn_0001357	0.999997	0.999965	1	3.08934	4.39465	-1.01703	9.0185	11.4445	9.32476	NA	NA	NA	NA	NA	NA		RGD1565680	similar to Hypothetical protein DJ1198H6.2	1	502995	XM_578505.3,XM_001073804.2	293359637;293347760	XP_578505.3,XP_001073804.2	ENSRNOG00000027142	ENSRNOT00000046115	ENSRNOP00000040657
PH_rn_0001358	0.0676499	0.121918	0.0357403	93.71	97.7809	113.907	28.3573	27.9661	32.918	-0.000739629	0.104592	0.0912888	0.999076	0.865467	0.882931		RGD1561813	RGD1561813	1	502998	XM_578508.3,XM_001074124.2	293359643;293347768	XP_578508.3,XP_001074124.2	ENSRNOG00000027000	ENSRNOT00000037478	ENSRNOP00000035971
PH_rn_0001359	3.18552e-06	5.11173e-06	2.19632e-06	1094.66	1025.05	1351.63	224.793	198.747	278.04	-0.0441092	0.329308	0.398892	0.918875	0.447225	0.360795		Nfkb1	nuclear factor of kappa light polypeptide gene enhancer in B-cells 1	1	81736	XM_342346.4,XM_001075876.2	293357592;293345716	XP_342347.2,XP_001075876.1	ENSRNOG00000023258	ENSRNOT00000040511,ENSRNOT00000068674,ENSRNOT00000036838	ENSRNOP00000039305,ENSRNOP00000059907,ENSRNOP00000028944
PH_rn_0001360	6.72407e-06	1.05781e-05	3.03624e-06	803.229	788.839	1148.22	168.079	155.645	238.005	0.00434564	0.519793	0.528084	0.992137	0.242602	0.23647		Atp11b	ATPase, class VI, type 11B	1	361929	XM_342228.4,XM_001067830.2	293357175;293345300	XP_342229.4,XP_001067830.2	ENSRNOG00000012421	ENSRNOT00000016961	ENSRNOP00000016961
PH_rn_0001361	0.812764	0.760305	0.667133	31.9232	40.6505	44.7492	18.858	25.6196	18.1893	0.255257	0.31765	0.0683061	0.850399	0.757351	0.952671		Foxd2	forkhead box D2	1	313504	XM_233422.5,XM_001069350.2	293359450;293347560	XP_233422.3,XP_001069350.1	ENSRNOG00000007759	ENSRNOT00000010201	ENSRNOP00000053990
PH_rn_0001362	0.0862762	0.206147	0.14637	88.5611	84.597	81.3622	27.4027	25.3306	26.1212	-0.134988	-0.301793	-0.169652	0.838171	0.64872	0.800369		LOC100359838	ret finger protein-like 4-like	1	100359838	XM_002728978.1	293356896	XP_002729024.1	NA	NA	NA
PH_rn_0001363	0.999988	0.999998	0.999976	3.08934	-1.09866	5.08514	9.79525	10.6637	10.6447	NA	NA	NA	NA	NA	NA		Pramef6	PRAME family member 6	1	502997	XM_578507.2,XM_001074004.1	109475797;109477651	XP_578507.2,XP_001074004.1	ENSRNOG00000027197	ENSRNOT00000034546	ENSRNOP00000034600
PH_rn_0001364	9.97212e-07	1.0313e-06	2.06403e-06	2237.71	2486.27	2343.23	446.937	464.943	489.009	0.234883	0.125636	-0.0542116	0.57752	0.768921	0.898744		LOC100362155	cysteine and histidine rich 1	1	100362155	XM_002729828.1,XM_002726920.1	293360696;293348795	XP_002729874.1,XP_002726966.1	NA	NA	NA
PH_rn_0001365	0.130369	0.383287	0.240229	79.2931	72.5117	70.1749	25.2762	34.3821	23.5123	-0.206884	-0.358407	-0.14926	0.810815	0.602509	0.870905		LOC100361272	no mechanoreceptor potential C-like	1	100361272	XM_002729036.1,XM_002725952.1	293357237;293345355	XP_002729082.1,XP_002725998.1	NA	NA	NA
PH_rn_0001366	3.42615e-07	3.53157e-07	3.49956e-07	16433.2	15984.4	15010.3	3204.07	2922.27	2964.27	0.105077	0.016784	-0.0277707	0.79782	0.967325	0.945975		RGD1308048	similar to HT014	1	298557	XM_216543.5,XM_001068778.2	293359598;293347717	XP_216543.4,XP_001068778.2	NA	NA	NA
PH_rn_0001367	0.999998	0.999989	0.999963	3.08934	2.19732	6.10217	8.86363	11.0783	10.6993	NA	NA	NA	NA	NA	NA		Itga2	integrin, alpha 2	1	170921	XM_345156.4,XM_001075558.2	293357058;293345182	XP_345157.4,XP_001075558.1	ENSRNOG00000011877	ENSRNOT00000015940	ENSRNOP00000015940
PH_rn_0001368	0.98442	0.99662	0.996799	20.5956	13.1839	16.2724	12.3571	14.8964	12.4309	NA	NA	NA	NA	NA	NA		LOC100361292	hypothetical protein LOC100361292	1	100361292	XM_002729464.1,XM_002726517.1	293359211;293347320	XP_002729510.1,XP_002726563.1	NA	NA	NA
[truncated: 22,990 more rows]
