# Supplementary material for: Behavioral sensitization induced by methamphetamine causes differential alterations in gene expression and histone acetylation of the prefrontal cortex in rats
Source: BMC Neurosci. 2021 Apr 6;22:24. doi: 10.1186/s12868-021-00616-5 (PMC8022387; doi:10.1186/s12868-021-00616-5)
Supplement: Supplementary file 3 — Additional file 3: Table S3. The detailed information of top 10 GO terms and the categorized differential expression genes in the group of METH-METH vs. NS-METH, METH-METH vs. NS-NS, and NS-METH vs. NS-NS. [file 12868_2021_616_MOESM3_ESM.xlsx]

## Sheet: METH-METH vs. NS-METH 
#Term		Database	ID	Input number	Background number	P-Value	-LOG10(P-Value)	Corrected P-Value	Input	Hyperlink
Single-organism cellular process	Biological_process（cellular process）	Gene Ontology	GO:0044763	93	8992	7.04492e-08	7.15212	0.000166636	Bhlhb9|Syt8|Anp32a|Olr417|Olr63|Pvrl1|Parm1|Crb2|Hira|C1qtnf3|Hmgcll1|Mpzl1|Pgf|Metrn|Top2a|Itgb7|Ctf1|Shisa2|Tyr|Nlrp5|Klf13|Olr104|Lnpep|Atp2b4|Shoc2|Padi2|Hspa4|Six3|Olr482|RGD1559493|Vegfc|LOC500350|Cdkn1a|Gpr165|Hs1bp3|Il22ra1|Hck|Eno3|Olr562|Olr125|Olr135|Klhdc5|Pkia|Pth2r|Olr434|Pkp3|Hpx|Sele|Kcnc2|Tcf21|Btc|Ly6h|Fbxo40|Cyp2a3|Spag16|Cep76|Avp|Fgd1|Mrgprb13|Kcnj2|Ina|Synpo2|Ubr1|Vom1r53|Cc…	http://amigo.geneontology.org/cgi-bin/amigo/term_details?term=GO:0044763
Single-organism process	Biological_process	Gene Ontology	GO:0044699	100	10050	1.04032e-07	6.98283	0.000166636	Bhlhb9|Syt8|Phex|Anp32a|Olr417|Olr63|Pvrl1|Parm1|Crb2|Hira|C1qtnf3|Hmgcll1|Mpzl1|Pgf|Metrn|Top2a|Itgb7|E2f3|Ctf1|Shisa2|Tyr|Nlrp5|Nfia|Olr104|Lnpep|Atp2b4|Shoc2|Padi2|Hspa4|Six3|Olr482|RGD1559493|Vegfc|LOC500350|Cdkn1a|Gpr165|Hs1bp3|Tmprss13|Il22ra1|Hck|Eno3|Olr562|Olr125|Olr135|Klhdc5|Pkia|Pth2r|Olr434|Pkp3|Hpx|Sele|Kcnc2|Tcf21|Btc|Ly6h|Slc35d2|Fbxo40|Abcb11|Cyp2a3|Spag16|Cep76|Avp|Fgd1|Mrgprb13…	http://amigo.geneontology.org/cgi-bin/amigo/term_details?term=GO:0044699
Regulation of biological process	Biological Process	Gene Ontology	GO:0050789	87	8296	1.47248e-07	6.83195	0.000166636	LOC299271|Bhlhb9|Znf597|Syt8|Anp32a|Olr417|Olr63|Pvrl1|Parm1|Crb2|Hira|C1qtnf3|Ly6h|Mpzl1|Pgf|Metrn|Top2a|Itgb7|E2f3|Ctf1|Shisa2|Nlrp5|Klf13|Olr104|Lnpep|Atp2b4|Shoc2|Trim17|Padi2|Hspa4|Six3|Olr482|RGD1559493|Vegfc|Cdkn1a|Gpr165|Hs1bp3|Il22ra1|Hck|Olr562|Olr125|Olr135|Klhdc5|Wap|Pkia|Pth2r|Olr434|Hpx|Sele|Kcnc2|Tcf21|Btc|Cep76|Avp|Fgd1|Mrgprb13|Kcnj2|Synpo2|Ubr1|Vom1r53|Otx1|Gdpd2|Stk32c|Olr84|Eg…	http://amigo.geneontology.org/cgi-bin/amigo/term_details?term=GO:0050789
Biological regulation	Biological Process	Gene Ontology	GO:0065007	89	8742	3.79667e-07	6.4206	0.000270258	LOC299271|Bhlhb9|Znf597|Syt8|Anp32a|Olr417|Olr63|Pvrl1|Parm1|Crb2|Hira|C1qtnf3|Ly6h|Mpzl1|Pgf|Metrn|Top2a|Itgb7|E2f3|Ctf1|Shisa2|Nlrp5|Klf13|Olr104|Lnpep|Atp2b4|Shoc2|Trim17|Padi2|Hspa4|Six3|Olr482|RGD1559493|Vegfc|Cdkn1a|Gpr165|Hs1bp3|Il22ra1|Hck|Olr562|Olr125|Olr135|Klhdc5|Wap|Pkia|Pth2r|Olr434|Hpx|Sele|Kcnc2|Tcf21|Btc|Cep76|Avp|Fgd1|Mrgprb13|Kcnj2|Synpo2|Ubr1|Vom1r53|Otx1|Gdpd2|Stk32c|Olr84|Eg…	http://amigo.geneontology.org/cgi-bin/amigo/term_details?term=GO:0065007
Cellular process	Biological_process（cellular process）	Gene Ontology	GO:0009987	107	11331	3.98024e-07	6.40009	0.000270258	LOC299271|Bhlhb9|Znf597|Syt8|Phex|Anp32a|Olr417|Olr63|Pvrl1|Parm1|Crb2|Hira|C1qtnf3|Hmgcll1|Mpzl1|Exog|Pgf|Metrn|Top2a|Itgb7|E2f3|Ctf1|Klhdc8a|Shisa2|Tyr|Nlrp5|Nfia|Olr104|Lnpep|Atp2b4|Shoc2|Trim17|Padi2|Hspa4|Six3|Olr482|RGD1559493|Vegfc|LOC500350|Cdkn1a|Gpr165|Hs1bp3|Il22ra1|Hck|Eno3|Olr562|Olr125|Olr135|Klhdc5|Wap|Tspyl4|Pkia|Pth2r|Olr434|Pkp3|Hpx|Sele|Kcnc2|Tcf21|Btc|Ly6h|Fbxo40|Cyp2a3|Spag16…	http://amigo.geneontology.org/cgi-bin/amigo/term_details?term=GO:0009987
Regulation of cellular process	Biological Process	Gene Ontology	GO:0050794	82	7938	8.84311e-07	6.0534	0.000500372	LOC299271|Hspa4|Vom1r53|Six3|Hs1bp3|Otx1|Gdpd2|Kcnc2|Stk32c|Hpx|Syt8|Olr84|Egr1|Sele|Stom|Olr778|RGD1559493|Cct4|Anp32a|Olr417|Tcf21|Espl1|Nfia|Rnase9|Pvrl1|Olr434|Vegfc|Parm1|Crb2|Hira|Cdkn1a|C1qtnf3|Olr1107|Ly6h|Pkia|Avp|LOC679119|Shisa2|Il22ra1|Klf13|Lnpep|Pgf|Znf597|Top2a|Zfp36|Bhlhb9|Btc|Hck|Gpr165|Pou3f2|E2f3|Shoc2|Sfmbt1|Hdac4|Cep76|Metrn|Olr562|Synpo2|Olr135|Itgb7|Ubr1|Olr63|Klhdc5|Cacna1…	http://amigo.geneontology.org/cgi-bin/amigo/term_details?term=GO:0050794
Cell	Cellular Component	Gene Ontology	GO:0005623	107	11766	3.06254e-06	5.51392	0.00148533	Bhlhb9|Bcam|Znf597|Syt8|Phex|Anp32a|Olr417|Olr63|Pvrl1|Parm1|Chic2|Hira|Hmgcll1|LOC691272|Mpzl1|Exog|Top2a|E2f3|Hs3st3b1|Klhdc8a|Shisa2|Tyr|Fam84b|Nlrp5|Olr104|Lnpep|Atp2b4|Shoc2|Trim17|Padi2|Hspa4|Six3|Olr482|RGD1559493|Appbp2|LOC500350|Arrdc2|Hs1bp3|Il22ra1|Cmtm8|Hck|Eno3|Olr562|Olr125|Olr135|Klhdc5|Tspyl4|Pkia|Pth2r|Olr434|Pkp3|Hpx|Sele|Kcnc2|Tcf21|Fbxo40|Abcb11|Cyp2a3|Fam148b|Zfp319|Spag16|Ce…	http://amigo.geneontology.org/cgi-bin/amigo/term_details?term=GO:0005623
Cell part	Cellular Component	Gene Ontology	GO:0044464	106	11736	5.19995e-06	5.284	0.00220673	Bhlhb9|Bcam|Znf597|Syt8|Phex|Anp32a|Olr417|Olr63|Pvrl1|Parm1|Chic2|Hira|Hmgcll1|LOC691272|Mpzl1|Exog|Top2a|E2f3|Hs3st3b1|Klhdc8a|Shisa2|Tyr|Fam84b|Nlrp5|Olr104|Lnpep|Atp2b4|Shoc2|Trim17|Padi2|Hspa4|Six3|Olr482|RGD1559493|Appbp2|LOC500350|Arrdc2|Hs1bp3|Il22ra1|Cmtm8|Hck|Eno3|Olr562|Olr125|Olr135|Klhdc5|Tspyl4|Pkia|Pth2r|Olr434|Pkp3|Sele|Kcnc2|Tcf21|Fbxo40|Abcb11|Cyp2a3|Fam148b|Zfp319|Spag16|Cep76|…	http://amigo.geneontology.org/cgi-bin/amigo/term_details?term=GO:0044464
Protein binding	Molecular Function	Gene Ontology	GO:0005515	55	4900	1.36308e-05	4.86548	0.00514184	Pkp3|Hspa4|Gas2l3|Six3|Bcl2l11|Kcnc2|Syt8|Sele|Stom|Cct4|Anp32a|Sfmbt1|Eno3|Vegfc|Tcf21|Pvrl1|Btc|Il22ra1|Crb2|Cdkn1a|C1qtnf3|Ly6h|Abcb11|LOC679119|Nfia|Pgf|Top2a|Zfp36|Bhlhb9|Hck|Itgb7|Pou3f2|Bcam|Mttp|Spag16|Hdac4|Ctf1|Dok6|Synpo2|Trim17|Avp|Tyr|Cacna1h|Prl5a2|Fgd1|Egr1|Th|Kcnj2|Pkia|Ina|Eml2|Atp2b4|Shoc2|LOC100361529|Padi2	http://amigo.geneontology.org/cgi-bin/amigo/term_details?term=GO:0005515
Binding	Molecular Function	Gene Ontology	GO:0005488	83	8791	2.93283e-05	4.53271	0.00912087	Pkp3|Hspa4|Gas2l3|Six3|Hs1bp3|Otx1|Znf597|Kcnc2|Cpa4|Hpx|Syt8|Egr1|Sele|Stom|Cct4|Anp32a|Znf512|Sfmbt1|Eno3|Vegfc|Nfia|Tcf21|Rnase9|Pvrl1|Hmgcll1|Btc|Il22ra1|Crb2|Cdkn1a|C1qtnf3|Fbxo40|Arsi|Pkia|Ly6h|Abcb11|Cyp2a3|LOC679119|Fam148b|Fat2|Klf13|Lnpep|Exog|Pgf|Ubr1|Top2a|Zfp36|Bhlhb9|Stk32c|Hck|LOC691272|Pou3f2|Bcam|Zfp319|Spag16|Hdac4|Ctf1|Dok6|E2f3|Cd69|Shoc2|Mttp|Itgb7|Trim17|Avp|Tyr|Cacna1h|Prl5…	http://amigo.geneontology.org/cgi-bin/amigo/term_details?term=GO:0005488

## Sheet:  METH-METH vs. NS-NS 
#Term		Database	ID	Input number	Background number	P-Value	-LOG10(P-Value)	Corrected P-Value	Input	Hyperlink
Regulation of cellular process	Biological Process	Gene Ontology	GO:0050794	98	7938	6.79651e-09	8.16771	8.29576e-06	LOC299271|Bhlhb9|Picalm|Znf597|Anp32a|Mgea5|Ptprt|Parm1|Crb2|Hira|Acr|Ly6h|Kcnn3|Metrn|Top2a|Nup62|Olr7|E2f3|Ctf1|Tnfsf10|Shisa2|LOC499235|LOC682999|Nuak1|C1ql3|Ghsr|Olr561|Hoxb1|Six3|Akt1|RGD1561459|RGD1559493|Zdhhc17|Rundc1|Svs3|Polr2a|Gpr165|Mtpn|Tfrc|Dyrk1b|Hs1bp3|Nab2|Rnf14|Olr562|Olr127|Glrb|Cacng7|Romo1|Olr434|NMS|Kdm4a|Gphb5|Tcf21|7-Mar|Smad3|Cort|Asb14|Gda|Cebpg|Gng13|Rasa3|Unc13b|Kcnj2|…	http://amigo.geneontology.org/cgi-bin/amigo/term_details?term=GO:0050794
Regulation of biological process	Biological Process	Gene Ontology	GO:0050789	101	8296	6.97444e-09	8.15649	8.29576e-06	LOC299271|Bhlhb9|Picalm|Znf597|Anp32a|Mgea5|Kcnj9|Ptprt|Parm1|Crb2|Hira|Acr|Ly6h|Kcnn3|Metrn|Top2a|Nup62|Olr7|E2f3|Ctf1|Tnfsf10|Shisa2|LOC499235|LOC682999|Nuak1|C1ql3|Ghsr|Olr561|Hoxb1|Six3|Akt1|RGD1561459|RGD1559493|Zdhhc17|Clcn7|Rundc1|Svs3|Polr2a|Gpr165|Mtpn|Tfrc|Dyrk1b|Hs1bp3|Nab2|Rnf14|Olr562|Olr127|Glrb|Cacng7|Romo1|Olr434|NMS|Kdm4a|Gphb5|Tcf21|7-Mar|Smad3|Cort|Asb14|Gda|Cebpg|Gng13|Rasa3|U…	http://amigo.geneontology.org/cgi-bin/amigo/term_details?term=GO:0050789
Single-organism process	Biological_process	Gene Ontology	GO:0044699	115	10050	9.52204e-09	8.02127	8.29576e-06	Bhlhb9|Picalm|Anp32a|Mgea5|Kcnj9|Ptprt|Parm1|Cyp4f18|Crb2|Hira|Acr|Ly6h|Kcnn3|Elovl5|Metrn|Top2a|Nup62|Olr7|E2f3|Ctf1|Tnfsf10|Shisa2|LOC499235|LOC682999|Hao2|Nuak1|C1ql3|Ghsr|Olr561|Hoxb1|Six3|Akt1|RGD1561459|RGD1559493|Scd|Rundc1|Tmsb10|Svs3|Gpr165|Mtpn|Tfrc|Dyrk1b|Hs1bp3|Nab2|Rnf14|Olr562|Olr127|Sec62|RGD1308448|Cacng7|Romo1|Dpm3|Olr434|Mat1a|NMS|Gpatch4|Kdm4a|Frmd4b|Gphb5|Tcf21|7-Mar|Fbxo40|Cy…	http://amigo.geneontology.org/cgi-bin/amigo/term_details?term=GO:0044699
Cellular process	Biological Process	Gene Ontology	GO:0009987	125	11331	1.0167e-08	7.99281	8.29576e-06	LOC299271|Bhlhb9|Picalm|Znf597|Anp32a|Mgea5|Kcnj9|Ptprt|Parm1|Cyp4f18|Crb2|Hira|Acr|Ly6h|Kcnn3|Elovl5|Exog|Metrn|Top2a|Nup62|Olr7|E2f3|Ctf1|LOC366300|Tnfsf10|Shisa2|LOC499235|LOC682999|Hao2|Nuak1|C1ql3|Ghsr|Olr561|Hoxb1|Six3|Akt1|Luc7l3|RGD1561459|Psmg4|RGD1559493|Scd|Rundc1|Tmsb10|Svs3|Polr2a|Gpr165|Mtpn|Tfrc|Dyrk1b|Hs1bp3|Nab2|Rnf14|Olr562|Olr127|Sec62|Cacng7|Romo1|Dpm3|Olr434|Mat1a|Fbxl19|NMS|…	http://amigo.geneontology.org/cgi-bin/amigo/term_details?term=GO:0009987
Biological regulation	Biological Process	Gene Ontology	GO:0065007	104	8742	1.23794e-08	7.9073	8.29576e-06	LOC299271|Bhlhb9|Picalm|Znf597|Anp32a|Mgea5|Kcnj9|Ptprt|Parm1|Crb2|Hira|Acr|Ly6h|Kcnn3|Sbf1|Metrn|Top2a|Nup62|Olr7|E2f3|Ctf1|Tnfsf10|Shisa2|LOC499235|LOC682999|Nuak1|C1ql3|Ghsr|Olr561|Hoxb1|Six3|Akt1|RGD1561459|RGD1559493|Zdhhc17|Clcn7|Rundc1|Svs3|Polr2a|Gpr165|Mtpn|Tfrc|Dyrk1b|Hs1bp3|Nab2|Rnf14|Olr562|Olr127|Glrb|Cacng7|Romo1|Dpm3|Olr434|NMS|Kdm4a|Gphb5|Tcf21|7-Mar|Smad3|Cort|Asb14|Gda|Cebpg|Gng…	http://amigo.geneontology.org/cgi-bin/amigo/term_details?term=GO:0065007
Single-organism cellular process	Biological_process	Gene Ontology	GO:0044763	106	8992	1.30437e-08	7.8846	8.29576e-06	Bhlhb9|Picalm|Anp32a|Mgea5|Kcnj9|Ptprt|Parm1|Cyp4f18|Crb2|Hira|Acr|Ly6h|Kcnn3|Elovl5|Metrn|Top2a|Nup62|Olr7|Ctf1|Tnfsf10|Shisa2|LOC499235|LOC682999|Hao2|Nuak1|C1ql3|Ghsr|Olr561|Six3|Akt1|RGD1561459|RGD1559493|Scd|Rundc1|Tmsb10|Svs3|Gpr165|Mtpn|Tfrc|Dyrk1b|Hs1bp3|Nab2|Rnf14|Olr562|Olr127|Sec62|Glrb|Cacng7|Romo1|Dpm3|Olr434|Mat1a|NMS|Gpatch4|Kdm4a|Frmd4b|Gphb5|Tcf21|7-Mar|Fbxo40|Cyp2a3|Smad3|Gast|A…	http://amigo.geneontology.org/cgi-bin/amigo/term_details?term=GO:0044763
Cell part	Cellular Component	Gene Ontology	GO:0044464	121	11736	1.53093e-06	5.81504	0.000676962	Bhlhb9|Picalm|Znf597|Ddx3y|Anp32a|Mgea5|Kcnj9|Ptprt|Parm1|Cyp4f18|Chic2|Hira|Acr|Kcnn3|Elovl5|Exog|Top2a|Nup62|Olr7|E2f3|Hs3st3b1|LOC366300|Glrb|Shisa2|LOC499235|Fam84b|LOC682999|Hao2|Nuak1|Ghsr|Olr561|Hoxb1|Six3|Akt1|RGD1561459|RGD1559493|Scd|Clcn7|Rundc1|S100a6|Tmsb10|Casc1|Polr2a|Mtpn|Tfrc|Hs1bp3|Nab2|Rnf14|Olr562|Olr127|Sec62|Cacng7|Romo1|Dpm3|Olr434|Bcam|Rasa3|Mat1a|Fbxl19|Kdm4a|Frmd4b|Tcf21…	http://amigo.geneontology.org/cgi-bin/amigo/term_details?term=GO:0044464
Cell	Cellular Component	Gene Ontology	GO:0005623	121	11766	1.77401e-06	5.75104	0.000676962	Bhlhb9|Picalm|Znf597|Ddx3y|Anp32a|Mgea5|Kcnj9|Ptprt|Parm1|Cyp4f18|Chic2|Hira|Acr|Kcnn3|Elovl5|Exog|Top2a|Nup62|Olr7|E2f3|Hs3st3b1|LOC366300|Glrb|Shisa2|LOC499235|Fam84b|LOC682999|Hao2|Nuak1|Ghsr|Olr561|Hoxb1|Six3|Akt1|RGD1561459|RGD1559493|Scd|Clcn7|Rundc1|S100a6|Tmsb10|Casc1|Polr2a|Mtpn|Tfrc|Hs1bp3|Nab2|Rnf14|Olr562|Olr127|Sec62|Cacng7|Romo1|Dpm3|Olr434|Bcam|Rasa3|Mat1a|Fbxl19|Kdm4a|Frmd4b|Tcf21…	http://amigo.geneontology.org/cgi-bin/amigo/term_details?term=GO:0005623
Binding	Molecular Function	Gene Ontology	GO:0005488	101	8791	1.58554e-07	6.79982	8.64344e-05	Bhlhb9|Picalm|Znf597|Ddx3y|Anp32a|Casc1|Ptprt|Cyp4f18|Crb2|Acr|Ly6h|Kcnn3|Exog|Top2a|Nup62|E2f3|Ctf1|Tnfsf10|LOC499235|LOC682999|Hao2|Nuak1|Ghsr|Hoxb1|Six3|Akt1|Scd|Clcn7|Rundc1|S100a6|Tmsb10|Kcnj9|Polr2a|Mtpn|Tfrc|Dyrk1b|Hs1bp3|Nab2|Rnf14|Glrb|Olr434|Bcam|Mat1a|Fbxl19|NMS|Gpatch4|Ddx51|Kdm4a|Gphb5|Tcf21|7-Mar|Fbxo40|Cyp2a3|Smad3|Fam148b|Cort|Asb14|Gda|Cebpg|Lnx2|Xpot|Gng13|G3bp1|Unc13b|Kcnj2|Luc…	http://amigo.geneontology.org/cgi-bin/amigo/term_details?term=GO:0005488
Protein binding	Molecular Function	Gene Ontology	GO:0005515	64	4900	1.65269e-06	5.78181	0.000676962	Hoxb1|Bhlhb9|Picalm|Six3|Akt1|Gphb5|Ms4a2|Egr1|Kdm4a|Mat1a|Zdhhc17|Anp32a|Nab2|Tcf21|Casc1|Tfec|Ptprt|Polr2a|Rundc1|S100a6|Pld2|NMS|Crb2|Ggct|RGD1564943|Kcnj9|Ly6h|Gna12|Itgb7|Mtpn|Kcnn3|Tfrc|Bcam|Smad3|Gast|Top2a|Pi4k2a|Nup62|Rnf14|Cort|Asb14|Tnfsf10|Ctf1|Lnx2|Xpot|Gng13|LOC499235|Tmsb10|Cacna1h|Sox2|LOC682999|Hao2|Nuak1|Erlin2|Kcnj2|Camk2d|Apoa4|Ghsr|Cacna1b|Eml2|Cebpg|Fgf13|LOC100361529|Glrb	http://amigo.geneontology.org/cgi-bin/amigo/term_details?term=GO:0005515

## Sheet: NS-METH vs. NS-NS
#Term		Database	ID	Input number	Background number	P-Value	-LOG10(P-Value)	Corrected P-Value	Input	Hyperlink
Single-organism process	biological_process	Gene Ontology	GO:0044699	146	10050	1.69636e-12	11.7705	7.53691e-09	Picalm|Igfals|Xpot|Rs1|Syt8|Olr63|Pvrl1|Cbln1|Osbpl1a|RGD1563015|Hmgcll1|Pcdhga11|Tyr|Elovl5|Pgf|Top2a|Nup62|Glrb|Crim1|Phex|Olr1407|LOC682999|Hao2|Nuak1|Nlrp5|Olr104|Olr1078|Lnpep|Sphkap|Shoc2|Sh2b2|Six3|Thy1|Ina|Olr482|Zdhhc17|Vegfc|Gnai1|LOC500350|Rundc1|Tmsb10|Cdkn1a|Olr13|Mtpn|Tfrc|Ptbp2|Tmprss13|Nab2|Atp2b4|Chi3l1|Hck|Pclo|Mpzl1|Olr135|Smad4|Pvrl3|Fgr|Pth2r|Rasgrp1|Snap91|Pkp3|Mat1a|NMS|Gpa…	http://amigo.geneontology.org/cgi-bin/amigo/term_details?term=GO:0044699
Developmental process	Biological Process	Gene Ontology	GO:0032502	79	4362	2.97645e-10	9.5263	1.27971e-07	Cadm2|Sh2b2|Picalm|Igfals|Six3|Pgf|Otx1|Gpatch4|Smad4|Thy1|Rs1|Spag16|Mt3|Krt13|Nlgn1|Top2a|Cul4b|Vegfc|Ube4b|Zfp36|Pvrl1|March7|Pld2|Tmsb10|Cbln1|Bmi1|Cdkn1a|Nrsn1|Dkkl1|Rnase9|Gatm|LOC679119|Mtpn|Tyr|Tfrc|Hck|Nes|Ptbp2|Bcl2l11|Tmprss13|Nab2|Evx1|Hey2|Nup62|Chi3l1|Aqp11|Pclo|Dpf3|Cdh11|Clstn2|Sfmbt1|Nr2e1|Phex|Dlg1|Abca16|Ppp3cb|Sox2|Unc13b|LOC682999|Klhl6|Dld|Nuak1|Ddhd2|Snap91|Pvrl3|Fgr|Ina|Ca…	http://amigo.geneontology.org/cgi-bin/amigo/term_details?term=GO:0032502
Cell	Cellular Component	Gene Ontology	GO:0005623	160	11766	1.21064e-11	10.917	1.79296e-08	Picalm|Igfals|Xpot|Rs1|Syt8|Ddx3y|Tyr|Olr63|Pvrl1|Cbln1|Osbpl1a|Hmgcll1|LOC691272|Ulk3|Elovl5|Top2a|Nup62|LOC366300|Glrb|Phex|Olr1407|LOC682999|Hao2|Nuak1|Ddhd2|RGD1309747|Nlrp5|Sec23a|Olr104|Olr1078|Lnpep|Sphkap|Shoc2|Sh2b2|Six3|Thy1|Olr482|Zdhhc17|Appbp2|Gnai1|LOC500350|Rundc1|Ppp3cb|Arrdc2|Olr13|Mtpn|Elmod1|Tfrc|Ptbp2|Nab2|Atp2b4|Chi3l1|Cmtm8|Hck|Pclo|Mpzl1|Olr135|Smad4|Pvrl3|Fgr|Pth2r|Myom2|K…	http://amigo.geneontology.org/cgi-bin/amigo/term_details?term=GO:0005623
Cell part	Cellular Component	Gene Ontology	GO:0044464	159	11736	2.17759e-11	10.662	2.41876e-08	Picalm|Igfals|Xpot|Rs1|Syt8|Ddx3y|Tyr|Olr63|Pvrl1|Cbln1|Osbpl1a|Hmgcll1|LOC691272|Ulk3|Elovl5|Top2a|Nup62|LOC366300|Glrb|Phex|Olr1407|LOC682999|Hao2|Nuak1|Ddhd2|RGD1309747|Nlrp5|Sec23a|Olr104|Olr1078|Lnpep|Sphkap|Shoc2|Sh2b2|Six3|Thy1|Olr482|Zdhhc17|Appbp2|Gnai1|LOC500350|Rundc1|Ppp3cb|Arrdc2|Olr13|Mtpn|Elmod1|Tfrc|Ptbp2|Nab2|Atp2b4|Chi3l1|Cmtm8|Hck|Pclo|Mpzl1|Olr135|Smad4|Pvrl3|Fgr|Pth2r|Myom2|K…	http://amigo.geneontology.org/cgi-bin/amigo/term_details?term=GO:0044464
Intracellular organelle	Cellular Component	Gene Ontology	GO:0043229	122	8015	3.2676e-11	10.4858	2.69857e-08	Picalm|Igfals|Xpot|Rs1|Syt8|Ddx3y|Tyr|Olr63|Pvrl1|Cbln1|Osbpl1a|Hmgcll1|LOC691272|Ulk3|Elovl5|Top2a|Nup62|LOC366300|Glrb|Phex|Olr1407|LOC682999|Hao2|Nuak1|Ddhd2|RGD1309747|Nlrp5|Sec23a|Olr104|Olr1078|Lnpep|Sphkap|Shoc2|Sh2b2|Six3|Thy1|Olr482|Zdhhc17|Appbp2|Gnai1|LOC500350|Rundc1|Ppp3cb|Arrdc2|Olr13|Mtpn|Elmod1|Tfrc|Ptbp2|Nab2|Atp2b4|Chi3l1|Cmtm8|Hck|Pclo|Mpzl1|Olr135|Smad4|Pvrl3|Fgr|Pth2r|Myom2|K…	http://amigo.geneontology.org/cgi-bin/amigo/term_details?term=GO:0043229
Intracellular part	Cellular Component	Gene Ontology	GO:0044424	134	9208	3.64425e-11	10.4384	2.69857e-08	Picalm|Igfals|Xpot|Syt8|Ddx3y|Pvrl1|Smad4|Osbpl1a|Hmgcll1|LOC691272|Ulk3|Elovl5|Top2a|Nup62|LOC366300|Glrb|Phex|Tyr|LOC682999|Hao2|Nuak1|RGD1309747|Sec23a|Lnpep|Sphkap|Shoc2|Sh2b2|Six3|Thy1|Zdhhc17|Appbp2|Gnai1|LOC500350|Tmsb10|Arrdc2|Mtpn|Elmod1|Tfrc|Ptbp2|Nab2|Atp2b4|Chi3l1|Cmtm8|Hck|Pclo|Fgr|Myom2|Kbtbd11|Rasgrp1|Herc6|Snap91|Pkp3|Mat1a|Hccs|Mt3|Sele|LOC692032|Sptbn1|Usp26|Abca16|LOC688276|RGD…	http://amigo.geneontology.org/cgi-bin/amigo/term_details?term=GO:0044424
Intracellular	Cellular Component	Gene Ontology	GO:0005622	135	9514	1.84298e-10	9.73448	1.08916e-07	Picalm|Igfals|Xpot|Syt8|Ddx3y|Pvrl1|Smad4|Osbpl1a|Hmgcll1|LOC691272|Ulk3|Elovl5|Top2a|Nup62|LOC366300|Glrb|Phex|Tyr|LOC682999|Hao2|Nuak1|RGD1309747|Sec23a|Lnpep|Sphkap|Shoc2|Sh2b2|Six3|Thy1|Zdhhc17|Appbp2|Gnai1|LOC500350|Rundc1|Tmsb10|Arrdc2|Mtpn|Elmod1|Tfrc|Ptbp2|Nab2|Atp2b4|Chi3l1|Cmtm8|Hck|Pclo|Fgr|Myom2|Kbtbd11|Rasgrp1|Herc6|Snap91|Pkp3|Mat1a|Hccs|Mt3|Sele|LOC692032|Sptbn1|Usp26|Abca16|LOC688…	http://amigo.geneontology.org/cgi-bin/amigo/term_details?term=GO:0005622
Organelle	Cellular Component	Gene Ontology	GO:0043226	128	8820	1.96113e-10	9.70749	1.08916e-07	Picalm|Igfals|Xpot|Syt8|Pvrl1|Smad4|Osbpl1a|Hmgcll1|LOC691272|Slc30a9|Elovl5|Top2a|Nup62|Nr2e1|Crim1|Phex|Tyr|Hao2|Nuak1|Ddhd2|RGD1309747|Sec23a|Lnpep|Sphkap|Shoc2|Sh2b2|Six3|Thy1|Zdhhc17|Appbp2|Gnai1|LOC500350|Tmsb10|Arrdc2|Mtpn|Elmod1|Tfrc|Ptbp2|Nab2|Atp2b4|Chi3l1|Cmtm8|Hck|Pclo|Fgr|Myom2|Rasgrp1|Snap91|Pkp3|Mat1a|Hpx|Hccs|Mt3|Sele|LOC692032|Sptbn1|Usp26|LOC688276|RGD1564300|Ubn2|Abcb11|RGD1565…	http://amigo.geneontology.org/cgi-bin/amigo/term_details?term=GO:0043226
Intracellular membrane-bounded organelle	Cellular Component	Gene Ontology	GO:0043231	112	7315	2.90499e-10	9.53685	1.27971e-07	Picalm|Igfals|Syt8|Pvrl1|Smad4|Osbpl1a|Hmgcll1|LOC691272|Slc30a9|Elovl5|Top2a|Nup62|Nr2e1|Phex|Tyr|Hao2|Nuak1|Fat2|Sec23a|Lnpep|Sphkap|Shoc2|Six3|Thy1|Zdhhc17|Appbp2|Gnai1|LOC500350|Cdkn1a|Mtpn|Elmod1|Tfrc|Ptbp2|Nab2|Atp2b4|Chi3l1|Cmtm8|Hck|Pclo|Fgr|Myom2|Rasgrp1|Snap91|Pkp3|Mat1a|Hccs|Mt3|Sptbn1|Usp26|LOC688276|RGD1564300|Ubn2|Abcb11|RGD1565432|Slc35a5|Slc3a1|Aqp11|Cebpg|Zfp319|Spag16|Xpot|Dlg1|…	http://amigo.geneontology.org/cgi-bin/amigo/term_details?term=GO:0043231
Protein binding	Molecular Function	Gene Ontology	GO:0005515	89	4900	1.06398e-11	10.9731	1.79296e-08	Picalm|Igfals|Xpot|Syt8|Pvrl1|Cbln1|Slc30a9|Pgf|Top2a|Nup62|Glrb|Crim1|Tyr|LOC682999|Hao2|Nuak1|Sphkap|Shoc2|Sh2b2|Six3|Thy1|Zdhhc17|Vegfc|Gnai1|Rundc1|Tmsb10|Cdkn1a|Mtpn|Tfrc|Nab2|Atp2b4|Hck|Pclo|Dok6|Smad4|Pvrl3|Fgr|Rasgrp1|Snap91|Pkp3|Mat1a|NMS|Sele|LOC692032|Sptbn1|LOC688276|Abcb11|RGD1565432|Cadm2|Prl5a2|Slc3a1|Cebpg|Spag16|Sh3gl2|Dlg1|Avp|Cry2|Ina|Kcnd1|RGD1561431|Synpo2|Cttnbp2|LOC305633|A…	http://amigo.geneontology.org/cgi-bin/amigo/term_details?term=GO:0005515
