# Supplementary material for: Behavioral sensitization induced by methamphetamine causes differential alterations in gene expression and histone acetylation of the prefrontal cortex in rats
Source: BMC Neurosci. 2021 Apr 6;22:24. doi: 10.1186/s12868-021-00616-5 (PMC8022387; doi:10.1186/s12868-021-00616-5)
Supplement: Supplementary file 4 — Additional file 4: Table S4. The detailed information of top 10 KEGG pathway enrichment and the categorized differential expression genes in the group of METH-METH vs. NS-METH, METH-METH vs. NS-NS, and NS-METH vs. NS-NS. [file 12868_2021_616_MOESM4_ESM.xlsx]

## Sheet: METH-METH vs. NS-METH
#Term	Database	ID	Input number	Background number	P-Value	-LOG10(P-Value)	Corrected P-Value	Input	Hyperlink
Cell adhesion molecules (CAMs)	KEGG PATHWAY	rno04514	6	175	0.0010707	2.97033	0.0798033	Pvrl1|Cldn17|Sele|LOC680370|Itgb7|Mpzl1	http://www.genome.jp/kegg-bin/show_pathway?rno04514/rno:304125%09red/rno:25544%09red/rno:360871%09red/rno:25713%09red/rno:192183%09red/rno:680370%09red
PI3K-Akt signaling pathway	KEGG PATHWAY	rno04151	7	336	0.00642874	2.19187	0.170512	Pgf|Bcl2l11|Gsk3b|Lamc3|Cdkn1a|Itgb7|Vegfc	http://www.genome.jp/kegg-bin/show_pathway?rno04151/rno:64547%09red/rno:114111%09red/rno:25713%09red/rno:94203%09red/rno:114851%09red/rno:311862%09red/rno:84027%09red
Olfactory transduction	KEGG PATHWAY	rno04740	16	1252	0.00701816	2.15378	0.17667	Olr125|Olr104|Olr193|Olr727|Olr1014|Olr1107|Olr482|LOC688691|Olr778|Olr562|Olr434|Olr597|Olr135|Olr417|Olr84|Olr63	http://www.genome.jp/kegg-bin/show_pathway?rno04740/rno:293227%09red/rno:293243%09red/rno:296694%09red/rno:404811%09red/rno:404869%09red/rno:688691%09red/rno:405004%09red/rno:296679%09red/rno:404796%09red/rno:300202%09red/rno:366099%09red/rno:405913%09red/rno:293336%09red/rno:365323%09red/rno:295827%09red/rno:404920%09red
Cell cycle	KEGG PATHWAY	rno04110	4	127	0.00977224	2.01001	0.201044	Gsk3b|Cdkn1a|Espl1|E2f3	http://www.genome.jp/kegg-bin/show_pathway?rno04110/rno:315330%09red/rno:291105%09red/rno:84027%09red/rno:114851%09red
Hepatitis C	KEGG PATHWAY	rno05160	4	129	0.0102898	1.98759	0.203379	Gsk3b|Cldn17|LOC680370|Cdkn1a	http://www.genome.jp/kegg-bin/show_pathway?rno05160/rno:680370%09red/rno:304125%09red/rno:84027%09red/rno:114851%09red
Focal adhesion	KEGG PATHWAY	rno04510	5	206	0.0112548	1.94866	0.203379	Gsk3b|Pgf|Vegfc|Itgb7|Lamc3	http://www.genome.jp/kegg-bin/show_pathway?rno04510/rno:114111%09red/rno:94203%09red/rno:311862%09red/rno:84027%09red/rno:25713%09red
Glycosaminoglycan biosynthesis - heparan sulfate / heparin	KEGG PATHWAY	rno00534	2	25	0.0126072	1.89938	0.207892	Hs3st3b1|Ndst4	http://www.genome.jp/kegg-bin/show_pathway?rno00534/rno:303218%09red/rno:362035%09red
Prolactin signaling pathway	KEGG PATHWAY	rno04917	3	76	0.0138853	1.85744	0.216241	Gsk3b|Th|Wap	http://www.genome.jp/kegg-bin/show_pathway?rno04917/rno:114596%09red/rno:25085%09red/rno:84027%09red
Pathways in cancer	KEGG PATHWAY	rno05200	7	400	0.0154059	1.81231	0.221997	Pgf|Gsk3b|Lamc3|Cdkn1a|Appl1|E2f3|Vegfc	http://www.genome.jp/kegg-bin/show_pathway?rno05200/rno:114111%09red/rno:290537%09red/rno:94203%09red/rno:114851%09red/rno:311862%09red/rno:291105%09red/rno:84027%09red
Apoptosis - multiple species	KEGG PATHWAY	rno04215	2	33	0.0206774	1.6845	0.251612	Bcl2l11|Birc6	http://www.genome.jp/kegg-bin/show_pathway?rno04215/rno:64547%09red/rno:313876%09red

## Sheet: METH-METH vs. NS-NS
#Term	Database	ID	Input number	Background number	P-Value	-LOG10(P-Value)	Corrected P-Value	Input	Hyperlink
Cell adhesion molecules (CAMs)	KEGG PATHWAY	rno04514	8	175	0.000228429	3.64125	0.00508623	Pvrl1|Cldn17|Nlgn1|Nectin3|Icoslg|Sele|Cldn34d|Mpzl1	http://www.genome.jp/kegg-bin/show_pathway?rno04514/rno:304125%09red/rno:25544%09red/rno:360871%09red/rno:192183%09red/rno:499415%09red/rno:116647%09red/rno:680370%09red/rno:288124%09red
Pathways in cancer	KEGG PATHWAY	rno05200	12	400	0.000318834	3.49644	0.00638099	Pgf|Mapk10|Smad4|Gsk3b|Lamc3|Cdkn1a|Rock1|Fgf13|Plcb4|Rasgrp1|Vegfc|Gnai1	http://www.genome.jp/kegg-bin/show_pathway?rno05200/rno:25272%09red/rno:84488%09red/rno:114111%09red/rno:25686%09red/rno:29434%09red/rno:94203%09red/rno:114851%09red/rno:311862%09red/rno:81762%09red/rno:25031%09red/rno:50554%09red/rno:84027%09red
Dopaminergic synapse	KEGG PATHWAY	rno04728	6	130	0.00132188	2.87881	0.0184049	Ppp3cb|Gsk3b|Gnai1|Camk2d|Plcb4|Mapk10	http://www.genome.jp/kegg-bin/show_pathway?rno04728/rno:25272%09red/rno:25686%09red/rno:24675%09red/rno:24246%09red/rno:25031%09red/rno:84027%09red
Axon guidance	KEGG PATHWAY	rno04360	7	179	0.00134645	2.87081	0.0185785	Ppp3cb|Ntn4|Gsk3b|Camk2d|Epha8|Rock1|Gnai1	http://www.genome.jp/kegg-bin/show_pathway?rno04360/rno:25686%09red/rno:24675%09red/rno:24246%09red/rno:81762%09red/rno:299737%09red/rno:84027%09red/rno:60589%09red
Wnt signaling pathway	KEGG PATHWAY	rno04310	6	145	0.00224629	2.64853	0.0259143	Ppp3cb|Smad4|Gsk3b|Camk2d|Plcb4|Mapk10	http://www.genome.jp/kegg-bin/show_pathway?rno04310/rno:25272%09red/rno:24675%09red/rno:24246%09red/rno:25031%09red/rno:50554%09red/rno:84027%09red
Melanogenesis	KEGG PATHWAY	rno04916	5	99	0.00229061	2.64005	0.0259622	Gsk3b|Plcb4|Camk2d|Gnai1|Tyr	http://www.genome.jp/kegg-bin/show_pathway?rno04916/rno:308800%09red/rno:25686%09red/rno:24246%09red/rno:84027%09red/rno:25031%09red
AGE-RAGE signaling pathway in diabetic complications	KEGG PATHWAY	rno04933	5	104	0.00280884	2.55147	0.0297383	Sele|Vegfc|Plcb4|Mapk10|Smad4	http://www.genome.jp/kegg-bin/show_pathway?rno04933/rno:114111%09red/rno:25272%09red/rno:50554%09red/rno:25544%09red/rno:25031%09red
Oxytocin signaling pathway	KEGG PATHWAY	rno04921	6	160	0.00359024	2.44488	0.0343781	Ppp3cb|Plcb4|Cdkn1a|Camk2d|Rock1|Gnai1	http://www.genome.jp/kegg-bin/show_pathway?rno04921/rno:25686%09red/rno:24675%09red/rno:114851%09red/rno:24246%09red/rno:81762%09red/rno:25031%09red
Leukocyte transendothelial migration	KEGG PATHWAY	rno04670	5	120	0.00503662	2.29786	0.0427872	Cldn17|LOC680370|Gnai1|Rock1|Thy1	http://www.genome.jp/kegg-bin/show_pathway?rno04670/rno:81762%09red/rno:680370%09red/rno:304125%09red/rno:24832%09red/rno:25686%09red
Ras signaling pathway	KEGG PATHWAY	rno04014	7	232	0.00541063	2.26675	0.0449335	Pgf|Pld2|Mapk10|Fgf13|Shoc2|Rasgrp1|Vegfc	http://www.genome.jp/kegg-bin/show_pathway?rno04014/rno:25272%09red/rno:84488%09red/rno:114111%09red/rno:29434%09red/rno:309548%09red/rno:94203%09red/rno:25097%09red

## Sheet: NS-METH vs. NS-NS
#Term	Database	ID	Input number	Background number	P-Value	-LOG10(P-Value)	Corrected P-Value	Input	Hyperlink
Retrograde endocannabinoid signaling	KEGG PATHWAY	rno04723	7	103	1.6143e-05	4.79201	0.00338736	Mapk10|Mapk9|Cacna1b|Rims1|Gng13|Slc17a6|Kcnj9	http://www.genome.jp/kegg-bin/show_pathway?rno04723/rno:25272%09red/rno:84556%09red/rno:84487%09red/rno:685451%09red/rno:50658%09red/rno:257648%09red/rno:116560%09red
Sphingolipid signaling pathway	KEGG PATHWAY	rno04071	7	124	4.97961e-05	4.3028	0.00717031	Pld2|Mapk10|Rock1|Akt1|Ms4a2|Mapk9|Gna12	http://www.genome.jp/kegg-bin/show_pathway?rno04071/rno:25272%09red/rno:81663%09red/rno:24185%09red/rno:25316%09red/rno:81762%09red/rno:50658%09red/rno:25097%09red
Dopaminergic synapse	KEGG PATHWAY	rno04728	7	130	6.61586e-05	4.17941	0.00774551	Mapk10|Akt1|Camk2d|Cacna1b|Mapk9|Gng13|Kcnj9	http://www.genome.jp/kegg-bin/show_pathway?rno04728/rno:25272%09red/rno:24185%09red/rno:24246%09red/rno:685451%09red/rno:50658%09red/rno:257648%09red/rno:116560%09red
Synaptic vesicle cycle	KEGG PATHWAY	rno04721	5	62	0.000127972	3.89288	0.012287	Rims1|Slc17a6|Stx2|Unc13b|Cacna1b	http://www.genome.jp/kegg-bin/show_pathway?rno04721/rno:25130%09red/rno:64830%09red/rno:84487%09red/rno:84556%09red/rno:257648%09red
cAMP signaling pathway	KEGG PATHWAY	rno04024	8	196	0.000128795	3.8901	0.012287	Pld2|Mapk10|Akt1|Camk2d|Ghsr|Fxyd1|Mapk9|Rock1	http://www.genome.jp/kegg-bin/show_pathway?rno04024/rno:25272%09red/rno:58971%09red/rno:24185%09red/rno:81762%09red/rno:24246%09red/rno:84022%09red/rno:50658%09red/rno:25097%09red
Pancreatic cancer	KEGG PATHWAY	rno05212	5	65	0.000157577	3.80251	0.01382	Mapk9|E2f3|Mapk10|Smad3|Akt1	http://www.genome.jp/kegg-bin/show_pathway?rno05212/rno:25272%09red/rno:291105%09red/rno:25631%09red/rno:50658%09red/rno:24185%09red
Ras signaling pathway	KEGG PATHWAY	rno04014	8	232	0.000386785	3.41253	0.0277496	Pld2|Mapk10|Akt1|Rasa3|Mapk9|Fgf13|Gng13|Syngap1	http://www.genome.jp/kegg-bin/show_pathway?rno04014/rno:25272%09red/rno:84488%09red/rno:29372%09red/rno:192117%09red/rno:24185%09red/rno:685451%09red/rno:50658%09red/rno:25097%09red
MAPK signaling pathway	KEGG PATHWAY	rno04010	8	259	0.000778209	3.1089	0.0380724	Cacna1h|Mapk10|Akt1|Cacna1b|Cacng7|Mapk9|Fgf13|Gna12	http://www.genome.jp/kegg-bin/show_pathway?rno04010/rno:25272%09red/rno:84488%09red/rno:140728%09red/rno:81663%09red/rno:24185%09red/rno:50658%09red/rno:257648%09red/rno:114862%09red
Choline metabolism in cancer	KEGG PATHWAY	rno05231	5	101	0.00106892	2.97106	0.0454348	Pip5k1a|Mapk9|Pld2|Mapk10|Akt1	http://www.genome.jp/kegg-bin/show_pathway?rno05231/rno:25272%09red/rno:365865%09red/rno:50658%09red/rno:25097%09red/rno:24185%09red
AGE-RAGE signaling pathway in diabetic complications	KEGG PATHWAY	rno04933	5	104	0.00121091	2.91689	0.0463433	Egr1|Mapk9|Mapk10|Smad3|Akt1	http://www.genome.jp/kegg-bin/show_pathway?rno04933/rno:24330%09red/rno:25272%09red/rno:25631%09red/rno:50658%09red/rno:24185%09red
