# Supplementary material for: Behavioral sensitization induced by methamphetamine causes differential alterations in gene expression and histone acetylation of the prefrontal cortex in rats
Source: BMC Neurosci. 2021 Apr 6;22:24. doi: 10.1186/s12868-021-00616-5 (PMC8022387; doi:10.1186/s12868-021-00616-5)
Supplement: Supplementary file 5 — Additional file 5: Table S5. Raw data of ChIP-All peaks in METH-induced behavioral sensitization. [file 12868_2021_616_MOESM5_ESM.xlsx]

## Sheet: Sheet1
gene_ID	H3-METH-METH group	H3-NS-METH group	H3-NS-NS group	H4-METH-METH group	H4-NS-METH group	H4-NS-NS group	CHROMOSOME	FEATURE_START	FEATURE_END	FEATURE_STRAND	gene_name	description
114485	chr4:21330012-21330455(1.87)|chr4:21328687-21329156(1.08)		chr4:21330092-21330455(1.12)|chr4:21328687-21329156(0.8)	chr4:21328687-21329156(1.69)|chr4:21330012-21330359(1.43)	chr4:21328687-21329156(1.75)|chr4:21330012-21330359(1.64)	chr4:21328812-21329156(1.07)	chr4	21329396	21369664	+	Dmtf1	cyclin D binding myb-like transcription factor 1
298534			chr5:145927077-145927417(0.64)				chr5	145930763	145965672	+	Clspn	claspin homolog (Xenopus laevis)
81749	chr6:96069906-96070458(0.97)	chr6:96069604-96070458(0.67)			chr6:96068319-96068759(1.29)	chr6:96066405-96067062(0.76)|chr6:96068215-96068668(0.69)	chr6	96069353	96281786	+	Prkch	protein kinase C, eta
298653	chr5:166567633-166568181(1.44)|chr5:166566327-166566781(0.96)	chr5:166567633-166568513(1.22)|chr5:166566647-166566988(0.74)|chr5:166569140-166570100(0.7)	chr5:166568049-166568391(1)|chr5:166565107-166565456(0.67)|chr5:166570660-166571140(0.64)|chr5:166565812-166566503(0.57)	chr5:166566207-166566988(0.84)	chr5:166567633-166568181(1.24)	chr5:166568049-166568513(0.68)	chr5	166548899	166567266	-	Nmnat1	nicotinamide nucleotide adenylyltransferase 1
373544	chr1:233360286-233360635(1.66)	chr1:233360286-233360635(1.29)	chr1:233360181-233360635(0.74)				chr1	233326960	233361107	-	Ermp1	endoplasmic reticulum metallopeptidase 1
266733	chr11:69088462-69088906(1.31)	chr11:69086954-69087298(0.87)|chr11:69088462-69088906(0.83)	chr11:69088462-69089021(0.87)	chr11:69088572-69088906(1.73)|chr11:69086864-69087298(1.4)	chr11:69088462-69088906(1.88)|chr11:69086864-69087298(1.52)|chr11:69088972-69089526(1.25)|chr11:69087559-69087913(1.1)	chr11:69088462-69089021(1.25)|chr11:69086470-69087218(0.68)	chr11	68934104	69087168	-	Slc12a8	solute carrier family 12 (potassium/chloride transporters), member 8
117033							chr8	4249937	4259675	+	Mmp12	matrix metallopeptidase 12
25348	chr6:91116460-91116889(1.85)	chr6:91116460-91116889(1.4)	chr6:91116121-91116694(0.92)	chr6:91116460-91116889(1.47)	chr6:91116460-91116889(1.6)		chr6	91115709	91117085	-	Rps29	ribosomal protein S29
291464		chr18:48643626-48643993(0.78)					chr18	48642903	48684465	+	Snx2	sorting nexin 2
681325							chrX	97611714	97615328	+	LOC681325	hypothetical protein LOC681325
290633	chr16:18656967-18657407(1.57)|chr16:18659031-18660259(1.47)|chr16:18655382-18656216(1.13)	chr16:18656869-18657529(1.4)|chr16:18655382-18656216(1.29)|chr16:18659929-18660259(1.06)	chr16:18656967-18657407(0.77)|chr16:18660129-18660445(0.74)|chr16:18655767-18656216(0.6)	chr16:18656869-18657529(2.38)|chr16:18655382-18656216(1.27)|chr16:18658579-18660259(1.16)	chr16:18656869-18657529(2.39)|chr16:18657765-18658208(1.87)|chr16:18655674-18656216(1.67)|chr16:18658579-18660259(1.46)	chr16:18657059-18657529(1.32)	chr16	18659338	18664441	+	Gtpbp3	GTP binding protein 3
306103	chr15:82880798-82881173(1.63)|chr15:82882119-82882709(1.28)	chr15:82880798-82881173(1.44)|chr15:82882019-82883213(1.03)	chr15:82882119-82883110(1.21)|chr15:82880798-82881348(0.92)|chr15:82883721-82884347(0.65)|chr15:82884802-82885255(0.59)	chr15:82882119-82882616(1.34)	chr15:82882119-82882616(1.1)	chr15:82882119-82882616(0.77)	chr15	82855388	82881767	-	Dis3	DIS3 mitotic control homolog (S. cerevisiae)
405086							chr8	41200456	41201388	-	Olr1274	olfactory receptor 1274
117255	chr4:9516018-9516694(0.74)			chr4:9516218-9516694(1.16)			chr4	9517641	9589954	+	Ptpn12	protein tyrosine phosphatase, non-receptor type 12
292750	chr1:83484929-83486057(1.02)	chr1:83484929-83486213(0.6)	chr1:83485614-83486057(0.57)	chr1:83484794-83485278(1.95)|chr1:83485614-83486057(1.49)	chr1:83485614-83486057(2.02)|chr1:83484929-83485278(1.96)	chr1:83484679-83485173(1.29)|chr1:83485304-83486057(1.15)	chr1	83469391	83482599	-	Plekhg2	pleckstrin homology domain containing, family G (with RhoGef domain) member 2
93662							chr16	13284018	13303854	-	Pcdh21	protocadherin 21
296564	chr3:3591239-3591568(1.11)	chr3:3592329-3593373(1.02)|chr3:3591239-3591568(0.95)|chr3:3589124-3589568(0.83)		chr3:3591239-3591568(1.1)|chr3:3592329-3593468(1.05)|chr3:3589034-3589568(1.05)	chr3:3593839-3594278(1.44)|chr3:3589124-3589788(1.17)|chr3:3592529-3593188(1.12)|chr3:3591239-3591568(1.07)|chr3:3590239-3590973(0.91)	chr3:3593918-3594278(0.76)	chr3	3590173	3593045	+	Fut7	fucosyltransferase 7 (alpha (1,3) fucosyltransferase)
24334	chr4:160899274-160899832(2.11)|chr4:160896905-160897554(1.28)|chr4:160897910-160898454(1.23)|chr4:160889751-160890433(1.08)	chr4:160899274-160899713(1.94)|chr4:160897120-160897554(1.28)|chr4:160897910-160898354(0.8)|chr4:160889751-160890515(0.62)	chr4:160899274-160899832(1.44)|chr4:160896905-160897354(0.93)	chr4:160899274-160900026(2.64)|chr4:160888943-160890433(1.11)|chr4:160897120-160897554(1.06)	chr4:160899274-160899832(2.62)|chr4:160897910-160898454(1.18)|chr4:160888943-160890433(1.13)|chr4:160896905-160897554(1.08)	chr4:160899354-160899832(1.68)|chr4:160890061-160890433(0.81)	chr4	160891002	160897723	-	Eno2	enolase 2, gamma, neuronal
291759							chr18	11953171	11979048	-	Dsc1	desmocollin 1
64472	chr17:10992133-10992587(1.91)	chr17:10992133-10992587(1.54)	chr17:10992133-10992587(1.21)|chr17:10994738-10995489(0.62)	chr17:10993644-10995489(2.03)|chr17:10992133-10992587(1.41)	chr17:10993644-10994888(2.06)|chr17:10992133-10992587(1.41)	chr17:10993744-10995375(1.79)|chr17:10992133-10992587(0.62)	chr17	10940984	10992992	-	Mak10	MAK10 homolog, amino-acid N-acetyltransferase subunit, (S. cerevisiae)
295586	chr5:165111424-165112399(1.97)|chr5:165109525-165110194(1.2)|chr5:165113574-165114201(1.06)	chr5:165111424-165112098(1.55)|chr5:165109525-165109877(0.96)|chr5:165113574-165114201(0.77)	chr5:165111841-165112399(1.47)|chr5:165113669-165114201(0.9)	chr5:165111841-165112399(2.37)|chr5:165113574-165114201(1.21)|chr5:165109525-165110194(0.95)	chr5:165111424-165112399(2.27)|chr5:165113574-165114201(1.39)|chr5:165109525-165110194(1.13)	chr5:165111841-165112399(1.76)|chr5:165109525-165110194(0.64)|chr5:165113574-165114201(0.64)	chr5	165079772	165110594	-	Clcn6	chloride channel 6
360796	chr12:23698242-23698586(1.48)	chr12:23698242-23698586(0.92)	chr12:23698154-23698586(0.7)	chr12:23698242-23698586(2.06)	chr12:23698242-23698586(1.91)|chr12:23696913-23697348(1.1)	chr12:23696832-23697238(0.9)|chr12:23698242-23698693(0.83)	chr12	23697691	23727908	+	Wbscr16	Williams-Beuren syndrome chromosome region 16 homolog (human)
499900	chr3:132995437-132995788(1.59)	chr3:132995522-132996200(1.38)	chr3:132995622-132996200(1.1)	chr3:132995142-132995788(1.6)|chr3:132993937-132994872(1.43)	chr3:132994442-132995376(1.65)|chr3:132995522-132996200(1.44)	chr3:132993937-132994671(0.92)|chr3:132995522-132996200(0.82)	chr3	132995150	133013354	+	LOC499900	similar to Zinc finger protein 133
24962							chr2	256056561	256082248	-	Cth	cystathionase (cystathionine gamma-lyase)
290356	chr15:50861095-50861431(1.13)	chr15:50861175-50861521(1.11)|chr15:50859890-50860244(0.74)			chr15:50861175-50861521(1.26)		chr15	50860502	50871752	+	Phyhip	phytanoyl-CoA 2-hydroxylase interacting protein
362857	chr7:20742305-20742654(1.96)|chr7:20744016-20744681(1.06)	chr7:20742387-20742734(1.24)|chr7:20744016-20744895(0.88)	chr7:20742305-20742654(1.11)|chr7:20744115-20744681(0.61)	chr7:20744016-20744681(1.56)|chr7:20742387-20742849(1.17)	chr7:20744016-20744681(1.43)|chr7:20742387-20742849(1.1)	chr7:20744115-20744895(0.88)	chr7	20722308	20742528	-	RGD1563325	similar to hypothetical protein MGC17943
25537	chr6:40581768-40582217(2.14)|chr6:40580090-40580419(1.22)	chr6:40581768-40582217(1.77)|chr6:40580090-40580419(0.92)	chr6:40581768-40582317(1.5)|chr6:40579886-40580539(1.02)	chr6:40581768-40582217(1.95)|chr6:40580090-40580419(1.47)	chr6:40580090-40580419(1.97)|chr6:40581768-40582217(1.92)	chr6:40579886-40580539(1.07)|chr6:40581768-40582217(1.04)|chr6:40578900-40579621(0.76)	chr6	40581246	40672854	+	Rock2	Rho-associated coiled-coil containing protein kinase 2
289757				chr14:86503274-86504125(1.01)	chr14:86502513-86504125(0.93)	chr14:86502804-86503823(0.67)	chr14	86491716	86501294	-	Polm	polymerase (DNA directed), mu
89826							chr2	257846391	257879314	+	Rpe65	retinal pigment epithelium 65
364994							chr19	35814989	35820643	-	Dpep3	dipeptidase 3
117020	chr16:81469302-81469659(1.72)|chr16:81473550-81474019(0.93)	chr16:81469217-81469556(1.48)	chr16:81468902-81469351(0.94)	chr16:81468902-81469556(1.74)|chr16:81473550-81474019(0.95)	chr16:81468902-81469556(1.67)|chr16:81473165-81474019(1.04)	chr16:81468902-81469556(0.99)	chr16	81365089	81469766	-	Mcf2l	MCF.2 cell line derived transforming sequence-like
25562	chr5:154798708-154799170(2.64)|chr5:154800001-154800346(0.86)	chr5:154798708-154799170(1.88)	chr5:154798708-154799170(1.67)	chr5:154798793-154799170(1.47)|chr5:154800096-154800601(1.26)	chr5:154798708-154799170(1.39)|chr5:154800096-154800601(1.39)	chr5:154800292-154800789(0.78)|chr5:154798708-154799170(0.74)	chr5	154784630	154799759	-	Tceb3	transcription elongation factor B (SIII), polypeptide 3
307414	chr18:56251036-56251636(0.94)	chr18:56251036-56251541(0.78)	chr18:56251483-56251741(0.97)|chr18:56249802-56250289(0.67)	chr18:56249498-56250171(1.51)	chr18:56249688-56250052(1.21)	chr18:56249802-56250289(1.11)|chr18:56251358-56251741(0.66)	chr18	56250663	56259382	+	MGC108823	similar to interferon-inducible GTPase
316406	chr9:56273161-56273680(0.83)	chr9:56273161-56273680(0.71)					chr9	56272656	56281182	+	RGD1306941	similar to CG31122-PA
500331	chr4:165759952-165760476(0.93)						chr4	165760257	165775026	+	LOC500331	similar to osteoclast inhibitory lectin
311491							chr3	133374143	133374894	+	RGD1308385	similar to RIKEN cDNA 1700010M22
306009	chr15:50748675-50749223(1.68)|chr15:50749888-50750627(1.13)	chr15:50748580-50749339(1.29)|chr15:50750178-50750627(0.96)	chr15:50748580-50748848(1.31)	chr15:50750083-50750627(1.29)|chr15:50748580-50748848(1.23)	chr15:50748580-50748848(1.15)|chr15:50750083-50750627(1.05)	chr15:50748580-50748848(0.8)	chr15	50703197	50749644	-	Slc39a14	solute carrier family 39 (zinc transporter), member 14
498425	chr14:103658184-103658938(1.52)|chr14:103654468-103655011(1.03)	chr14:103658084-103658448(1.04)|chr14:103654253-103654932(0.67)	chr14:103658184-103658938(0.92)|chr14:103654558-103655011(0.69)			chr14:103654253-103655011(0.8)	chr14	103657879	103659610	+	Zrsr1	zinc finger (CCCH type), RNA binding motif and serine/arginine rich 1
299553							chr7	13938227	13939182	-	Olr1090	olfactory receptor 1090
64631	chr10:59494764-59495223(1.01)			chr10:59494764-59495223(1.21)	chr10:59494764-59495223(1.34)		chr10	59495500	59576924	+	Ube2g1	ubiquitin-conjugating enzyme E2G 1 (UBC7 homolog, yeast)
292462				chr1:2255309-2255658(1.26)	chr1:2255309-2255658(1.18)		chr1	2255891	2284328	+	Lrp11	low density lipoprotein receptor-related protein 11
499191	chr1:136075830-136076191(2.04)|chr1:136074050-136075289(1.72)	chr1:136074140-136074589(1.57)|chr1:136075830-136076283(1.57)|chr1:136074850-136075399(1.37)|chr1:136073338-136073879(0.97)	chr1:136075830-136076380(1.34)|chr1:136073253-136074285(1.21)|chr1:136074735-136075289(0.84)	chr1:136075830-136076380(1.72)|chr1:136074335-136075289(1.37)	chr1:136074850-136075399(1.63)|chr1:136075730-136076079(1.63)|chr1:136074235-136074589(1.35)	chr1:136073830-136074589(0.75)|chr1:136075830-136076380(0.75)|chr1:136073133-136073684(0.65)	chr1	136075459	136081303	+	Ngrn	neugrin, neurite outgrowth associated
366024							chr3	15472682	15473619	+	Olr395	olfactory receptor 395
680799							chr7	114010941	114012174	-	LOC680799	hypothetical protein LOC680799
363035	chr8:30840591-30841026(1.43)|chr8:30842173-30842545(1.38)	chr8:30840189-30840942(1.08)|chr8:30842276-30842620(1.08)	chr8:30839241-30841026(1.06)	chr8:30840189-30841242(2.11)|chr8:30842173-30842545(1.08)	chr8:30840381-30841242(2.07)|chr8:30842173-30842545(1.33)	chr8:30840189-30841026(1.3)|chr8:30839131-30839668(0.93)	chr8	30841898	30894132	+	Zbtb44	zinc finger and BTB domain containing 44
286916							chr17	9532436	9544922	+	Testin	testin gene
312903	chr5:4845027-4845284(1.34)|chr5:4843370-4843819(1.06)	chr5:4845027-4845284(1.18)|chr5:4843475-4843819(0.66)	chr5:4843568-4844025(0.9)				chr5	4844207	4869206	+	Tram1	translocation associated membrane protein 1
24167	chr4:84210352-84210822(1.52)	chr4:84210463-84210822(1.43)		chr4:84210463-84210822(1.64)	chr4:84210352-84210822(1.7)|chr4:84208869-84209197(1.54)	chr4:84208869-84209197(0.94)|chr4:84205973-84206522(0.55)	chr4	84209728	84254982	+	Adcyap1r1	adenylate cyclase activating polypeptide 1 receptor 1
29424	chr14:81635809-81636138(2.26)|chr14:81637211-81637585(1.52)	chr14:81635809-81636138(1.79)|chr14:81637211-81637585(1.15)|chr14:81637935-81638969(0.56)	chr14:81635809-81636138(1.09)|chr14:81637211-81637788(0.79)	chr14:81637211-81637788(1.06)	chr14:81637211-81637788(1.14)|chr14:81635809-81636138(1.14)		chr14	81490321	81636856	-	Htt	huntingtin
295858							chr3	72729936	72730861	-	Olr651	olfactory receptor 651
293605							chr1	200644771	200645702	+	Olr307	olfactory receptor 307
498997							chr1	29072170	29156096	+	Rspo3	R-spondin 3 homolog (Xenopus laevis)
363826							chr11	83643286	83644225	+	Olr1568	olfactory receptor 1568
681092						chr17:54329349-54330104(0.65)	chr17	54329458	54802174	+	Pou6f2	POU domain, class 6, transcription factor 2
316342	chr9:36822503-36822955(1.81)|chr9:36821495-36822038(0.83)	chr9:36822503-36822955(1.2)	chr9:36822608-36822955(1.11)	chr9:36822503-36822955(2.16)|chr9:36821495-36822038(1.41)	chr9:36822503-36822955(1.71)|chr9:36821690-36822038(1.42)	chr9:36822503-36822955(0.98)|chr9:36821310-36821961(0.69)	chr9	36822119	36827479	+	Lipt1	lipoyltransferase 1
292780	chr1:85255463-85256015(1.88)|chr1:85253364-85254609(1.02)|chr1:85259440-85260169(0.86)	chr1:85255283-85255932(1.33)|chr1:85253364-85254234(0.93)|chr1:85260640-85260980(0.85)|chr1:85259735-85260290(0.81)	chr1:85255683-85256015(1.17)	chr1:85255683-85256115(1.89)|chr1:85253364-85254234(1.72)	chr1:85255683-85256115(1.57)|chr1:85253364-85254234(1.4)	chr1:85253284-85254234(0.98)|chr1:85255683-85256115(0.88)	chr1	85255189	85260560	+	Alkbh6	alkB, alkylation repair homolog 6 (E. coli)
316013	chr8:114914542-114914886(1.79)|chr8:114911814-114912381(0.97)	chr8:114914542-114914886(1.39)|chr8:114912132-114912381(0.69)	chr8:114914542-114914886(0.83)|chr8:114911719-114912282(0.73)	chr8:114912132-114912381(1.19)	chr8:114912020-114912381(1.11)	chr8:114911719-114912381(0.63)	chr8	114913850	114999955	+	Setd2	SET domain containing 2
290670	chr16:20011630-20012059(1.13)|chr16:20012677-20013747(0.83)	chr16:20011630-20012356(0.99)|chr16:20012677-20013306(0.83)|chr16:20013698-20014452(0.68)	chr16:20011630-20012177(0.87)|chr16:20012677-20013226(0.64)	chr16:20011630-20012177(1.43)	chr16:20011630-20012177(1.41)|chr16:20010754-20011204(1.25)	chr16:20011630-20012177(0.86)	chr16	20009498	20010800	-	Tssk6	testis-specific serine kinase 6
58966	chr10:90275655-90276299(1.36)	chr10:90275853-90276184(1.23)	chr10:90275948-90276299(0.71)	chr10:90275948-90276299(1.43)|chr10:90273258-90274908(1.15)	chr10:90275853-90276184(1.88)	chr10:90275853-90276299(0.67)	chr10	90275462	90277241	+	Ramp2	receptor (G protein-coupled) activity modifying protein 2
500430	chr5:49211277-49211971(0.86)	chr5:49211197-49211580(0.81)		chr5:49211277-49211666(1.63)|chr5:49212122-49212874(1)|chr5:49213207-49213897(0.89)	chr5:49211277-49211666(1.6)|chr5:49212122-49212656(1.24)|chr5:49213547-49213897(1.13)	chr5:49211277-49211971(0.78)|chr5:49213122-49213897(0.61)	chr5	49098951	49211771	-	Ankrd6	ankyrin repeat domain 6
25429	chr2:103271526-103271877(1.53)|chr2:103270511-103270952(1.05)	chr2:103271526-103271877(1.14)|chr2:103270511-103270952(0.68)	chr2:103270228-103270952(0.73)	chr2:103271526-103271877(1.69)|chr2:103270511-103270952(1.33)	chr2:103271526-103271877(1.83)|chr2:103270726-103271175(1.29)	chr2:103271606-103273063(0.99)|chr2:103270306-103270952(0.66)	chr2	103102679	103271273	-	Cyp7b1	cytochrome P450, family 7, subfamily b, polypeptide 1
25066							chr1	79213658	79229063	-	PVR	poliovirus receptor
393092	chr18:29882948-29884297(1.39)	chr18:29882948-29884297(0.96)	chr18:29883033-29883589(0.64)	chr18:29882634-29883397(1.19)|chr18:29883643-29884187(1.08)	chr18:29882634-29883397(1.16)	chr18:29882054-29883397(0.69)	chr18	29884684	29928030	+	Pcdhac2	protocadherin alpha subfamily C, 2
405214							chr4	152757539	152758522	+	Olr825	olfactory receptor 825
25252	chr11:70930656-70931211(0.81)	chr11:70930656-70931104(0.76)	chr11:70930656-70931104(0.63)	chr11:70930578-70931104(1.46)	chr11:70930656-70931211(1.46)		chr11	70735282	70930374	-	Dlg1	discs, large homolog 1 (Drosophila)
293418	chr1:167115629-167116507(1.5)|chr1:167114733-167115161(1.02)	chr1:167115729-167116387(1.29)|chr1:167114733-167115161(0.89)	chr1:167115919-167116387(0.9)|chr1:167113668-167114035(0.74)	chr1:167114733-167115161(1.72)|chr1:167115629-167116387(1.14)	chr1:167114733-167115161(1.79)	chr1:167113668-167114139(0.92)|chr1:167114308-167115057(0.68)	chr1	167115388	167118407	+	Rpl27a	ribosomal protein L27a
63849							chr8	4402123	4410976	+	Mmp8	matrix metallopeptidase 8
361396	chr19:35660262-35661211(1.64)	chr19:35660547-35661211(1.29)	chr19:35660447-35661211(1.07)	chr19:35660547-35661211(1.17)			chr19	35601077	35661711	-	Ranbp10	RAN binding protein 10
297590							chr4	160217760	160255927	-	Vom2r52	vomeronasal 2 receptor, 52
63845		chr5:65272049-65272321(0.85)					chr5	65271277	65357296	+	Tmeff1	transmembrane protein with EGF-like and two follistatin-like domains 1
499979							chr4	9075938	9103658	-	Fam185a	family with sequence similarity 185, member A
296278	chr3:143358277-143358717(2.27)|chr3:143359067-143360526(1.22)	chr3:143358277-143359011(1.66)|chr3:143359067-143360403(0.75)	chr3:143358277-143358717(1.57)|chr3:143359565-143360126(0.8)	chr3:143359565-143360403(0.99)	chr3:143358377-143359011(1.23)|chr3:143359462-143360403(0.91)	chr3:143359565-143360403(0.73)	chr3	143353054	143359223	-	Pdrg1	p53 and DNA damage regulated 1
308163							chr1	47115475	47139825	-	Ccr6	chemokine (C-C motif) receptor 6
299940	chr7:92426278-92426747(1.11)	chr7:92425488-92426837(1.36)	chr7:92426489-92427023(0.71)	chr7:92426489-92426948(1.29)	chr7:92426489-92426948(1.43)|chr7:92425488-92425944(1.21)	chr7:92426489-92427023(0.64)	chr7	92156714	92426444	-	Sntb1	syntrophin, beta 1
303693	chr10:107018841-107019295(0.96)	chr10:107020662-107020945(0.96)|chr10:107018841-107019295(0.73)		chr10:107018751-107019295(1.15)	chr10:107020662-107020945(1.34)|chr10:107018841-107019295(1.13)	chr10:107020662-107020945(0.88)	chr10	107019868	107089319	+	Mgat5b	mannosyl (alpha-1,6-)-glycoprotein beta-1,6-N-acetyl-glucosaminyltransferase, isozyme B
29339							chr13	89112844	89113641	-	Apcs	amyloid P component, serum
367160							chr8	109627861	110112935	+	Cpne4	copine IV
245956	chr8:43230394-43230924(0.97)|chr8:43231075-43232223(0.82)	chr8:43230595-43231137(0.77)			chr8:43230394-43231244(1.27)		chr8	43231452	43254065	+	Scn3b	sodium channel, voltage-gated, type III, beta
116637							chr10	71759642	71761114	+	Ccl4	chemokine (C-C motif) ligand 4
288484	chr12:11553971-11554540(0.81)	chr12:11553971-11554540(0.81)					chr12	11525111	11554837	-	Grid2ip	glutamate receptor, ionotropic, delta 2 (Grid2) interacting protein
266997	chr19:25794759-25795209(1.08)	chr19:25794669-25795024(1.03)	chr19:25794054-25795024(0.53)				chr19	25792782	25794814	+	Rln3	relaxin 3
405158							chr8	18918612	18919540	+	Olr1179	olfactory receptor 1179
363632	chr10:56473489-56474131(1.21)	chr10:56473489-56474131(1)		chr10:56473489-56474045(1.48)|chr10:56472275-56472649(1.1)	chr10:56473489-56474045(1.29)|chr10:56472395-56472744(1.13)		chr10	56473055	56476045	+	Sox15	SRY (sex determining region Y)-box 15
405325							chr15	26697871	26698857	-	Olr1635	olfactory receptor 1635
316221	chr9:9295006-9295260(1.34)|chr9:9296405-9297911(0.93)	chr9:9295006-9295260(1.02)|chr9:9297377-9297911(0.81)	chr9:9299323-9299801(0.59)	chr9:9297377-9298149(1.11)	chr9:9296662-9298149(0.98)		chr9	9294923	9296075	-	Tbcc	tubulin folding cofactor C
307920	chr19:52905177-52905644(0.98)	chr19:52905177-52905560(0.89)|chr19:52903377-52903951(0.66)|chr19:52901953-52902601(0.63)		chr19:52905177-52905644(1.37)	chr19:52905177-52905644(1.05)	chr19:52905177-52905560(0.86)	chr19	52898177	52901622	-	Pabpn1l	poly(A)binding protein nuclear 1-like
287443	chr10:56723926-56724570(1.21)|chr10:56725136-56726386(1.06)	chr10:56723926-56724785(1)|chr10:56725628-56726570(0.89)|chr10:56728585-56729734(0.69)	chr10:56725731-56726285(0.78)	chr10:56725136-56726694(1.87)|chr10:56722091-56724785(1.37)	chr10:56725136-56726187(1.66)|chr10:56723926-56724570(1.45)	chr10:56725731-56726187(0.98)|chr10:56726430-56726895(0.81)	chr10	56725172	56727956	-	Acap1	ArfGAP with coiled-coil, ankyrin repeat and PH domains 1
405234							chr3	97179978	97180915	-	Olr768	olfactory receptor 768
361833	chr20:19660887-19661741(1.38)	chr20:19660777-19661741(0.97)	chr20:19660887-19661741(1.04)	chr20:19660887-19661741(1.43)	chr20:19660777-19661936(1.35)|chr20:19663335-19663703(1.08)		chr20	19338029	19661842	-	Ank3	ankyrin 3, epithelial
293967	chr1:226565188-226565625(1.82)	chr1:226565093-226565625(1.61)	chr1:226565385-226565724(1.44)			chr1:226565188-226565724(0.58)	chr1	226494136	226566143	-	Smc5	structural maintenance of chromosomes 5
116555	chr7:57103490-57103918(1.32)|chr7:57104468-57105441(1.01)	chr7:57103580-57103918(1.08)|chr7:57105073-57105517(0.72)	chr7:57104892-57105633(0.81)|chr7:57103490-57103918(0.74)	chr7:57104892-57105633(1.9)	chr7:57104892-57105517(1.92)	chr7:57105073-57106457(1.31)	chr7	57059743	57104512	-	Nup107	nucleoporin 107
246217		chr9:86328119-86328568(0.78)		chr9:86328834-86329575(0.8)	chr9:86328119-86328453(1.07)		chr9	86294206	86327765	-	Ngef	neuronal guanine nucleotide exchange factor
316256	chr9:13665510-13666059(1.53)	chr9:13665410-13666059(1.06)	chr9:13665510-13666059(0.78)	chr9:13665410-13665769(1.01)	chr9:13665410-13665769(1.12)		chr9	13587960	13666380	-	Tnfrsf21	tumor necrosis factor receptor superfamily, member 21
315740	chr8:66078078-66078541(0.97)	chr8:66077988-66078541(0.69)		chr8:66078078-66078541(1.25)|chr8:66048781-66049593(1.08)	chr8:66077988-66078422(1.27)|chr8:66048781-66049593(0.9)	chr8:66048781-66049593(0.86)	chr8	66050162	66077265	-	Kif23	kinesin family member 23
652998							chr16	75491074	75493021	-	Spag11c	sperm associated antigen 11C
297408	chr4:119846607-119847062(1.96)	chr4:119846607-119847062(1.65)	chr4:119846607-119847062(1.37)	chr4:119846607-119846967(1.22)	chr4:119846607-119847062(1.34)		chr4	119846036	119946085	+	Alms1	Alstrom syndrome 1 homolog (human)
405355							chr13	89853118	89854065	+	Olr1590	olfactory receptor 1590
84406				chr14:76438571-76439000(1.11)		chr14:76435496-76435830(0.7)|chr14:76436726-76437085(0.7)	chr14	76438228	76439155	+	Hs3st1	heparan sulfate (glucosamine) 3-O-sulfotransferase 1
117520	chr7:77428513-77428847(1.69)|chr7:77426951-77427317(1.48)	chr7:77428411-77428847(1.44)|chr7:77426856-77427317(1.2)	chr7:77428611-77428959(1.25)|chr7:77426856-77427637(1.08)|chr7:77426061-77426702(0.61)	chr7:77428293-77428847(1.56)|chr7:77426951-77427317(1.51)	chr7:77426646-77427117(1.37)|chr7:77428293-77428847(1.37)	chr7:77426061-77427317(1.21)|chr7:77428513-77428847(0.81)	chr7	77427895	77501783	+	Oxr1	oxidation resistance 1
691531	chr7:16321419-16321951(2.12)|chr7:16320318-16320676(2.06)|chr7:16322308-16322858(1.06)	chr7:16320318-16320676(1.6)|chr7:16321419-16321951(1.48)|chr7:16322308-16322858(0.96)|chr7:16318848-16320169(0.84)	chr7:16321419-16321951(1.48)|chr7:16320208-16320676(1.18)|chr7:16322308-16322949(0.77)|chr7:16318558-16319697(0.74)	chr7:16321419-16322162(1.96)|chr7:16320318-16320676(1.51)	chr7:16321301-16321951(1.76)|chr7:16320417-16320775(1.21)	chr7:16321419-16321951(1.08)|chr7:16319568-16320676(0.74)	chr7	16319718	16321088	-	Rps28	ribosomal protein S28
300392							chr8	16919214	16920152	+	Olr1124	olfactory receptor 1124
302032	chr4:186611472-186611933(1.38)	chr4:186611392-186612243(0.88)	chr4:186611472-186612243(0.51)	chr4:186611192-186612418(1.69)|chr4:186613277-186613632(1.43)	chr4:186611392-186612318(1.95)|chr4:186612692-186613632(1.18)	chr4:186613277-186613632(0.81)|chr4:186611192-186612418(0.78)	chr4	186585327	186612239	-	Amn1	antagonist of mitotic exit network 1 homolog (S. cerevisiae)
60324	chr18:56574211-56574669(1.09)|chr18:56576915-56577874(0.94)		chr18:56577520-56577874(0.7)|chr18:56575515-56575964(0.67)	chr18:56577325-56577874(1.89)|chr18:56575635-56575964(1.73)|chr18:56574211-56574669(1.3)	chr18:56575635-56575964(1.74)|chr18:56576915-56577874(1.68)|chr18:56574320-56574669(1.58)	chr18:56575635-56575964(1.31)|chr18:56576735-56577874(0.93)	chr18	56552990	56573981	-	Synpo	synaptopodin
291161							chr17	50602550	50603469	+	Olr1658	olfactory receptor 1658
171329				chr7:62961763-62962273(1.12)	chr7:62962133-62962867(1.04)	chr7:62962818-62963367(0.64)	chr7	62871166	62961405	-	Usp15	ubiquitin specific peptidase 15
171493		chr19:49689338-49689809(0.66)		chr19:49671058-49671808(0.76)			chr19	49675214	49690478	+	Osgin1	oxidative stress induced growth inhibitor 1
293653	chr1:206569731-206570280(0.8)	chr1:206569731-206570195(0.77)		chr1:206569731-206570195(1.55)|chr1:206567432-206567980(1.43)	chr1:206569731-206570195(1.68)|chr1:206567432-206567980(1.35)	chr1:206567242-206567876(0.71)	chr1	206569503	206572828	+	Acy3	aspartoacylase (aminocyclase) 3
24165		chr3:154659691-154660144(0.63)	chr3:154659572-154660041(0.67)				chr3	154636531	154660637	-	Ada	adenosine deaminase
117100	chr18:56977422-56977876(0.89)	chr18:56977422-56977766(0.92)|chr18:56976430-56976879(0.66)		chr18:56977422-56978069(1.57)	chr18:56977422-56977766(2)|chr18:56976430-56976879(1.32)	chr18:56977537-56978364(0.69)	chr18	56958964	56977159	-	Slc6a7	solute carrier family 6 (neurotransmitter transporter, L-proline), member 7
314374	chr6:123761361-123761728(1.8)|chr6:123762597-123762985(1.22)	chr6:123761361-123761804(1.55)	chr6:123761266-123761804(0.75)	chr6:123761361-123761804(1.58)	chr6:123761361-123761804(1.4)	chr6:123761361-123761804(0.66)	chr6	123385155	123762322	-	Foxn3	forkhead box N3
287517							chr10	61632797	61633732	+	Olr1519	olfactory receptor 1519
63880	chr15:103882124-103882460(1.82)|chr15:103880504-103880856(0.99)	chr15:103882024-103882364(1.33)|chr15:103880504-103880856(0.92)	chr15:103880504-103880856(1.01)|chr15:103882124-103882460(0.88)	chr15:103880504-103880856(1.88)|chr15:103881919-103882364(0.97)	chr15:103880504-103880856(1.73)|chr15:103881919-103882364(1.36)	chr15:103880424-103880753(0.97)	chr15	103881633	103921293	+	Dnajc3	DnaJ (Hsp40) homolog, subfamily C, member 3
361848	chr20:29896199-29896766(1.83)|chr20:29897812-29898169(1.43)	chr20:29896199-29896766(1.32)|chr20:29897912-29898272(1.13)	chr20:29896199-29896666(1.14)|chr20:29897812-29898169(0.72)|chr20:29898412-29899366(0.62)	chr20:29897812-29898272(2.15)|chr20:29896332-29896766(1.16)	chr20:29897812-29898169(2.32)|chr20:29896199-29896766(1.3)	chr20:29897812-29898169(1.33)	chr20	29867954	29897253	-	Ddx50	DEAD (Asp-Glu-Ala-Asp) box polypeptide 50
83508				chr7:1515866-1516281(1.23)	chr7:1515866-1516281(1.15)		chr7	1516569	1540504	+	Timeless	timeless homolog (Drosophila)
246233	chr1:209729695-209730152(0.96)	chr1:209729695-209730054(0.85)	chr1:209729695-209730054(0.84)	chr1:209729800-209730152(1.26)	chr1:209729695-209730152(1.4)	chr1:209729695-209730054(0.71)	chr1	209730906	209871391	+	Macrod1	MACRO domain containing 1
361682	chr1:203345113-203345561(1.55)	chr1:203344713-203345561(1.21)|chr1:203340491-203340941(0.89)	chr1:203344793-203345250(0.9)	chr1:203343388-203343956(1.89)|chr1:203344713-203345162(1.72)|chr1:203341303-203342237(1.55)|chr1:203340491-203341161(1.32)	chr1:203343388-203344442(2.13)|chr1:203344588-203345162(1.91)|chr1:203341303-203342962(1.51)|chr1:203340296-203340941(1.46)	chr1:203343388-203343956(1.19)|chr1:203341303-203341837(0.95)|chr1:203342403-203342737(0.85)	chr1	203344568	203346198	+	Tssc4	tumor suppressing subtransferable candidate 4
79214							chr18	16013371	16052099	+	Galnt1	UDP-N-acetyl-alpha-D-galactosamine:polypeptide N-acetylgalactosaminyltransferase 1 (GalNAc-T1)
498097	chr11:70371901-70372257(2.32)|chr11:70370198-70370738(1.26)|chr11:70372701-70373257(1.16)	chr11:70371901-70372257(2)|chr11:70369954-70370738(0.79)|chr11:70372701-70373352(0.68)	chr11:70371807-70372476(1.54)|chr11:70369954-70370738(0.83)|chr11:70372902-70373352(0.77)|chr11:70373905-70374479(0.7)	chr11:70371722-70372175(1.4)|chr11:70370059-70370738(0.97)	chr11:70371722-70372175(1.67)|chr11:70370059-70370738(0.99)	chr11:70371807-70372257(1.18)|chr11:70369759-70370108(0.78)	chr11	70362384	70370721	-	Wdr53	WD repeat domain 53
287061	chr10:10684371-10684799(1.46)	chr10:10684371-10684799(1.16)|chr10:10681402-10681979(0.73)	chr10:10680677-10681054(0.71)|chr10:10684371-10684799(0.71)|chr10:10679472-10679972(0.61)	chr10:10684371-10684799(1.43)|chr10:10681307-10682813(1.37)	chr10:10684371-10684704(1.61)|chr10:10682370-10683619(1.23)	chr10:10681402-10682219(0.67)	chr10	10683728	10688347	+	Rogdi	rogdi homolog (Drosophila)
361578	chr1:96528866-96529715(2.14)	chr1:96528982-96529510(1.69)	chr1:96528982-96529610(1.37)|chr1:96524987-96525500(0.6)				chr1	96528674	96579476	+	Nomo1	nodal modulator 1
287501							chr10	61003424	61004363	-	Olr1498	olfactory receptor 1498
498265	chr13:79754312-79754647(1.59)|chr13:79754709-79755757(1.55)|chr13:79756022-79756878(0.98)	chr13:79754709-79756081(1.13)|chr13:79754312-79754647(1.09)	chr13:79755594-79756191(1.38)|chr13:79754312-79754647(0.74)	chr13:79755417-79755757(1.57)|chr13:79756022-79756971(0.86)	chr13:79755417-79755757(1.69)	chr13:79755504-79755971(1.17)	chr13	79711035	79754920	-	LOC498265	similar to hypothetical protein FLJ10706
80338	chr2:94568072-94568536(1.01)|chr2:94570514-94570977(1.01)	chr2:94567967-94568331(1.07)|chr2:94570514-94570977(0.64)	chr2:94567967-94568331(1.03)	chr2:94567967-94568331(1.07)	chr2:94567967-94568331(1.04)|chr2:94570514-94570977(0.99)		chr2	94538616	94569036	-	Zbtb10	zinc finger and BTB domain containing 10
117104					chr15:46606044-46606726(1.05)|chr15:46607314-46607915(0.99)	chr15:46606453-46606879(0.7)	chr15	46546448	46605977	-	Ppp2r2a	protein phosphatase 2 (formerly 2A), regulatory subunit B, alpha isoform
114095	chr2:204438424-204438973(1.53)	chr2:204438424-204438874(1.18)	chr2:204438424-204438874(0.76)	chr2:204439728-204440188(1.84)|chr2:204438519-204438973(1.48)	chr2:204439728-204440094(1.78)|chr2:204438519-204438973(1.63)	chr2:204439728-204440504(1.09)	chr2	204395553	204439388	-	Stxbp3	syntaxin binding protein 3
361778	chr1:267464631-267466071(1.18)	chr1:267464518-267465594(0.97)	chr1:267466491-267467042(0.64)	chr1:267464743-267465594(1.32)	chr1:267464631-267465594(1.29)	chr1:267466491-267466835(0.65)	chr1	267443206	267465488	-	Sfxn4	sideroflexin 4
171074							chr17	45146482	45148475	+	Hdgfl1	hepatoma derived growth factor-like 1
83572	chr10:62038471-62039212(1.31)|chr10:62036817-62037051(1.21)	chr10:62038471-62039212(0.96)|chr10:62036817-62037051(0.85)	chr10:62038471-62039212(0.85)|chr10:62036817-62037051(0.54)	chr10:62038471-62039730(1.32)	chr10:62038152-62038913(1.5)|chr10:62039064-62039625(1.13)	chr10:62038471-62039730(0.81)	chr10	61955348	62037871	-	Pafah1b1	platelet-activating factor acetylhydrolase, isoform 1b, subunit 1
286957							chr4	124241436	124242446	+	Vom1r102	vomeronasal 1 receptor, 102
300253					chr7:140813994-140814331(1.1)		chr7	140814662	140836482	+	Eif4b	eukaryotic translation initiation factor 4B
306229	chr16:1896569-1896915(1.96)	chr16:1896569-1896915(1.48)	chr16:1896569-1897032(1.04)	chr16:1896466-1896818(1.32)	chr16:1896466-1896915(1.67)	chr16:1896466-1896818(0.69)	chr16	1896070	1944336	+	Fam116a	family with sequence similarity 116, member A
494233							chr4	87099400	87100293	+	Vom1r88	vomeronasal 1 receptor, 88
85327							chr7	45970621	46116986	+	Lin7a	lin-7 homolog a (C. elegans)
498575							chr16	2255127	2257233	+	Hesx1	HESX homeobox 1
288659	chr12:33684721-33685464(2.48)	chr12:33684721-33685169(2.02)	chr12:33684826-33685464(1.61)	chr12:33684721-33685464(2.11)|chr12:33683473-33684174(1.08)	chr12:33684826-33685464(2.21)|chr12:33683473-33684174(0.9)	chr12:33684826-33685464(1.07)|chr12:33681974-33682608(0.7)|chr12:33683473-33684057(0.7)	chr12	33684357	33713075	+	Vps37b	vacuolar protein sorting 37 homolog B (S. cerevisiae)
312480	chr4:117290787-117291231(1.72)|chr4:117289192-117289541(1.42)	chr4:117290787-117291131(1.43)|chr4:117289192-117289541(1.24)	chr4:117289192-117289541(1.34)|chr4:117290787-117291131(1.21)	chr4:117289192-117289541(1.48)|chr4:117290787-117291231(1.32)	chr4:117289192-117289541(1.64)|chr4:117290787-117291131(1.59)	chr4:117289192-117289541(1.1)	chr4	117290409	117292999	+	Pcgf1	polycomb group ring finger 1
83462	chr1:41103351-41103679(1.34)	chr1:41103351-41103679(1.05)	chr1:41103351-41103679(0.84)	chr1:41103351-41103679(1.66)|chr1:41104550-41104887(1.32)	chr1:41103351-41103679(1.79)|chr1:41104550-41104984(1.51)	chr1:41104550-41104887(0.71)	chr1	41097173	41103997	-	Dynlt1	dynein light chain Tctex-type 1
170902							chr7	8930165	8940590	+	Zfp347	zinc finger protein 347
405001							chr1	162032270	162033201	-	Olr150	olfactory receptor 150
365807							chr2	154483794	154513895	-	Vom2r47	vomeronasal 2 receptor, 47
171105	chr1:56152394-56152959(1.61)|chr1:56150310-56150836(1.5)	chr1:56152609-56153046(1.41)|chr1:56150310-56150754(1.21)	chr1:56152394-56152853(0.94)|chr1:56150190-56150754(0.74)	chr1:56152609-56153046(2.46)	chr1:56152609-56153046(2.41)	chr1:56152609-56153046(1.22)|chr1:56153883-56154920(0.51)	chr1	56071819	56151257	-	Lnpep	leucyl/cystinyl aminopeptidase
286894							chr14	18045999	18078329	-	Parm1	prostate androgen-regulated mucin-like protein 1
246247	chr13:78493705-78494164(0.84)		chr13:78493705-78494298(0.74)				chr13	78476452	78493198	-	Fmo4	flavin containing monooxygenase 4
366889	chr7:49994785-49995329(1.8)|chr7:49996868-49997448(1.32)	chr7:49994985-49995329(1.52)|chr7:49996868-49997448(0.72)	chr7:49994880-49995329(1.31)|chr7:49996868-49997848(0.77)	chr7:49994985-49995329(2.01)|chr7:49996284-49997848(1.56)|chr7:49997917-49998764(0.95)	chr7:49994985-49995329(1.87)|chr7:49996284-49998764(1.48)	chr7:49996868-49997848(1.01)|chr7:49994880-49995242(0.98)|chr7:49998414-49999263(0.64)	chr7	49933342	49995838	-	Zdhhc17	zinc finger, DHHC-type containing 17
116698	chr1:72898010-72898355(1.66)|chr1:72899623-72899957(1.55)	chr1:72899623-72899957(1.49)|chr1:72898010-72898355(1.45)	chr1:72899723-72900252(1.14)|chr1:72903115-72903362(0.67)	chr1:72899623-72899957(1.2)	chr1:72899723-72900457(1.35)		chr1	72892399	72899070	-	Trim28	tripartite motif-containing 28
300649						chr8:43982608-43983151(0.7)|chr8:43984018-43984592(0.66)	chr8	43943970	43981609	-	Crtam	cytotoxic and regulatory T cell molecule
308248							chr1	1134797	1149865	-	Vom2r4	vomeronasal 2 receptor, 4
311115	chr3:52035168-52035507(1.69)	chr3:52035168-52035507(1.46)	chr3:52035373-52035632(0.8)|chr3:52033269-52034017(0.63)	chr3:52035168-52035507(1.1)|chr3:52033159-52034017(1.05)	chr3:52033269-52034017(0.96)		chr3	52034538	52191936	+	RGD1565257	similar to zinc finger protein 650
25325							chr13	43953899	43957766	+	Il10	interleukin 10
83523	chr2:93416557-93416890(1.96)|chr2:93415248-93416101(1.29)	chr2:93416557-93416890(1.47)|chr2:93413710-93415710(0.96)	chr2:93414738-93415710(1.06)|chr2:93416557-93417010(1.03)|chr2:93413593-93414265(0.53)	chr2:93414210-93415710(1.79)|chr2:93416357-93416890(1.48)	chr2:93415248-93416207(2.03)|chr2:93416557-93417010(1.63)	chr2:93415248-93415597(1.35)|chr2:93416557-93417010(0.76)|chr2:93413710-93414687(0.73)	chr2	93415957	93438247	+	Impa1	Inositol (myo)-1(or 4)-monophosphatase 1
361433	chr19:53449780-53450229(1.08)	chr19:53448392-53449229(0.96)|chr19:53449780-53450539(0.77)		chr19:53449875-53450539(0.87)	chr19:53449875-53450229(1)		chr19	53449427	53466072	+	Cpne7	copine VII
291955							chr19	34948426	34966243	+	Ces8	carboxylesterase 8 (putative)
294787							chr2	57908827	58099422	-	Nipbl	Nipped-B homolog (Drosophila)
54292	chr14:81439171-81439915(1.23)|chr14:81440051-81440520(1.18)	chr14:81439266-81440520(0.97)|chr14:81437046-81437475(0.63)		chr14:81440256-81440520(1.86)|chr14:81439171-81439520(1.7)|chr14:81437046-81437475(1.27)	chr14:81439171-81439520(1.6)|chr14:81439671-81440520(1.55)|chr14:81435125-81435795(1.09)	chr14:81440051-81440420(1.03)|chr14:81437741-81438220(0.9)|chr14:81439171-81439520(0.87)|chr14:81437126-81437475(0.73)	chr14	81363541	81436194	-	Rgs12	regulator of G-protein signaling 12
315564			chr8:38684341-38685174(0.5)				chr8	38668912	38683439	-	Robo3	roundabout homolog 3 (Drosophila)
311428	chr3:118864744-118865293(1.48)|chr3:118866141-118866603(1.37)	chr3:118864563-118865108(1.06)|chr3:118866141-118866713(0.99)	chr3:118866141-118866508(1)|chr3:118864744-118865293(0.8)	chr3:118866254-118866713(1.54)|chr3:118864563-118865293(0.83)	chr3:118866141-118866603(1.49)	chr3:118866141-118866508(0.96)	chr3	118851409	118865511	-	RGD1311739	similar to RIKEN cDNA 1700037H04
309110	chr1:201602191-201602558(2.41)|chr1:201600696-201601130(2.04)	chr1:201602191-201602639(1.57)|chr1:201600696-201601130(1.57)	chr1:201602296-201602639(1.74)|chr1:201600801-201601130(1.41)	chr1:201602191-201602639(2)|chr1:201600696-201601130(1.66)	chr1:201600696-201601130(1.96)|chr1:201602191-201602639(1.91)	chr1:201602296-201602639(1.15)|chr1:201600696-201601130(1.09)	chr1	201596347	201601722	-	Pddc1	Parkinson disease 7 domain containing 1
691278	chr12:42538542-42539496(1.34)|chr12:42537212-42537799(0.95)	chr12:42538542-42539276(0.81)|chr12:42537212-42537799(0.81)|chr12:42536021-42536470(0.73)	chr12:42538542-42539276(0.94)|chr12:42537212-42537799(0.9)				chr12	42535654	42538148	-	Triap1	TP53 regulated inhibitor of apoptosis 1
155173	chr5:172835922-172836840(1.54)|chr5:172837315-172837765(1.1)|chr5:172834315-172834967(0.72)	chr5:172835922-172836840(0.88)|chr5:172837315-172837685(0.85)|chr5:172834315-172834864(0.77)	chr5:172836427-172836840(0.94)|chr5:172837435-172838372(0.7)	chr5:172836427-172836840(1.58)	chr5:172835922-172836840(1.6)	chr5:172836220-172836840(0.84)	chr5	172836093	172853043	+	Sdf4	stromal cell derived factor 4
140639	chr10:109847552-109848609(0.81)		chr10:109847552-109848014(0.61)				chr10	109809120	109847709	-	Nploc4	nuclear protein localization 4 homolog (S. cerevisiae)
310659	chr2:189854140-189855069(1.82)|chr2:189856034-189856473(1.53)	chr2:189854730-189855069(1.29)|chr2:189856034-189856473(1)	chr2:189854140-189854974(1.16)|chr2:189856034-189856473(0.9)	chr2:189854140-189854676(1.74)	chr2:189854140-189855069(1.43)	chr2:189854230-189855069(1.02)	chr2	189855437	189862953	+	Rfx5	regulatory factor X, 5 (influences HLA class II expression)
287371	chr10:46611712-46612254(1.41)	chr10:46611622-46612056(1.23)|chr10:46610177-46610538(0.69)	chr10:46611712-46612056(1.25)|chr10:46614407-46614966(0.78)	chr10:46611712-46612056(1.1)	chr10:46611622-46612056(1.29)	chr10:46611377-46612150(0.91)|chr10:46609992-46610671(0.81)|chr10:46614002-46614966(0.64)	chr10	46614081	46662664	+	Lrrc48	leucine rich repeat containing 48
293591							chr1	200046056	200057112	+	Cd163l1	CD163 molecule-like 1
84556	chr9:21593631-21594200(1.58)|chr9:21594936-21595514(1.25)	chr9:21593631-21594200(1.2)|chr9:21594936-21595514(0.85)	chr9:21593631-21594200(0.62)	chr9:21593631-21594200(1.06)|chr9:21594936-21595514(1.06)	chr9:21593631-21594200(1.32)|chr9:21594936-21595514(1.22)		chr9	21089087	21594679	-	Rims1	regulating synaptic membrane exocytosis 1
293627	chr1:201660321-201660778(1.88)|chr1:201662044-201662503(1.61)	chr1:201660321-201660778(1.49)|chr1:201662044-201662503(1.33)|chr1:201657113-201657367(0.89)	chr1:201660321-201660778(1.51)|chr1:201663174-201663521(0.64)|chr1:201662159-201662808(0.6)	chr1:201662044-201662503(2.4)|chr1:201663174-201663521(1.32)|chr1:201660234-201661103(1.2)	chr1:201662044-201662503(1.91)|chr1:201663174-201663521(1.35)|chr1:201660129-201660778(1.23)	chr1:201662244-201662708(0.92)|chr1:201660129-201661103(0.85)|chr1:201663174-201663521(0.65)	chr1	201661390	201681042	+	Tspan4	tetraspanin 4
303660					chr10:104679481-104680209(0.97)		chr10	104674001	104680503	-	Btbd17	BTB (POZ) domain containing 17
60416	chr17:74761178-74761714(1.62)|chr17:74759838-74760718(1.23)	chr17:74761178-74761914(1.46)|chr17:74759838-74760718(0.77)	chr17:74761178-74761714(0.92)|chr17:74759838-74760407(0.62)	chr17:74761278-74762028(1.41)|chr17:74759973-74760718(1.36)	chr17:74761178-74761914(1.46)|chr17:74759838-74760407(1.15)	chr17:74759838-74760329(0.69)|chr17:74761278-74762028(0.65)	chr17	74760911	74823046	+	Pfkp	phosphofructokinase, platelet
114102	chr20:27661785-27662353(1.12)	chr20:27661785-27662353(0.82)	chr20:27661785-27662353(0.68)	chr20:27661785-27662273(1.38)|chr20:27663124-27663553(1.16)	chr20:27663124-27663553(1.67)|chr20:27661785-27662273(1.3)	chr20:27661785-27662273(1.1)|chr20:27663124-27663553(0.7)|chr20:27659289-27659832(0.6)	chr20	27622050	28016145	-	Cdh23	cadherin 23 (otocadherin)
287745	chr10:92277424-92278866(1.41)|chr10:92272999-92274244(1.31)|chr10:92274515-92275186(0.96)|chr10:92275516-92276586(0.91)	chr10:92277424-92278486(1.46)|chr10:92273792-92274161(1.08)|chr10:92274515-92275186(1)	chr10:92278337-92278676(0.85)|chr10:92277317-92277788(0.68)|chr10:92272814-92273453(0.61)|chr10:92273912-92274341(0.61)	chr10:92277617-92278581(1.59)|chr10:92272999-92273961(1.37)|chr10:92274820-92275186(1.21)|chr10:92275516-92276586(0.99)	chr10:92277424-92278083(1.72)|chr10:92278132-92278676(1.45)|chr10:92272999-92275186(1.29)|chr10:92275516-92276586(1.18)	chr10:92272999-92274441(0.81)|chr10:92278132-92278866(0.74)	chr10	92234650	92275433	-	Plcd3	phospholipase C, delta 3
170909	chr11:35759008-35759657(0.81)						chr11	35655562	35760055	-	Erg	v-ets erythroblastosis virus E26 oncogene homolog (avian)
296541							chr3	2482479	2487029	+	Il1f6	interleukin 1 family, member 6
362526	chr5:77053334-77053728(1.1)|chr5:77051932-77052601(0.82)	chr5:77053334-77053811(1.07)	chr5:77053439-77053811(1.07)				chr5	77052809	77072779	+	LOC362526	hypothetical protein LOC362526
311358	chr3:108263259-108263708(1.74)|chr3:108255973-108256307(1.48)	chr3:108255973-108256307(1.22)|chr3:108263259-108263889(1.18)	chr3:108263259-108264013(0.9)|chr3:108255869-108256307(0.63)	chr3:108262559-108263708(1.49)|chr3:108261840-108262285(1.43)	chr3:108261840-108262104(1.76)|chr3:108262559-108263708(1.49)|chr3:108255973-108256307(1.17)	chr3:108261840-108262104(0.89)|chr3:108263259-108263708(0.76)	chr3	108257023	108262904	-	Serinc4	serine incorporator 4
246097							chr1	238259442	238274744	+	Fas	Fas (TNF receptor superfamily, member 6)
313053	chr5:151088180-151088450(1.58)|chr5:151089688-151090258(1.1)	chr5:151088180-151088450(1.18)|chr5:151089688-151090344(0.88)	chr5:151089688-151090258(0.7)|chr5:151088180-151088450(0.6)	chr5:151089688-151090465(1.68)	chr5:151089688-151090258(1.96)	chr5:151089803-151090258(1.45)	chr5	151063957	151089250	-	Ythdf2	YTH domain family, member 2
299608	chr7:11237510-11237857(2.28)|chr7:11235821-11236165(1.38)|chr7:11234024-11235067(1.32)|chr7:11233278-11233683(1.27)	chr7:11237510-11237857(1.6)|chr7:11233278-11233683(0.88)|chr7:11235821-11236165(0.84)|chr7:11234024-11235067(0.8)	chr7:11235821-11236165(0.88)|chr7:11233278-11233683(0.74)|chr7:11234024-11235349(0.71)	chr7:11237510-11237857(1.9)|chr7:11234024-11235067(1.56)|chr7:11233278-11233793(1.56)|chr7:11235821-11236165(1.51)	chr7:11232791-11233683(2.03)|chr7:11235821-11236165(1.87)|chr7:11234024-11235067(1.54)|chr7:11237510-11237857(1.48)	chr7:11233278-11236165(1.21)	chr7	11236952	11244044	+	Mbrl	membralin
290221							chr15	33649926	33656045	-	Nrl	neural retina leucine zipper
498420	chr14:98821413-98821951(0.88)	chr14:98821413-98821762(0.89)					chr14	98807364	98822369	-	Etaa1	Ewing tumor-associated antigen 1
314642	chr7:9816902-9817569(2.38)|chr7:9815624-9815973(1.32)	chr7:9816902-9817264(2.12)|chr7:9815624-9815973(0.92)	chr7:9816902-9817569(1.48)|chr7:9814749-9815973(0.71)	chr7:9816902-9817264(2.24)	chr7:9816724-9817569(1.76)|chr7:9815126-9815973(1.1)	chr7:9816902-9817569(0.81)|chr7:9815028-9815973(0.67)	chr7	9816490	9829006	+	Fzr1	fizzy/cell division cycle 20 related 1 (Drosophila)
363856							chr12	2283729	2290484	+	Clec4m	C-type lectin domain family 4, member M
680717	chr16:69408083-69408332(1.03)|chr16:69410068-69411128(0.78)	chr16:69410068-69410423(0.8)	chr16:69410068-69410920(0.64)|chr16:69411079-69411764(0.6)	chr16:69410068-69411764(1.37)	chr16:69410068-69411128(1.3)	chr16:69410189-69411941(0.96)	chr16	69405003	69409137	-	Znf703	zinc finger protein 703
287961	chr11_random:1195059-1195906(1.82)|chr11_random:1196059-1196589(1.15)|chr11_random:1194127-1194690(1.01)	chr11_random:1195449-1195809(1.58)|chr11_random:1193712-1194690(0.9)|chr11_random:1196059-1196589(0.79)	chr11_random:1194444-1195809(1.38)|chr11_random:1193412-1194176(0.72)	chr11_random:1195449-1195809(0.96)			chr11_random	1197092	1221894	+	Cdc45l	CDC45 cell division cycle 45-like (S. cerevisiae)
360792	chr12:22032831-22033204(1.81)|chr12:22031246-22032280(1.62)|chr12:22035006-22035856(1.24)	chr12:22032831-22033204(1.32)|chr12:22031451-22031799(1.14)|chr12:22035006-22035573(0.92)|chr12:22036251-22036714(0.66)	chr12:22032831-22033280(1.44)|chr12:22030831-22031380(1.07)|chr12:22031451-22032098(0.84)|chr12:22035006-22036076(0.77)|chr12:22036331-22036714(0.74)	chr12:22032831-22033204(1.08)|chr12:22034811-22035461(1.03)	chr12:22034811-22035301(1.15)|chr12:22032951-22033504(1.05)	chr12:22032831-22033204(0.67)	chr12	22034610	22067319	+	Styxl1	serine/threonine/tyrosine interacting-like 1
85263	chrX:135035720-135036501(1.42)|chrX:135034525-135034885(1.42)	chrX:135036030-135036501(1.13)|chrX:135034525-135034885(0.88)	chrX:135036030-135036501(1.09)|chrX:135034525-135034885(1.03)	chrX:135034525-135034885(1.31)|chrX:135035720-135036275(1.22)	chrX:135034525-135034885(1.28)|chrX:135035720-135036188(1.1)	chrX:135035925-135036501(0.85)|chrX:135034440-135034885(0.55)	chrX	135035549	135073837	+	Slc25a14	solute carrier family 25 (mitochondrial carrier, brain), member 14
308579	chr1:95446430-95447991(1.34)	chr1:95446430-95447991(1.09)	chr1:95447742-95448201(0.94)	chr1:95446430-95448201(1.26)	chr1:95446430-95448201(1.51)	chr1:95447942-95448391(0.71)|chr1:95446917-95447583(0.68)	chr1	95432958	95447485	-	Cpt1c	carnitine palmitoyltransferase 1c
83799		chr3:3518465-3519000(0.63)		chr3:3518951-3519714(0.99)	chr3:3518556-3519714(1.17)		chr3	3514967	3519220	-	Dpp7	dipeptidylpeptidase 7
378774	chr10:73156989-73157738(1.61)|chr10:73155509-73155838(1.56)	chr10:73155509-73155838(1.04)|chr10:73156989-73157453(1.04)	chr10:73157189-73157654(1.12)|chr10:73155509-73155838(1.08)	chr10:73156989-73157654(1.26)|chr10:73155509-73155838(1.1)	chr10:73155509-73155838(1.61)|chr10:73156989-73157453(1.29)	chr10:73157189-73157654(0.77)|chr10:73155509-73155838(0.64)	chr10	73152849	73154357	-	Pigw	phosphatidylinositol glycan anchor biosynthesis, class W
304582	chr12:43890655-43891897(1.43)|chr12:43893767-43894528(1.15)|chr12:43894956-43895605(1)|chr12:43892553-43893202(0.72)	chr12:43890655-43891084(1.25)|chr12:43891354-43891897(1.06)|chr12:43893767-43894404(0.92)|chr12:43894956-43895605(0.84)	chr12:43890548-43891897(0.94)	chr12:43890655-43891897(1.39)|chr12:43892553-43893202(1.03)	chr12:43890548-43891004(1.61)|chr12:43891354-43891897(1.25)|chr12:43892632-43893202(1.15)	chr12:43890655-43891084(0.77)	chr12	43893485	43921131	+	Sart3	squamous cell carcinoma antigen recognized by T-cells 3
362320	chr4:27331376-27331704(2.06)	chr4:27331376-27331704(1.9)	chr4:27331376-27331804(1.21)	chr4:27331376-27331804(1.43)	chr4:27331376-27331804(1.39)	chr4:27331176-27331804(0.71)	chr4	27305921	27332221	-	Fam133b	family with sequence similarity 133, member B
310772							chr2	201780927	201799966	+	Dennd2d	DENN/MADD domain containing 2D
294284	chr20:5126866-5127402(2.7)|chr20:5128599-5129129(1.63)	chr20:5126866-5127402(2.14)|chr20:5128599-5129129(1.24)|chr20:5129324-5129953(0.74)	chr20:5126766-5127302(1.66)|chr20:5128599-5129129(0.88)	chr20:5126866-5127302(2.75)|chr20:5128381-5129129(1.49)	chr20:5127076-5127402(2.27)|chr20:5128599-5129129(1.84)	chr20:5126766-5127302(1.4)|chr20:5128799-5129129(0.97)	chr20	5128224	5140738	-	AA926063	AA926063gene
681896	chr4:157183361-157183622(0.93)|chr4:157180437-157180888(0.88)	chr4:157183361-157183622(0.66)	chr4:157180230-157180699(0.67)|chr4:157183107-157183622(0.61)|chr4:157181550-157182259(0.57)	chr4:157180437-157180888(1.22)|chr4:157181425-157183622(1)	chr4:157183361-157183622(1.39)|chr4:157180332-157180699(1.18)	chr4:157180332-157180699(1.04)|chr4:157183107-157183622(0.91)	chr4	157182531	157202847	+	Slc25a18	solute carrier family 25 (mitochondrial carrier), member 18
295692	chr3:63494332-63494703(1.16)	chr3:63494332-63494703(0.87)			chr3:63492915-63493780(0.96)		chr3	63493935	63519687	+	Nup35	nucleoporin 35
307081	chr17:74857162-74857513(1.96)|chr17:74855942-74856303(1.91)	chr17:74856062-74856401(1.5)|chr17:74857162-74857706(1.32)	chr17:74857252-74857706(1.24)|chr17:74855862-74856303(1.18)	chr17:74857162-74858001(1.56)|chr17:74855942-74856303(1.25)	chr17:74857162-74857706(1.26)|chr17:74856062-74856401(1.21)	chr17:74857162-74857706(0.62)	chr17	74824699	74856784	-	Pitrm1	pitrilysin metallopeptidase 1
29236	chr8:125100363-125100808(2.1)|chr8:125099358-125099820(1.69)	chr8:125100363-125100808(1.62)|chr8:125099258-125099922(1.12)	chr8:125100363-125100732(1.43)|chr8:125099258-125099820(1.13)	chr8:125099258-125099820(1.95)|chr8:125100363-125100808(1.52)	chr8:125099258-125099820(1.91)|chr8:125100363-125100732(1.11)	chr8:125099258-125099820(1.23)|chr8:125100363-125100808(0.66)	chr8	125100238	125104096	+	Rpsa	ribosomal protein SA
81715	chr17:15044047-15044396(2.11)|chr17:15045052-15045385(0.93)	chr17:15044047-15044396(1.65)|chr17:15045052-15045385(0.69)	chr17:15043932-15044396(1.21)	chr17:15044047-15044396(1.62)|chr17:15045052-15046260(1.41)	chr17:15045052-15046260(1.61)|chr17:15044047-15044396(1.31)|chr17:15046724-15046970(1.31)	chr17:15045052-15046260(0.82)|chr17:15044047-15044396(0.75)|chr17:15046724-15047183(0.72)	chr17	15033872	15044699	-	Camlg	calcium modulating ligand
114093							chr8	30916769	30932211	-	St14	suppression of tumorigenicity 14 (colon carcinoma)
114554	chr1:248765083-248765509(1.82)|chr1:248759609-248760168(1.77)	chr1:248759609-248759873(1.69)|chr1:248765083-248765509(1.17)	chr1:248765083-248765509(1.04)|chr1:248759609-248760058(0.87)|chr1:248763281-248764215(0.74)	chr1:248765083-248765409(1.83)|chr1:248763660-248764611(1.43)|chr1:248761513-248761968(1.43)	chr1:248765083-248765409(1.63)|chr1:248761413-248761968(1.57)|chr1:248764160-248764611(1.35)	chr1:248763281-248764215(1.09)|chr1:248761618-248762062(1.05)|chr1:248765083-248765509(1.05)	chr1	248736383	248760679	-	Pi4k2a	phosphatidylinositol 4-kinase type 2 alpha
302502							chrX	6800505	6838023	+	Cul4b	cullin 4B
266771							chr4	123811374	123820375	-	Vom1r90	vomeronasal 1 receptor, 90
246334							chr11	76900621	76994242	-	Tp63	tumor protein p63
81756	chr2:182461145-182461500(1.68)	chr2:182461145-182461500(1.21)	chr2:182461145-182461500(0.8)	chr2:182461145-182461500(1.53)	chr2:182461145-182461599(1.24)		chr2	182460997	182465392	+	Rab13	RAB13, member RAS oncogene family
29257	chr14:45592829-45594215(1.52)|chr14:45591749-45592188(1.18)	chr14:45593674-45594215(1.15)|chr14:45591749-45592188(0.97)|chr14:45594850-45595524(0.6)	chr14:45593754-45594671(0.99)	chr14:45591749-45592188(1.06)	chr14:45591749-45592188(1.29)		chr14	45592680	45595875	+	Rpl9	ribosomal protein L9
361245							chr17	47672295	47715697	-	Cmah	cytidine monophosphate-N-acetylneuraminic acid hydroxylase
314751				chr7:31691309-31691643(1.17)|chr7:31690186-31691038(0.95)	chr7:31691309-31691753(1.21)	chr7:31689989-31690843(0.51)	chr7	31691944	31764354	+	Tmcc3	transmembrane and coiled-coil domain family 3
25046							chr13	43785844	43803036	+	Pigr	polymeric immunoglobulin receptor
304543	chr12:42730593-42730963(2.1)|chr12:42727964-42728438(1.24)	chr12:42730713-42730963(2.02)|chr12:42728064-42728648(0.95)	chr12:42730593-42730963(1.04)|chr12:42728064-42728563(1)	chr12:42726964-42729062(1.65)|chr12:42730593-42730963(1.49)	chr12:42727748-42729062(1.66)|chr12:42730593-42730963(1.45)|chr12:42726964-42727507(1.25)	chr12:42727964-42728363(1.33)|chr12:42726964-42727507(0.73)	chr12	42729869	42740345	+	Mlec	malectin
307485	chr18:30542917-30543356(0.94)			chr18:30543920-30544349(1.46)	chr18:30543920-30544349(1.47)	chr18:30545085-30545559(0.69)	chr18	30541431	30543568	-	Taf7	TAF7 RNA polymerase II, TATA box binding protein (TBP)-associated factor, 55kDa
310097						chr2:45041346-45041814(0.82)	chr2	45014382	45040586	-	Snx18	sorting nexin 18
25306						chr10:67325485-67326029(0.64)	chr10	67327271	67390836	+	Cpd	carboxypeptidase D
171064	chr1:179922889-179923240(1.02)	chr1:179922796-179923240(0.89)	chr1:179922589-179922938(0.97)|chr1:179923009-179923627(0.6)	chr1:179922889-179923340(1.2)	chr1:179922589-179923155(1.18)	chr1:179922389-179923340(0.68)	chr1	179911683	179922158	-	Igsf6	immunoglobulin superfamily, member 6
300083	chr7:119689069-119689609(1.59)|chr7:119690170-119690912(1.32)	chr7:119689069-119689834(1.2)|chr7:119690675-119691035(0.96)	chr7:119689280-119689609(1.21)|chr7:119690585-119691619(0.67)	chr7:119690170-119690912(2.18)|chr7:119689174-119689934(1.45)	chr7:119689785-119690912(2.14)	chr7:119690585-119691119(1.62)|chr7:119689174-119689609(0.91)	chr7	119645402	119690130	-	Slc25a17	solute carrier family 25 (mitochondrial carrier
293773							chr1	215129045	215129985	+	Olr329	olfactory receptor 329
25245	chr6:129740504-129741160(0.97)			chr6:129740606-129741998(1.16)	chr6:129740606-129741998(1.14)	chr6:129740701-129741160(0.87)	chr6	129744780	129748851	+	Bdkrb2	bradykinin receptor B2
362505	chr5:59203230-59203678(1.34)|chr5:59204233-59204676(1.1)	chr5:59203230-59203678(1.07)|chr5:59204352-59204976(0.81)	chr5:59204233-59204801(0.97)	chr5:59204627-59205088(1.84)|chr5:59203230-59203678(1.21)|chr5:59205357-59205921(1.05)	chr5:59204233-59204976(1.86)|chr5:59203230-59203678(1.6)	chr5:59204627-59205088(1.38)|chr5:59208033-59208407(0.71)	chr5	59199778	59204297	-	Ccl27	chemokine (C-C motif) ligand 27
362685	chr6:1620003-1620337(1.31)|chr6:1618965-1619532(0.92)|chr6:1617767-1618519(0.88)	chr6:1620003-1620337(1)|chr6:1618077-1618519(0.78)|chr6:1618965-1619532(0.63)	chr6:1620003-1620337(0.89)|chr6:1617767-1618519(0.78)				chr6	1619936	1630116	+	Ccdc75	coiled-coil domain containing 75
29145	chr12:1532522-1532868(0.91)	chr12:1532522-1532868(1.21)|chr12:1530319-1530887(0.66)		chr12:1530429-1530767(1.44)|chr12:1528780-1529739(0.87)	chr12:1532522-1532868(1.56)|chr12:1530429-1530767(1.51)|chr12:1528780-1529320(1)	chr12:1530219-1530678(0.73)|chr12:1528885-1529320(0.63)	chr12	1531821	1533433	+	Ctxn1	cortexin 1
304429			chr12:27985590-27986046(0.7)			chr12:27984959-27985941(0.63)	chr12	27969749	27984318	-	Psph	phosphoserine phosphatase
362844	chr7:12853737-12854205(1.38)	chr7:12853737-12854101(0.96)					chr7	12772429	12853406	-	Brd4	bromodomain containing 4
26759	chr5:169416167-169416808(1.2)|chr5:169411749-169412013(1.15)|chr5:169501809-169502653(0.82)	chr5:169416167-169416715(0.99)|chr5:169411749-169412013(0.92)|chr5:169413173-169413530(0.77)|chr5:169501519-169502753(0.66)	chr5:169411749-169412013(0.9)|chr5:169502310-169502653(0.87)|chr5:169413063-169413930(0.67)|chr5:169416252-169417011(0.54)	chr5:169416167-169417116(1.53)|chr5:169501519-169502653(0.95)|chr5:169413358-169414434(0.89)	chr5:169416167-169417011(1.34)|chr5:169411749-169412013(1.24)|chr5:169501809-169502653(1.13)	chr5:169416252-169417011(0.98)|chr5:169411749-169412013(0.81)|chr5:169413063-169413530(0.61)	chr5	169416029	169501906	+	Acot7	acyl-CoA thioesterase 7
29317	chr7:49910829-49911169(1.38)|chr7:49909079-49909566(0.9)	chr7:49910624-49911075(0.88)|chr7:49909204-49909566(0.8)		chr7:49909079-49909485(1.51)	chr7:49909079-49909485(1.59)|chr7:49910624-49911169(1.1)		chr7	49910234	49929536	+	Csrp2	cysteine and glycine-rich protein 2
24547				chr18:79021432-79024908(1.46)	chr18:79023067-79023407(1.58)|chr18:79023568-79024908(1.26)|chr18:79021432-79021977(1.21)|chr18:79025176-79025631(1.11)|chr18:79025764-79026308(1.05)	chr18:79023067-79023617(1)|chr18:79023983-79025631(0.73)	chr18	79025588	79057329	+	Mbp	myelin basic protein
84578	chr18:30874673-30875202(2.13)|chr18:30875269-30875822(2.03)	chr18:30875049-30875403(1.7)|chr18:30873499-30873958(0.81)|chr18:30877250-30877809(0.66)	chr18:30874673-30875202(1.37)|chr18:30873319-30873958(0.64)	chr18:30874748-30875908(1.14)	chr18:30875049-30875822(1.16)		chr18	30857209	30875986	-	Hdac3	histone deacetylase 3
171293	chr1:202630480-202631024(2.2)	chr1:202630480-202631024(1.77)	chr1:202630480-202631024(1.27)|chr1:202634875-202635343(0.77)	chr1:202631890-202632424(2)|chr1:202632775-202633634(1.6)|chr1:202630480-202631024(1.6)|chr1:202634500-202635139(1.43)	chr1:202631890-202633634(2.07)|chr1:202630480-202631124(1.74)|chr1:202634700-202635024(1.57)	chr1:202631890-202633840(1.32)|chr1:202634500-202635627(0.88)|chr1:202630480-202631024(0.88)	chr1	202619668	202631545	-	Ctsd	cathepsin D
360722	chr11:67117817-67118765(1.81)	chr11:67118311-67118643(1.4)	chr11:67118396-67118765(0.93)	chr11:67118311-67118643(1.4)	chr11:67118311-67118765(1.25)	chr11:67118311-67118845(0.68)	chr11	67117748	67204480	+	Pdia5	protein disulfide isomerase family A, member 5
361920	chr2:100853411-100853868(1.1)	chr2:100853411-100853868(0.68)		chr2:100851474-100852132(1.53)	chr2:100851884-100852238(1.43)	chr2:100851294-100852238(0.96)	chr2	100852767	100885774	+	Ythdf3	YTH domain family, member 3
24404	chr16_random:1045701-1046150(1.53)|chr16_random:1044418-1044967(0.92)	chr16_random:1045905-1046265(1.23)|chr16_random:1044418-1044967(0.86)	chr16_random:1045905-1046265(1.1)|chr16_random:1044418-1044967(0.82)	chr16_random:1045701-1046556(1.41)|chr16_random:1044418-1044967(1.35)	chr16_random:1045905-1046265(1.76)|chr16_random:1044318-1044967(1.19)	chr16_random:1045905-1046265(0.81)|chr16_random:1044213-1044967(0.77)	chr16_random	1045475	1046574	+	Gpx1	glutathione peroxidase 1
287368	chr10:46175090-46175645(1.97)|chr10:46172199-46173437(1.01)	chr10:46175200-46175551(1.73)|chr10:46172379-46173437(0.69)	chr10:46175090-46175732(1.19)	chr10:46175090-46175431(2.47)	chr10:46175090-46175431(2.63)	chr10:46175200-46175732(1.48)|chr10:46171804-46172649(0.64)	chr10	46174805	46200790	+	Nt5m	5',3'-nucleotidase, mitochondrial
24886							chr4	66502252	66677538	+	Tbxas1	thromboxane A synthase 1, platelet
293305							chr1	162294980	162295944	+	Olr159	olfactory receptor 159
64681	chr1:186197038-186198684(1.66)|chr1:186194191-186194655(1.61)|chr1:186191851-186192403(1.55)|chr1:186195106-186195435(1.13)|chr1:186193146-186193743(0.91)	chr1:186196648-186198684(1.61)|chr1:186194006-186194655(1.45)|chr1:186191851-186192303(1.25)|chr1:186193051-186193650(0.81)|chr1:186194682-186195435(0.73)	chr1:186191851-186192303(0.94)|chr1:186194006-186194455(0.8)|chr1:186196453-186197087(0.77)|chr1:186193051-186193545(0.7)	chr1:186196453-186198984(1.72)|chr1:186194006-186194455(1.72)|chr1:186191746-186192403(1.43)|chr1:186193051-186193743(0.86)	chr1:186196453-186198092(1.96)|chr1:186194191-186194655(1.91)|chr1:186191851-186192403(1.35)|chr1:186194682-186195350(1.35)|chr1:186193051-186193650(1.01)	chr1:186196453-186196982(1.29)|chr1:186191851-186192303(0.92)|chr1:186194006-186194335(0.88)|chr1:186193051-186193545(0.78)|chr1:186197038-186197582(0.71)|chr1:186195486-186195981(0.68)	chr1	186164811	186192802	-	Mvp	major vault protein
298934	chr6:46552838-46553501(1.17)	chr6:46552948-46553501(0.74)		chr6:46551313-46551685(1.95)|chr6:46551859-46553302(1.63)	chr6:46552838-46553302(1.86)|chr6:46551224-46551992(1.81)|chr6:46552058-46552592(1.71)	chr6:46551022-46551685(1.14)|chr6:46552058-46553606(1.04)	chr6	46552591	46559548	+	Adi1	acireductone dioxygenase 1
313851	chr6:4025854-4026093(1.27)	chr6:4026159-4026593(0.96)	chr6:4026044-4026490(0.95)	chr6:4026159-4026593(1.42)	chr6:4026159-4026593(1.4)	chr6:4025939-4026393(1.01)	chr6	3974998	4026884	-	Thumpd2	THUMP domain containing 2
29452	chr6:10203337-10203676(1.41)	chr6:10203447-10203791(0.92)	chr6:10201020-10201776(0.58)	chr6:10200225-10201776(1.37)	chr6:10201020-10201976(1.24)	chr6:10201020-10201656(0.8)|chr6:10199660-10200470(0.66)	chr6	10203107	10297215	+	Epas1	endothelial PAS domain protein 1
24772	chr4:153502520-153502874(1.03)|chr4:153504145-153504594(0.88)|chr4:153503030-153503769(0.74)	chr4:153502625-153503369(0.84)|chr4:153504145-153504594(0.69)		chr4:153502520-153503079(1.06)	chr4:153502625-153503369(1.23)		chr4	153503575	153516422	+	Cxcl12	chemokine (C-X-C motif) ligand 12 (stromal cell-derived factor 1)
300057	chr7:114760625-114761266(1.96)|chr7:114759425-114759869(1.32)	chr7:114760625-114761266(1.64)|chr7:114759425-114760465(0.96)	chr7:114760922-114761368(1.52)|chr7:114759030-114759679(0.81)	chr7:114760737-114761486(1.62)	chr7:114760737-114761486(1.48)|chr7:114751380-114751939(1.15)	chr7:114760922-114761368(0.91)	chr7	114752862	114760027	-	Recql4	RecQ protein-like 4
296284	chr3:143641445-143641799(1.37)|chr3:143642547-143643194(0.95)	chr3:143641445-143641799(1.18)|chr3:143642547-143642912(0.87)	chr3:143641140-143641909(0.53)	chr3:143641445-143641799(1.99)	chr3:143641445-143641799(1.76)|chr3:143642547-143642912(1.33)	chr3:143641365-143641799(0.69)	chr3	143642174	143681902	+	Kif3b	kinesin family member 3B
361658					chr1:190092861-190093605(0.95)	chr1:190089679-190090237(0.85)	chr1	190093635	190148676	+	Btbd16	BTB (POZ) domain containing 16
292072	chr19:52855863-52856417(1.03)|chr19:52857080-52858011(0.79)	chr19:52857080-52858011(0.74)|chr19:52855863-52856417(0.74)		chr19:52857080-52858011(1.43)|chr19:52855863-52856417(1.07)	chr19:52855863-52856417(1.35)|chr19:52857080-52858110(1.2)	chr19:52857080-52858110(1.05)	chr19	52854657	52856625	-	Aprt	adenine phosphoribosyl transferase
307639	chr19:9884470-9884914(1.26)	chr19:9884274-9884816(0.66)	chr19:9884470-9884816(0.67)	chr19:9885702-9886232(1.99)|chr19:9886392-9887793(0.92)	chr19:9885702-9886232(1.75)|chr19:9886392-9886881(1)	chr19:9885702-9886448(0.79)|chr19:9886732-9887681(0.56)	chr19	9876689	9885226	-	Gins3	GINS complex subunit 3 (Psf3 homolog)
245978	chr19:667957-669317(1.59)|chr19:664433-664997(1.54)|chr19:666835-667289(1.03)	chr19:667957-668506(1.29)|chr19:664653-664997(0.96)|chr19:666835-667289(0.81)|chr19:668847-669317(0.66)	chr19:667957-669317(1.1)|chr19:664433-664887(0.9)|chr19:666243-667289(0.83)	chr19:666333-666885(1.63)|chr19:667957-668403(1.53)|chr19:664433-665106(1.12)|chr19:668457-669317(1.12)	chr19:666333-667289(1.75)|chr19:667957-668306(1.75)|chr19:664556-665106(1.2)|chr19:668457-669317(1.1)	chr19:666243-667187(1.02)|chr19:667957-668403(0.96)|chr19:668937-669317(0.76)|chr19:664433-664887(0.66)	chr19	655880	665215	-	Cklf	chemokine-like factor
365323							chr1	160647965	160648919	-	Olr63	olfactory receptor 63
499507	chr2:22721888-22722763(1.2)|chr2:22722909-22723463(1.2)	chr2:22722209-22723264(0.82)	chr2:22722909-22723463(1)	chr2:22722909-22723463(2)|chr2:22721888-22722858(1.64)	chr2:22722909-22723363(1.98)|chr2:22722314-22722858(1.73)	chr2:22722909-22723463(1.52)	chr2	22686502	22722586	-	Fam151b	family with sequence similarity 151, member B
81668							chr14	23625134	23656582	+	Gnrhr	gonadotropin releasing hormone receptor
367117							chr8	83857447	83862539	-	LOC367117	similar to RIKEN cDNA 2900055D03
24183					chr2:19821696-19822350(0.89)		chr2	19821481	19822544	+	Ak1	adenylate kinase 1
25358	chr7:19726204-19726573(1.43)	chr7:19726002-19726453(1.12)	chr7:19726002-19726573(0.81)	chr7:19728611-19729292(0.95)		chr7:19727617-19729177(0.71)	chr7	19677150	19727072	-	Timp3	TIMP metallopeptidase inhibitor 3
24233	chr20:4199058-4199430(2.4)|chr20:4248530-4248889(2.14)|chr20:4258116-4258480(2.04)|chr20:4225959-4226708(1.99)|chr20:4243866-4245200(1.99)|chr20:4246080-4246933(1.83)|chr20:4263004-4263544(1.58)|chr20:4201500-4201845(1.58)|chr20:4259615-4261664(1.53)|chr20:4223965-4225893(1.48)|chr20:4222432-4222976(1.38)|chr20:4202103-4202446(1.32)|chr20:4262014-4262543(1.27)|chr20:4255846-4257815(1.22)|chr20:42…	chr20:4198963-4199527(1.79)|chr20:4226354-4227203(1.79)|chr20:4244246-4245200(1.71)|chr20:4258116-4258380(1.63)|chr20:4248436-4248770(1.59)|chr20:4262699-4263452(1.44)|chr20:4249171-4249596(1.28)|chr20:4201206-4201845(1.24)|chr20:4256961-4257815(1.2)|chr20:4245980-4246933(1.16)|chr20:4256170-4256710(1.16)|chr20:4222432-4222869(1.13)|chr20:4262014-4262543(1.09)|chr20:4259615-4260161(1.05)|chr20:42…	chr20:4198963-4199430(1.86)|chr20:4244246-4245200(1.69)|chr20:4263094-4263544(1.43)|chr20:4225959-4226603(0.91)|chr20:4248436-4248889(0.91)|chr20:4255846-4256315(0.91)|chr20:4201298-4201845(0.88)|chr20:4246080-4247038(0.81)|chr20:4261615-4262543(0.78)|chr20:4202103-4202636(0.75)|chr20:4265061-4265507(0.75)|chr20:4223965-4224616(0.62)|chr20:4222432-4222869(0.62)|chr20:4254154-4255300(0.55)	chr20:4198963-4199222(2.15)|chr20:4262904-4263452(2.09)|chr20:4245980-4246933(2.04)|chr20:4265061-4265507(1.98)|chr20:4259615-4261664(1.87)|chr20:4258116-4258480(1.76)|chr20:4262014-4262543(1.76)|chr20:4244246-4245096(1.65)|chr20:4223965-4225094(1.6)|chr20:4248436-4248770(1.49)|chr20:4201001-4201732(1.38)|chr20:4226059-4226708(1.38)|chr20:4222432-4222869(1.38)|chr20:4289453-4289825(1.32)|chr20:42…	chr20:4246489-4246933(2.32)|chr20:4259615-4262543(2.05)|chr20:4198963-4199317(2.05)|chr20:4262904-4263452(2.05)|chr20:4258116-4258480(1.78)|chr20:4265061-4265507(1.78)|chr20:4244766-4245200(1.73)|chr20:4222432-4222869(1.67)|chr20:4223965-4225399(1.62)|chr20:4257154-4257815(1.46)|chr20:4234764-4236400(1.4)|chr20:4201001-4201732(1.35)|chr20:4248436-4248770(1.35)|chr20:4225959-4226493(1.24)|chr20:42…	chr20:4198963-4199317(1.57)|chr20:4262904-4263248(1.53)|chr20:4265061-4265992(1.1)|chr20:4244246-4245200(1)|chr20:4260994-4262543(0.93)|chr20:4246489-4247038(0.93)|chr20:4248530-4248889(0.83)|chr20:4258116-4258380(0.77)|chr20:4289263-4289825(0.73)|chr20:4259615-4260740(0.7)|chr20:4201001-4201347(0.7)|chr20:4222432-4222976(0.7)|chr20:4233567-4233992(0.67)|chr20:4223965-4225094(0.63)	chr20	4106164	4315876	+	C4b	complement component 4B (Chido blood group)
293140							chr1	157075169	157076119	+	Olr35	olfactory receptor 35
299593							chr7	12105889	12106889	-	Olr1078	olfactory receptor 1078
291699	chr18:25653193-25653544(1.93)	chr18:25653193-25653544(1.33)	chr18:25653193-25653544(1.11)	chr18:25653193-25653544(1.14)	chr18:25653193-25653544(1.21)|chr18:25654296-25654640(1.11)	chr18:25653193-25653652(0.86)|chr18:25654944-25655412(0.66)	chr18	25638432	25653958	-	Stard4	StAR-related lipid transfer (START) domain containing 4
308807	chr1:146089261-146089738(1.39)	chr1:146089261-146089648(1.21)	chr1:146089261-146089648(1.07)	chr1:146089261-146089648(1.37)	chr1:146089261-146089648(1.4)	chr1:146089261-146089838(0.92)	chr1	146081551	146089928	-	Prss23	protease, serine, 23
574523	chr9:87085608-87086069(1.07)	chr9:87085508-87085950(0.85)	chr9:87085508-87085852(0.85)	chr9:87085423-87086159(1.36)	chr9:87085608-87086159(1.51)	chr9:87085423-87085757(0.95)	chr9	87052168	87098362	+	Ugt1a5	UDP glucuronosyltransferase 1 family, polypeptide A5
287367				chr10:46163647-46164099(1.37)	chr10:46163847-46164802(1.13)	chr10:46163647-46164913(0.64)	chr10	46139838	46163246	-	Cops3	COP9 constitutive photomorphogenic homolog subunit 3 (Arabidopsis)
29750	chr16:35994882-35996326(1.08)	chr16:35995497-35996128(0.76)	chr16:35995397-35995738(0.84)|chr16:35994402-35995237(0.74)	chr16:35995397-35996128(1.06)	chr16:35995397-35995838(1.04)	chr16:35994402-35995039(0.99)|chr16:35995397-35995838(0.76)	chr16	35996632	36119925	+	Galnt7	UDP-N-acetyl-alpha-D-galactosamine:polypeptide N-acetylgalactosaminyltransferase 7 (GalNAc-T7)
362392	chr4:120838476-120838920(1.23)|chr4:120837571-120837935(0.98)	chr4:120837193-120837935(0.88)	chr4:120837193-120837726(0.73)|chr4:120838476-120838920(0.73)	chr4:120838476-120838920(2.06)|chr4:120837193-120837935(0.79)	chr4:120837193-120839046(2.21)	chr4:120838476-120839046(1.36)|chr4:120839421-120839902(1.1)|chr4:120837193-120837620(0.74)	chr4	120828679	120838238	-	Snrnp27	small nuclear ribonucleoprotein 27kDa (U4/U6.U5)
304578	chr12:43532379-43532841(1.91)	chr12:43532379-43532926(1.47)	chr12:43532490-43533126(1.2)|chr12:43529700-43530429(0.5)	chr12:43532379-43532731(1.65)	chr12:43532379-43532731(1.61)	chr12:43532379-43532731(0.77)	chr12	43531681	43536317	+	Alkbh2	alkB, alkylation repair homolog 2 (E. coli)
29642	chr7:135378291-135378622(1.43)	chr7:135377872-135378533(1.04)	chr7:135378186-135378622(0.94)	chr7:135378186-135378533(2.4)	chr7:135378186-135378533(2.58)	chr7:135378186-135378622(1.41)	chr7	135365171	135377341	-	Slc38a2	solute carrier family 38, member 2
685174	chr9:10106467-10106731(1.58)|chr9:10104583-10105219(0.97)	chr9:10106467-10106731(1.48)	chr9:10106377-10106731(1.27)	chr9:10104873-10105219(1.21)	chr9:10106162-10106628(1.12)|chr9:10104583-10105219(1.07)	chr9:10104873-10105219(0.62)	chr9	10105688	10120258	+	Cnpy3	canopy 3 homolog (zebrafish)
494255							chr4	86102380	86103290	+	Vom1r68	vomeronasal 1 receptor, 68
65151	chr7:69943497-69944041(1.75)|chr7:69944102-69944953(1.27)|chr7:69945205-69946057(1.22)	chr7:69943497-69944041(1.08)|chr7:69945205-69945839(1.08)|chr7:69946008-69946609(0.88)|chr7:69944402-69945063(0.84)	chr7:69943497-69943841(1.18)|chr7:69944808-69945839(1.08)|chr7:69947170-69948318(0.67)	chr7:69943497-69944041(1.73)	chr7:69943497-69944041(1.48)	chr7:69943292-69943647(1.08)|chr7:69945598-69946329(0.67)	chr7	69930463	69944264	-	Hrsp12	heat-responsive protein 12
363239		chr9:59164817-59165155(0.71)			chr9:59166403-59166767(1.03)		chr9	59083428	59165764	-	Raph1	Ras association (RalGDS/AF-6) and pleckstrin homology domains 1
310775	chr2:202141434-202141906(0.86)			chr2:202140442-202140886(1.48)	chr2:202140532-202140992(1.63)|chr2:202141354-202141703(0.99)	chr2:202140442-202140992(0.99)	chr2	202141412	202156437	+	RGD1306520	similar to receptor-interacting factor 1
24840							chr10	4816611	4817338	+	Tnp2	transition protein 2
306251	chr16:6379997-6380631(0.88)	chr16:6379497-6380436(0.65)				chr16:6379997-6380910(0.66)	chr16	6364101	6378251	-	Itih1	inter-alpha trypsin inhibitor, heavy chain 1
266712	chr1:186876532-186877296(1.45)|chr1:186874647-186875671(1.18)	chr1:186876532-186877071(1.13)|chr1:186874732-186875496(0.81)|chr1:186878447-186879121(0.6)	chr1:186876532-186876991(0.8)|chr1:186874732-186875281(0.74)		chr1:186874647-186875892(1.23)		chr1	186876102	186890731	+	Rnf40	ring finger protein 40
313210						chr5:70587384-70587850(0.64)	chr5	70493357	70583729	-	Abca1	ATP-binding cassette, sub-family A (ABC1), member 1
161475	chr12:34472815-34473318(1.62)	chr12:34472815-34473318(0.88)	chr12:34472920-34473318(0.84)		chr12:34472815-34473318(1.05)		chr12	34472252	34500730	+	Psmd9	proteasome (prosome, macropain) 26S subunit, non-ATPase, 9
300621							chr8	42713790	42714727	+	Olr1320	olfactory receptor 1320
64362					chr9:74636354-74636903(0.88)		chr9	74637790	74645496	+	Des	desmin
294708	chr2:35030592-35031022(1.87)|chr2:35032271-35033543(1.2)|chr2:35033773-35034330(0.86)|chr2:35034773-35035349(0.77)	chr2:35030687-35031022(1.54)|chr2:35032271-35034123(0.86)|chr2:35035088-35035723(0.64)	chr2:35030892-35031218(1.29)|chr2:35035088-35035527(0.9)|chr2:35033593-35034033(0.86)|chr2:35030094-35030737(0.76)|chr2:35032271-35032735(0.6)	chr2:35030892-35031218(1.48)|chr2:35035088-35035622(1.28)|chr2:35033491-35034525(0.82)	chr2:35030892-35031218(1.58)|chr2:35035088-35035723(1.24)	chr2:35034591-35035622(0.96)|chr2:35030892-35031218(0.76)	chr2	35031974	35065686	+	Sgtb	small glutamine-rich tetratricopeptide repeat (TPR)-containing, beta
308588	chr1:96172288-96173034(1.66)|chr1:96166890-96167219(1.55)|chr1:96169313-96169647(1.5)|chr1:96169943-96170427(1.39)|chr1:96170583-96172217(1.07)|chr1:96173690-96174624(0.8)	chr1:96172168-96172622(1.41)|chr1:96166890-96167219(1.33)|chr1:96169313-96169647(1.25)|chr1:96170978-96171817(1.17)|chr1:96170043-96170427(1.13)|chr1:96173470-96174119(0.89)|chr1:96168190-96168939(0.6)	chr1:96166785-96167219(1.57)|chr1:96169313-96169647(1.07)|chr1:96172288-96172939(0.87)|chr1:96170378-96170822(0.74)	chr1:96172288-96172939(2.46)|chr1:96166890-96167324(2)|chr1:96170978-96171432(2)|chr1:96169313-96169647(1.95)|chr1:96171584-96172217(1.95)|chr1:96170043-96170822(1.55)|chr1:96168370-96168939(0.97)	chr1:96172288-96172722(2.64)|chr1:96171584-96172217(2.19)|chr1:96166890-96167219(2.07)|chr1:96169313-96169647(1.96)|chr1:96170043-96170427(1.57)|chr1:96168190-96168939(1.4)	chr1:96166890-96167219(1.66)|chr1:96171383-96172622(1.6)|chr1:96169313-96169754(1.32)|chr1:96170043-96171027(1.09)	chr1	96167822	96172934	+	Car11	carbonic anhydrase 11
298586	chr5:158154876-158155227(2.26)|chr5:158153169-158154113(2.21)|chr5:158155768-158156331(1.01)	chr5:158153378-158154010(1.69)|chr5:158154781-158155227(1.69)|chr5:158155768-158156331(1.03)	chr5:158152859-158154010(1.34)|chr5:158154876-158155227(1.34)|chr5:158155263-158155817(0.67)	chr5:158154781-158155117(1.89)|chr5:158153583-158154232(1.53)	chr5:158154781-158155117(1.44)|chr5:158153883-158154232(1.39)	chr5:158153083-158153640(0.71)|chr5:158154781-158155432(0.68)	chr5	158149142	158154671	-	Mrto4	mRNA turnover 4 homolog (S. cerevisiae)
79125	chr10:40439035-40439379(1.97)|chr10:40439863-40440287(1.21)	chr10:40439035-40439379(1.77)	chr10:40439035-40439379(1.42)	chr10:40439035-40439379(2.25)|chr10:40439938-40440486(1.37)	chr10:40439035-40439379(2.31)|chr10:40439938-40440287(1.39)	chr10:40439035-40439379(0.98)	chr10	40383974	40439683	-	Anxa6	annexin A6
287236							chr10	34279874	34280821	-	Olr1385	olfactory receptor 1385
287885							chr10	110283747	110294733	-	Sectm1a	secreted and transmembrane 1A
85472	chr1:135211215-135211559(1.77)|chr1:135212327-135212707(1.18)|chr1:135213738-135214222(1.02)|chr1:135214782-135215420(1.02)	chr1:135211110-135211559(1.57)|chr1:135212327-135212707(1.05)|chr1:135214582-135215911(0.64)	chr1:135211215-135211559(1.37)|chr1:135214872-135215420(0.74)	chr1:135211215-135211559(1.32)|chr1:135214782-135215716(0.97)	chr1:135211215-135211559(1.51)|chr1:135214872-135215716(1.01)	chr1:135211110-135211559(0.71)|chr1:135215162-135215618(0.65)	chr1	135197074	135212178	-	Polg	polymerase (DNA directed), gamma
291848	chr19:10144192-10144656(1.03)|chr19:10147352-10147990(0.89)	chr19:10144192-10145161(0.74)|chr19:10145934-10146898(0.66)|chr19:10147247-10147990(0.63)	chr19:10144483-10144981(0.67)|chr19:10147637-10148117(0.63)	chr19:10147247-10147990(1.37)|chr19:10144192-10144656(1.02)|chr19:10145934-10146988(0.92)	chr19:10147352-10147990(1.5)|chr19:10145934-10146988(1.2)|chr19:10144192-10145161(1.1)	chr19:10147352-10147990(0.92)|chr19:10145839-10146688(0.66)|chr19:10144692-10145486(0.53)	chr19	10122552	10143853	-	Mmp15	matrix metallopeptidase 15
24766	chr3:47588826-47589329(1.06)		chr3:47588911-47589520(0.7)				chr3	47588412	47722800	+	Scn2a1	sodium channel, voltage-gated, type II, alpha 1
301010	chr8:113923750-113924284(1.43)|chr8:113921843-113922188(1.02)	chr8:113923660-113924010(1.12)|chr8:113921843-113922188(0.88)|chr8:113924350-113925135(0.69)	chr8:113923750-113924209(0.76)|chr8:113921214-113922392(0.53)	chr8:113923545-113924010(1.41)|chr8:113921739-113922308(1.08)	chr8:113923840-113925135(1.38)	chr8:113923545-113924010(0.76)	chr8	113925290	113935357	+	Slc26a6	solute carrier family 26, member 6
309242	chr1_random:2815964-2816598(0.95)	chr1_random:2815964-2816598(0.88)			chr1_random:2815964-2816598(1.05)		chr1	219906119	219983250	+	Gna14	guanine nucleotide binding protein, alpha 14
58978							chr4	179045585	179118680	+	Slco1b3	solute carrier organic anion transporter family, member 1b3
685157							chr12	20536400	20542187	-	LOC685157	similar to paired immunoglobin-like type 2 receptor beta
303918	chr11:64971950-64972479(1.86)|chr11:64972730-64973380(1.66)|chr11:64973450-64974886(0.96)	chr11:64971950-64972479(1.44)|chr11:64973035-64973380(1.44)|chr11:64973450-64974810(0.87)	chr11:64971748-64972479(1.07)|chr11:64973035-64974985(0.63)	chr11:64971748-64972289(1.84)|chr11:64973035-64973380(1.67)|chr11:64973450-64974810(1.03)	chr11:64971830-64972479(2.2)|chr11:64973035-64973380(1.52)|chr11:64973450-64974700(0.94)	chr11:64971248-64972094(1.38)|chr11:64973035-64973380(0.78)|chr11:64974352-64974985(0.74)	chr11	64972307	65006125	+	Gtf2e1	general transcription factor IIE, polypeptide 1, alpha
414819	chr20_random:39445-39924(0.67)|chr20_random:40483-41050(0.67)						chr20_random	37376	40304	-	RT1-CE16	RT1 class I, locus CE16
689779	chr12:33119157-33119606(1.53)	chr12:33118972-33119510(1.03)	chr12:33118857-33119510(0.77)				chr12	33095369	33119921	-	Tect2	tectonic 2
83721	chr5:172706420-172706972(1.1)|chr5:172705139-172705483(1.06)	chr5:172706343-172706972(1.14)|chr5:172704739-172705483(0.88)|chr5:172701692-172702146(0.66)	chr5:172705139-172705483(0.6)	chr5:172704234-172705381(1.89)	chr5:172705139-172705483(2.06)	chr5:172704434-172705483(1.05)	chr5	172705950	172717625	+	Dvl1	dishevelled, dsh homolog 1 (Drosophila)
305203	chr14:13915687-13916219(1.57)	chr14:13915687-13916219(1.15)	chr14:13915687-13916560(0.66)				chr14	13915442	13932807	+	Paqr3	progestin and adipoQ receptor family member III
307475							chr18	35780478	35781872	-	Gpr151	G protein-coupled receptor 151
288920	chr19:24786762-24787111(2.2)|chr19:24783433-24783786(2.15)|chr19:24782531-24783363(1.59)|chr19:24784915-24785364(1.08)|chr19:24785572-24786611(0.98)	chr19:24783433-24783786(2.03)|chr19:24786682-24787211(1.59)|chr19:24782411-24782874(1.48)	chr19:24783433-24784058(1.74)|chr19:24786682-24787111(1.37)|chr19:24782531-24783159(1.17)|chr19:24785307-24786116(0.6)	chr19:24786682-24787111(1.63)|chr19:24783433-24783966(1.48)|chr19:24785025-24785628(1.27)	chr19:24786682-24787111(1.75)|chr19:24783733-24784179(1.65)|chr19:24785862-24786611(1.3)|chr19:24784915-24785364(1.15)	chr19:24783433-24783786(0.89)|chr19:24786862-24787211(0.79)|chr19:24785307-24786116(0.63)	chr19	24781363	24784781	-	RGD1564093	similar to RIKEN cDNA 2310036O22
360848	chr13:48371154-48371898(1.69)	chr13:48371334-48371898(1.37)	chr13:48371154-48371780(1.25)|chr13:48376129-48376392(0.51)	chr13:48371234-48371898(1.77)|chr13:48374368-48374724(1.62)|chr13:48372850-48373206(1.32)|chr13:48374865-48375425(1.06)	chr13:48371234-48371898(1.74)|chr13:48376129-48376392(1.54)|chr13:48373534-48375425(1.39)|chr13:48372850-48373486(1.39)	chr13:48374578-48375019(1.01)|chr13:48376129-48376392(0.81)|chr13:48371154-48371898(0.71)|chr13:48373858-48374417(0.58)	chr13	48368910	48372126	-	Shisa4	shisa homolog 4 (Xenopus laevis)
362520	chr5:71155870-71156128(2.21)	chr5:71155568-71156013(1.55)	chr5:71155870-71156128(1.41)	chr5:71155870-71156128(2)	chr5:71155870-71156128(2.11)	chr5:71155870-71156128(1.42)	chr5	71155050	71208525	+	Fktn	fukutin
305291				chr14:34333895-34334561(0.8)			chr14	34318370	34333413	-	Srd5a3	steroid 5 alpha-reductase 3
405071							chr1	161697244	161698166	-	Olr131	olfactory receptor 131
305910	chr15:35778091-35778426(1.08)	chr15:35778091-35778426(1.18)	chr15:35778091-35778426(0.85)				chr15	35718358	35779139	-	Pspc1	paraspeckle component 1
679691							chr1	1234907	1243561	+	Vom2r5	vomeronasal 2 receptor, 5
259243	chr14:66284980-66285350(0.98)	chr14:66284980-66285350(0.86)			chr14:66282830-66283659(0.83)	chr14:66282830-66283659(0.53)	chr14	66284289	67452627	+	Kcnip4	Kv channel interacting protein 4
680419	chr17:87537525-87538274(1.28)|chr17:87538640-87539454(0.83)	chr17:87537525-87537885(1.06)|chr17:87539113-87539557(0.73)	chr17:87539113-87539753(0.95)|chr17:87537220-87537789(0.88)	chr17:87537220-87537789(1.25)	chr17:87537525-87538274(1.21)	chr17:87537220-87537674(0.98)|chr17:87538943-87539650(0.65)	chr17	87345487	87538289	-	Rsu1	Ras suppressor protein 1
305935	chr15:39363278-39363622(2.27)	chr15:39363383-39363743(1.66)	chr15:39363278-39363622(1.37)	chr15:39363278-39363622(1.66)	chr15:39363278-39363622(1.78)		chr15	39362974	39401299	+	Mtmr6	myotubularin related protein 6
301446	chr9:58642845-58643307(1.39)|chr9:58640900-58641553(0.83)	chr9:58642845-58643307(1.02)|chr9:58641410-58642050(0.85)	chr9:58642845-58643307(1.07)	chr9:58642845-58643307(1.51)	chr9:58642845-58643307(1.37)|chr9:58641806-58642160(0.98)	chr9:58642845-58643307(0.85)|chr9:58644196-58644932(0.62)	chr9	58642177	58689313	+	Carf	calcium response factor
114217	chr17:96758684-96759837(1.72)	chr17:96758684-96759837(1.21)	chr17:96758684-96759527(0.88)|chr17:96759783-96760259(0.72)	chr17:96758684-96759837(1.72)	chr17:96758194-96759527(1.31)	chr17:96758684-96759527(0.72)	chr17	96758633	96796685	+	Yme1l1	YME1-like 1 (S. cerevisiae)
361749							chr1	233670800	233685797	+	Il33	interleukin 33
29165							chr2	44589294	44597386	-	Gzmk	granzyme K
291655							chr18	30117015	30119555	+	Pcdhb4	protocadherin beta 4
311952	chr4:5274452-5274992(1.92)|chr4:5275547-5275996(0.88)	chr4:5274452-5274992(1.54)	chr4:5274257-5274794(1.34)|chr4:5275652-5276086(0.64)	chr4:5275652-5275996(1.64)|chr4:5274452-5274992(1.37)	chr4:5275652-5276086(1.85)|chr4:5274452-5274992(1.23)	chr4:5275652-5276086(1.16)|chr4:5274452-5274992(0.71)	chr4	5241868	5275305	-	Galnt11	UDP-N-acetyl-alpha-D-galactosamine:polypeptide N-acetylgalactosaminyltransferase 11 (GalNAc-T11)
619561	chr10:83201887-83202436(0.91)	chr10:83201697-83202146(1)|chr10:83238737-83239076(0.85)|chr10:83200595-83200950(0.81)|chr10:83198325-83199549(0.69)		chr10:83201697-83202436(1.48)|chr10:83199879-83200728(1.37)|chr10:83238737-83239076(1.21)	chr10:83201887-83202436(1.56)|chr10:83200595-83201239(1.45)|chr10:83238737-83239076(1.23)|chr10:83199879-83200239(1.18)|chr10:83199265-83199833(1.13)|chr10:83198325-83198674(1.07)	chr10:83201787-83202146(0.74)|chr10:83200190-83200833(0.57)	chr10	83194326	83238284	-	Acsf2	acyl-CoA synthetase family member 2
680551	chr1:78985882-78986712(0.86)	chr1:78985482-78986006(0.81)			chr1:78986382-78986822(1.18)|chr1:78985175-78985621(1.12)	chr1:78984780-78985621(0.58)	chr1	78985349	78989564	-	Apoc4	apolipoprotein C-IV
246311	chr19:310938-311405(1.36)|chr19:312248-312594(0.93)	chr19:310938-311405(0.89)|chr19:312248-312707(0.7)	chr19:310938-311405(0.77)	chr19:312248-312707(2.14)	chr19:312248-312594(2.25)|chr19:310938-311405(1.1)	chr19:312248-312903(1.29)|chr19:312957-313586(0.89)	chr19	307960	312004	-	Pdp2	pyruvate dehyrogenase phosphatase catalytic subunit 2
54193							chrX	63581741	63597497	-	Pbsn	probasin
81505	chr1:96395048-96395379(1.18)|chr1:96392194-96392949(0.86)	chr1:96393833-96394277(0.93)|chr1:96395048-96395379(0.81)|chr1:96392194-96392753(0.77)		chr1:96393833-96394382(2)|chr1:96394933-96395297(1.66)|chr1:96391789-96392348(1.49)	chr1:96393833-96394382(1.96)|chr1:96394828-96395297(1.74)|chr1:96391998-96392753(1.68)|chr1:96395700-96396671(0.95)	chr1:96393833-96394277(1.39)|chr1:96394538-96395182(0.95)|chr1:96391789-96392348(0.78)	chr1	96389782	96392960	-	Emp3	epithelial membrane protein 3
65034					chr2:61936048-61936509(0.99)|chr2:61937668-61938032(0.99)	chr2:61935125-61935464(0.63)	chr2	61828127	61936182	-	Pdzd2	PDZ domain containing 2
310483			chr2:157229705-157230456(0.53)				chr2	157230782	157263847	+	Mlf1	myeloid leukemia factor 1
58852	chr3:75542004-75542668(0.95)	chr3:75542109-75542668(0.95)|chr3:75550489-75550927(0.71)|chr3:75553300-75554564(0.63)	chr3:75542004-75542668(0.87)|chr3:75553910-75554364(0.77)	chr3:75542225-75542758(1.93)|chr3:75553620-75554159(1.6)|chr3:75551209-75552468(1.32)|chr3:75554515-75556007(1.16)|chr3:75550579-75550927(1.1)	chr3:75542225-75542758(1.92)|chr3:75553710-75554364(1.65)|chr3:75552319-75552874(1.23)|chr3:75550579-75550927(1.12)|chr3:75551209-75552053(1.07)	chr3:75542619-75542953(1.32)|chr3:75553620-75554159(1.25)|chr3:75552319-75552993(0.59)	chr3	75542210	75550793	-	Nr1h3	nuclear receptor subfamily 1, group H, member 3
365493	chr1:267190805-267191362(1.02)	chr1:267190805-267191271(0.64)		chr1:267190805-267191362(1.89)	chr1:267190805-267191162(1.91)	chr1:267190921-267191655(0.85)	chr1	267131708	267190496	-	RGD1308127	similar to 2700078E11Rik protein
94268	chr2:181450993-181451329(1.87)|chr2:181452779-181453333(1.68)|chr2:181443375-181443724(1.24)	chr2:181450993-181451329(1.47)|chr2:181452294-181452928(1.36)	chr2:181450883-181451227(1)|chr2:181452294-181453333(0.83)|chr2:181444132-181444537(0.8)	chr2:181450883-181451227(2.15)|chr2:181452294-181452829(2.1)|chr2:181443375-181443724(1.53)|chr2:181444222-181444638(1.43)	chr2:181450883-181451227(2.38)|chr2:181443375-181443724(2.13)|chr2:181451899-181452761(1.98)|chr2:181444132-181444638(1.39)	chr2:181450993-181451329(1.48)|chr2:181443375-181443724(1.15)|chr2:181452294-181452928(1.09)|chr2:181444132-181444638(0.79)	chr2	181444600	181451944	-	Efna1	ephrin A1
117523							chr1	129158715	129191808	+	St8sia2	ST8 alpha-N-acetyl-neuraminide alpha-2,8-sialyltransferase 2
25476	chr10:65151490-65152279(1.31)	chr10:65151405-65152279(0.92)	chr10:65150985-65151859(0.61)	chr10:65151290-65151859(1.37)	chr10:65151405-65152279(1.45)	chr10:65151405-65151774(0.67)	chr10	65129006	65152052	-	Lgals9	lectin, galactoside-binding, soluble, 9
366360	chr5:58922303-58923132(1.58)|chr5:58927170-58927506(1.2)	chr5:58922303-58922837(1.14)|chr5:58927170-58927506(0.7)	chr5:58922183-58923132(0.54)	chr5:58922303-58923132(1.53)|chr5:58927170-58927506(1.21)|chr5:58924560-58925705(1.05)	chr5:58922303-58922837(1.6)|chr5:58927170-58927506(1.55)	chr5:58924875-58925705(0.88)	chr5	58917804	58923251	-	RGD1309821	similar to KIAA1161 protein
297455	chr4:125700202-125700566(1.38)|chr4:125698067-125699199(1.28)|chr4:125697067-125697801(0.79)	chr4:125698647-125699199(0.88)|chr4:125700303-125700848(0.88)|chr4:125697067-125697801(0.66)	chr4:125700303-125700966(0.93)|chr4:125699067-125699566(0.67)|chr4:125697067-125698598(0.61)				chr4	125700025	125706270	+	Lsm3	LSM3 homolog, U6 small nuclear RNA associated (S. cerevisiae)
299706	chr7:24847478-24847918(1.9)	chr7:24847478-24847918(1.2)|chr7:24846154-24846923(0.64)	chr7:24847553-24848119(1.08)	chr7:24847374-24847918(1.62)	chr7:24847478-24847918(1.43)	chr7:24847678-24848119(0.81)	chr7	24847158	24875363	+	Nup37	nucleoporin 37
25468	chr2:202559969-202560510(1.05)|chr2:202558862-202559506(0.72)	chr2:202559147-202559506(0.93)	chr2:202558862-202559196(0.66)	chr2:202558862-202559416(1.23)|chr2:202559969-202561194(0.87)	chr2:202558967-202559506(1.63)|chr2:202559969-202561194(1.09)	chr2:202558862-202559296(0.89)	chr2	202560174	202564305	+	Kcna2	potassium voltage-gated channel, shaker-related subfamily, member 2
307503	chr18:27412480-27412947(2.13)|chr18:27414018-27414377(1.63)	chr18:27412480-27412947(1.59)|chr18:27414018-27414460(1.33)	chr18:27412480-27412947(1.21)|chr18:27414503-27415604(1.07)	chr18:27414018-27414460(1.14)	chr18:27414018-27414460(1.16)|chr18:27412580-27413127(1)		chr18	27386540	27413545	-	Etf1	eukaryotic translation termination factor 1
299923	chr7:104343978-104345823(1.01)	chr7:104343978-104344552(1.04)|chr7:104344795-104345823(0.88)		chr7:104344795-104346044(1.56)|chr7:104343978-104344552(1.06)|chr7:104346810-104347349(1.01)	chr7:104344795-104346044(1.98)|chr7:104343978-104344552(1.15)|chr7:104346900-104347250(1.1)	chr7:104347020-104347349(1.01)|chr7:104345294-104346143(0.88)	chr7	104302038	104344842	-	Ndrg1	N-myc downstream regulated gene 1
83532	chr16:73923516-73923856(2.21)|chr16:73921716-73922655(0.83)	chr16:73923617-73923966(1.75)|chr16:73921811-73922452(0.68)	chr16:73923617-73923966(1.61)|chr16:73921610-73922452(0.67)	chr16:73923516-73923856(1.69)|chr16:73921610-73922452(1.48)	chr16:73923516-73923856(1.77)|chr16:73921811-73922452(1.56)	chr16:73923516-73923856(0.99)|chr16:73921716-73922045(0.92)	chr16	73922949	73939400	+	Vdac3	voltage-dependent anion channel 3
64301	chr2:31147058-31148028(2.06)|chr2:31148074-31148835(1.96)	chr2:31148074-31148628(1.43)|chr2:31147183-31148028(1.39)	chr2:31148169-31148628(1.36)|chr2:31147058-31147412(1.06)	chr2:31147058-31147537(2.4)	chr2:31146958-31147412(1.98)|chr2:31148074-31148519(1.09)	chr2:31147058-31147713(1.32)|chr2:31147764-31148628(0.89)	chr2	31147742	31159933	+	Smn1	survival motor neuron 1
293864	chrX:160235139-160235495(2.05)|chrX:160239824-160240250(1.56)|chrX:160238504-160239163(0.98)	chrX:160235139-160235578(1.44)|chrX:160239824-160240250(1.31)|chrX:160238504-160239058(0.75)|chrX:160236124-160236773(0.53)	chrX:160235139-160235578(1.21)|chrX:160239824-160240250(0.81)	chrX:160238504-160239058(1.51)|chrX:160235239-160235578(1.46)|chrX:160239824-160240250(1.31)	chrX:160235139-160235495(1.55)|chrX:160239824-160240250(1.46)|chrX:160237909-160239058(1.28)	chrX:160238414-160238763(0.85)|chrX:160234949-160235578(0.67)|chrX:160239824-160240250(0.64)	chrX	160239299	160242152	+	Ubl4	ubiquitin-like 4
405344							chr8	17145081	17146050	-	Olr1132	olfactory receptor 1132
79116	chr15:26902868-26903310(1.68)|chr15:26904469-26904925(1.53)	chr15:26902868-26903202(1.4)|chr15:26904469-26905640(0.85)|chr15:26902225-26902714(0.7)|chr15:26906287-26907270(0.59)	chr15:26902868-26903402(1.14)|chr15:26905591-26905942(0.92)|chr15:26904469-26905325(0.82)|chr15:26901840-26902391(0.69)	chr15:26902868-26903310(1.5)	chr15:26902868-26903818(1.05)	chr15:26902665-26903402(0.63)	chr15	26904123	26906224	+	Apex1	APEX nuclease (multifunctional DNA repair enzyme) 1
78967		chr8:47121969-47122302(0.81)					chr8	47121604	47127932	+	Mcam	melanoma cell adhesion molecule
81504	chr10:105817904-105818229(2.22)|chr10:105819280-105819928(1.61)	chr10:105817904-105818229(1.89)|chr10:105819280-105820115(1)	chr10:105817904-105818229(1.69)|chr10:105819280-105820115(1.08)	chr10:105819280-105820115(2.3)|chr10:105817904-105818229(1.54)|chr10:105822442-105822884(1.15)	chr10:105819280-105819928(2.04)|chr10:105817904-105818229(1.56)|chr10:105822537-105822884(1.18)	chr10:105819478-105819928(1.25)|chr10:105822537-105822884(0.91)|chr10:105817804-105818129(0.71)	chr10	105722015	105818649	-	Grb2	growth factor receptor bound protein 2
289034	chr13:47317846-47318510(1.83)	chr13:47317846-47318510(1.48)	chr13:47317846-47318395(1.67)	chr13:47317946-47318395(1.11)|chr13:47319056-47319402(1.01)	chr13:47318166-47318510(1.09)|chr13:47319056-47319402(1.09)|chr13:47319568-47320272(0.84)	chr13:47317846-47318395(0.71)	chr13	47303578	47318813	-	Tmem183a	transmembrane protein 183A
361420	chr19:49847846-49848695(2.2)|chr19:49849329-49849771(0.89)	chr19:49848339-49848695(1.66)	chr19:49848339-49848770(0.73)	chr19:49848339-49848695(1.78)|chr19:49849329-49849771(1.12)	chr19:49848339-49848695(1.8)	chr19:49849421-49849888(0.69)	chr19	49842371	49848891	-	Taf1c	TATA box binding protein (Tbp)-associated factor, RNA polymerase I, C
292597	chr1:69464641-69465187(1.88)|chr1:69482621-69483058(1.39)|chr1:69483915-69484277(1.34)|chr1:69467000-69467348(1.29)	chr1:69483820-69484277(1.33)|chr1:69464641-69465400(1.25)|chr1:69482621-69482954(1.09)|chr1:69467094-69467448(0.97)|chr1:69466189-69466828(0.73)	chr1:69464826-69465587(1.31)|chr1:69483820-69484277(0.94)|chr1:69467000-69467838(0.77)|chr1:69482500-69482874(0.74)|chr1:69466189-69466543(0.6)	chr1:69464641-69465587(1.83)|chr1:69483915-69484277(1.77)|chr1:69482621-69483058(1.32)|chr1:69467000-69467448(1.14)	chr1:69483820-69484277(1.96)|chr1:69464641-69465187(1.68)|chr1:69482715-69483058(1.46)|chr1:69467000-69467348(1.29)|chr1:69467894-69468238(1.29)	chr1:69483820-69485149(1.29)|chr1:69464641-69465497(1.19)|chr1:69486900-69487654(0.85)|chr1:69467894-69468448(0.71)|chr1:69467000-69467448(0.68)|chr1:69482500-69482874(0.65)	chr1	69465633	69483549	-	Ttyh1	tweety homolog 1 (Drosophila)
500827	chr7:38236999-38237467(2.01)	chr7:38236619-38237548(1.44)	chr7:38236999-38237368(1.31)	chr7:38236999-38237467(1.51)	chr7:38236809-38237368(1.43)	chr7:38236999-38237368(0.94)	chr7	38240878	38273265	+	LOC500827	similar to hypothetical protein FLJ35821
83537	chr20:45452328-45452822(1.02)	chr20:45452418-45453340(0.82)	chr20:45452766-45453240(0.91)				chr20	45448775	45451887	-	Smpd2	sphingomyelin phosphodiesterase 2, neutral
361272	chr17:83397006-83397376(1.47)	chr17:83397006-83397376(0.88)	chr17:83397110-83397558(0.56)				chr17	83396733	83466308	+	Dhtkd1	dehydrogenase E1 and transketolase domain containing 1
290994	chr17:15312816-15313948(1.91)	chr17:15312894-15313948(1.54)	chr17:15313514-15314063(1.18)	chr17:15312816-15313847(1.62)	chr17:15312816-15313847(1.81)	chr17:15313593-15314143(0.75)|chr17:15312509-15312943(0.72)	chr17	15313290	15331470	+	Lman2	lectin, mannose-binding 2
304298	chr12:12567436-12567779(2.77)|chr12:12568934-12569480(1.34)	chr12:12567436-12567779(2.57)|chr12:12568934-12569393(0.99)	chr12:12567436-12567779(1.41)|chr12:12569024-12569714(0.94)	chr12:12567436-12567779(2.42)|chr12:12568934-12569480(1.65)	chr12:12567436-12567779(2.36)|chr12:12569024-12569393(1.76)	chr12:12567436-12567779(1.33)|chr12:12569024-12569480(1.1)	chr12	12513059	12568394	-	Foxk1	forkhead box K1
25544							chr13	79813454	79822845	+	Sele	selectin E
289456	chr14:6858894-6860049(1.52)	chr14:6859715-6860159(0.97)	chr14:6859715-6860460(0.86)	chr14:6858809-6859977(2.18)	chr14:6858809-6860460(2.02)	chr14:6859715-6860049(1)|chr14:6857219-6857853(0.73)	chr14	6859572	6891510	+	Hsd17b11	hydroxysteroid (17-beta) dehydrogenase 11
313024	chr5:151947683-151948247(1.1)|chr5:151948483-151949332(0.82)	chr5:151947683-151949332(0.99)	chr5:151948198-151948638(0.8)|chr5:151949003-151949434(0.6)	chr5:151947793-151949332(1.42)|chr5:151952428-151952984(0.89)	chr5:151947793-151949332(1.5)|chr5:151952428-151952757(1.08)	chr5:151947993-151949434(0.68)	chr5	151930615	151948752	-	Wasf2	WAS protein family, member 2
362592	chr5:144184396-144184945(1.44)|chr5:144180715-144182946(1.25)	chr5:144184096-144184745(1.4)|chr5:144180715-144182946(0.99)	chr5:144180715-144182360(0.9)|chr5:144184396-144185043(0.57)|chr5:144186142-144187204(0.54)	chr5:144180715-144182360(0.95)	chr5:144180715-144182360(1.13)	chr5:144181195-144181754(0.88)	chr5	144182386	144183424	-	RGD1559909	RGD1559909
405132							chr4	70954806	70955747	+	Olr819	olfactory receptor 819
60577						chr11:65818320-65818975(0.57)	chr11	65819550	65849924	+	Slc15a2	solute carrier family 15 (H+/peptide transporter), member 2
303342							chr10	66659773	66721700	-	Ssh2	slingshot homolog 2 (Drosophila)
292071	chr19:52847270-52848202(1.54)|chr19:52845794-52846440(0.7)	chr19:52847270-52848126(1.33)|chr19:52848977-52849305(0.85)|chr19:52845794-52846338(0.77)	chr19:52846961-52847319(1.07)	chr19:52847270-52848202(2.19)|chr19:52844894-52846440(1.68)	chr19:52847270-52848202(2.1)|chr19:52845703-52846229(1.7)|chr19:52844894-52845338(1.1)	chr19:52846961-52847319(1.48)|chr19:52845889-52846440(0.99)	chr19	52848558	52853880	+	Cdt1	chromatin licensing and DNA replication factor 1
499356						chr1:246165505-246165874(0.75)|chr1:246166653-246167404(0.51)	chr1	246091340	246165075	-	Blnk	B-cell linker
304885	chr13:71914052-71914910(2.06)|chr13:71876869-71877513(0.8)	chr13:71914456-71914910(1.65)|chr13:71916153-71917512(0.56)|chr13:71877279-71877813(0.56)	chr13:71914361-71914718(1.09)|chr13:71916653-71917222(0.77)	chr13:71915966-71917102(1.42)|chr13:71914556-71914910(1.27)	chr13:71914052-71914910(1.34)|chr13:71916768-71917322(1.19)|chr13:71915966-71916704(1.09)	chr13:71917173-71917512(0.84)|chr13:71914175-71914718(0.75)	chr13	71877242	71913271	-	Fam20b	family with sequence similarity 20, member B
362612	chr5:150731855-150732199(1.49)	chr5:150731855-150732199(1.03)				chr5:150729463-150729920(1.01)	chr5	150731168	150758934	+	Sfrs4	splicing factor, arginine/serine-rich 4
500295	chr4:149602829-149603065(0.98)	chr4:149602829-149603065(0.77)	chr4:149600680-149601350(0.54)	chr4:149600298-149601020(1.53)	chr4:149600399-149601225(1.13)	chr4:149600103-149601225(0.74)	chr4	149602010	149617752	+	Tatdn2	TatD DNase domain containing 2
300846							chr8	81947233	82032993	+	Tinag	tubulointerstitial nephritis antigen
311591	chr3:148737339-148737691(1.9)|chr3:148735459-148736408(1.06)	chr3:148737339-148737691(1.46)|chr3:148735459-148736408(1.1)	chr3:148737245-148737604(1.03)|chr3:148735949-148736408(0.73)|chr3:148733769-148734438(0.6)	chr3:148737245-148737604(1.49)	chr3:148737245-148737604(1.55)|chr3:148736039-148736808(1.12)		chr3	148736593	148783743	+	Rprd1b	regulation of nuclear pre-mRNA domain containing 1B
78967		chr8:47121969-47122302(0.81)					chr8	47121604	47127932	+	Mcam	melanoma cell adhesion molecule
361321	chr18:40943201-40944253(2.03)|chr18:40945015-40945566(1.63)|chr18:40946316-40946847(0.89)	chr18:40943201-40944253(1.62)|chr18:40945015-40945566(1.37)|chr18:40946316-40946847(0.63)	chr18:40943001-40943450(1.47)|chr18:40945094-40945647(1.11)|chr18:40946316-40946751(0.74)	chr18:40945015-40945566(1.24)	chr18:40945015-40945566(1.11)|chr18:40943311-40944253(0.89)	chr18:40943001-40943450(0.73)	chr18	40933793	40943970	-	Atg12	ATG12 autophagy related 12 homolog (S. cerevisiae)
498034	chr10:110660335-110660766(1.56)|chr10:110661125-110662641(1.11)	chr10:110660335-110661175(1.23)|chr10:110661310-110662023(1.08)	chr10:110660335-110660766(1.32)|chr10:110660910-110662023(0.95)	chr10:110660335-110660766(1.76)|chr10:110662081-110662905(1.48)|chr10:110660910-110662023(1.43)	chr10:110660335-110660766(1.72)|chr10:110661125-110662023(1.29)|chr10:110662081-110662641(1.29)	chr10:110661310-110661804(1.25)|chr10:110660335-110660859(0.88)|chr10:110661974-110662905(0.64)	chr10	110664290	110674692	+	Fn3k	fructosamine 3 kinase
362098	chr3:8923351-8923895(0.95)|chr3:8924811-8925447(0.85)	chr3:8923431-8924010(0.63)	chr3:8923131-8924101(0.7)|chr3:8925093-8925827(0.57)	chr3:8922736-8923895(1.6)	chr3:8923051-8924101(1.17)	chr3:8922736-8923895(0.92)	chr3	8924782	8948711	+	Gle1	GLE1 RNA export mediator homolog (yeast)
54349			chr9:56692889-56693747(0.55)	chr9:56692974-56694143(1.01)	chr9:56692889-56693747(1.17)	chr9:56692759-56693747(0.72)	chr9	56693697	56774115	+	Aox1	aldehyde oxidase 1
362876	chr7:45139500-45139995(1.11)|chr7:45140340-45140815(1.06)	chr7:45138821-45139995(0.76)|chr7:45140340-45140815(0.76)	chr7:45140340-45140815(0.74)	chr7:45139410-45139995(1.12)	chr7:45138821-45139995(1.26)		chr7	45140153	45616620	+	Ppfia2	protein tyrosine phosphatase, receptor type, f polypeptide (PTPRF), interacting protein (liprin), alpha 2
289797							chr14	89714128	90226523	+	Abca13	ATP-binding cassette, sub-family A (ABC1), member 13
405204							chr20	1199858	1200788	-	Olr1726	olfactory receptor 1726
304785	chr13:44841222-44841551(0.89)	chr13:44841222-44841551(0.92)					chr13	44840554	44861172	+	Slc45a3	solute carrier family 45, member 3
309349	chrX:152665501-152665850(0.93)|chrX:152669250-152669591(0.89)	chrX:152665501-152665850(0.69)|chrX:152667942-152668476(0.59)	chrX:152665501-152665850(0.69)|chrX:152669250-152669591(0.69)|chrX:152666600-152667550(0.54)	chrX:152666820-152667274(1.22)|chrX:152664921-152665850(1.17)	chrX:152667020-152667550(1.1)|chrX:152664921-152665850(1.01)|chrX:152667942-152668676(0.87)	chrX:152667020-152667550(0.79)|chrX:152665421-152665850(0.61)	chrX	152668555	152671996	+	Slitrk2	SLIT and NTRK-like family, member 2
24591	chr20:4002908-4004076(1.27)	chr20:4002908-4003676(0.93)		chr20:4003227-4004076(1.05)	chr20:4003227-4004076(1.03)		chr20	3999336	4003675	-	Neu1	sialidase 1 (lysosomal sialidase)
310417	chr2:142404452-142404807(2.06)|chr2:142403068-142403621(1.63)	chr2:142404452-142404807(1.47)|chr2:142403158-142403621(1.18)	chr2:142402948-142403321(0.93)|chr2:142401975-142402778(0.83)|chr2:142404352-142404807(0.76)	chr2:142403068-142403621(1.89)|chr2:142404452-142404807(1.13)	chr2:142403068-142403501(1.83)|chr2:142404352-142404807(1.24)	chr2:142402200-142402778(0.89)|chr2:142402948-142403501(0.76)	chr2	142403905	142423292	+	RGD1309403	similar to hypothetical protein FLJ12661
81530	chr10:83723903-83724552(1.82)|chr10:83725323-83726274(1.06)|chr10:83727000-83727344(1.06)	chr10:83724113-83724552(1.73)|chr10:83725128-83726274(0.81)	chr10:83723903-83724552(0.81)|chr10:83725323-83726274(0.64)	chr10:83724013-83724552(1.87)|chr10:83725128-83726274(1.54)|chr10:83726895-83727549(1.1)	chr10:83724328-83724652(1.98)|chr10:83725323-83727629(1.72)|chr10:83723903-83724162(1.5)	chr10:83725508-83726274(1.01)|chr10:83724013-83724552(0.94)|chr10:83726795-83727629(0.57)	chr10	83710447	83724973	-	Pdk2	pyruvate dehydrogenase kinase, isozyme 2
292855							chr1	94355758	94359795	-	Klk1	kallikrein 1
405094							chr8	40686364	40687297	+	Olr1246	olfactory receptor 1246
296846	chr4:28304997-28305437(1.42)	chr4:28305092-28305437(1.06)	chr4:28304997-28305437(0.67)	chr4:28303887-28304246(1.69)|chr4:28304882-28305437(1.37)	chr4:28303887-28304348(1.49)|chr4:28304997-28305437(1.39)	chr4:28303484-28304246(1.1)	chr4	28266852	28301151	-	Hepacam2	HEPACAM family member 2
366452	chr5:137408351-137409218(0.91)	chr5:137408351-137409307(1.07)	chr5:137408466-137409218(0.57)		chr5:137408556-137408918(1.08)		chr5	137408475	137429633	+	Ptch2	patched homolog 2 (Drosophila)
362567	chr5:136429676-136430127(1.78)|chr5:136428495-136429040(0.96)	chr5:136429761-136430319(1.44)	chr5:136429676-136430127(0.84)|chr5:136427973-136428547(0.6)	chr5:136429676-136430127(1.37)|chr5:136428400-136428834(1.16)	chr5:136429676-136430127(1.5)|chr5:136428400-136428834(1.29)		chr5	136429378	136439254	+	Pomgnt1	protein O-linked mannose beta1,2-N-acetylglucosaminyltransferase
689116	chr11:70650774-70651525(2.16)|chr11:70652376-70653525(1.91)	chr11:70652781-70653525(1.63)|chr11:70651096-70651525(1.51)|chr11:70654496-70654848(0.83)	chr11:70652676-70653934(1.57)|chr11:70650679-70651525(1.4)|chr11:70654496-70654925(0.6)	chr11:70652676-70653745(1.84)|chr11:70650679-70651525(1.73)	chr11:70652376-70653934(1.78)|chr11:70650679-70651525(1.57)|chr11:70654496-70654848(1.25)	chr11:70653580-70653934(1.11)|chr11:70650679-70651525(1.05)|chr11:70652596-70652940(1.01)	chr11	70642906	70651744	-	Pigz	phosphatidylinositol glycan anchor biosynthesis, class Z
29465	chr10:48763662-48765690(1.26)	chr10:48763938-48765490(0.73)	chr10:48763662-48764073(0.61)|chr10:48764561-48765690(0.58)	chr10:48763742-48764310(1.32)|chr10:48764561-48765690(1.1)	chr10:48763742-48765490(1.23)		chr10	48764893	48786150	+	Trpv2	transient receptor potential cation channel, subfamily V, member 2
25183	chrX:160304930-160305674(1.56)|chrX:160306155-160307043(1.07)|chrX:160308828-160309162(0.8)	chrX:160304930-160305674(1.38)|chrX:160306588-160307432(0.84)|chrX:160308828-160309162(0.66)|chrX:160301370-160302019(0.53)	chrX:160305219-160305559(1.09)|chrX:160306255-160308335(0.78)|chrX:160301370-160302019(0.66)	chrX:160305219-160305674(1.7)|chrX:160306783-160307132(1.22)	chrX:160305219-160305674(2.01)|chrX:160306903-160307362(1.28)	chrX:160306255-160307432(0.73)|chrX:160305219-160305674(0.7)	chrX	160299116	160305777	-	Gdi1	GDP dissociation inhibitor 1
29238							chr11	58446900	58520589	-	Drd3	dopamine receptor D3
302044							chr7	5103340	5104280	-	Olr959	olfactory receptor 959
171516							chr17	77269625	77286521	+	Akr1c18	aldo-keto reductase family 1, member C18
360617	chr10:87243463-87243824(1.21)|chr10:87244579-87245420(0.81)	chr10:87243463-87243824(1.08)|chr10:87244884-87245420(0.73)	chr10:87243373-87243824(1.02)|chr10:87244884-87245538(0.81)		chr10:87243463-87243824(1.23)	chr10:87244884-87245538(0.94)	chr10	87243038	87244331	-	RGD1306682	similar to RIKEN cDNA 1810046J19
316205						chr9:7144797-7145336(0.62)	chr9	7109375	7141595	-	Lrfn2	leucine rich repeat and fibronectin type III domain containing 2
361465	chr1:29295883-29297521(1.5)	chr1:29295883-29297521(0.93)	chr1:29295883-29296512(0.8)	chr1:29295583-29297521(2.06)	chr1:29295883-29297327(1.96)|chr1:29297782-29298332(1.35)	chr1:29295883-29297521(1.02)|chr1:29297782-29298424(0.95)	chr1	29266334	29296530	-	Echdc1	enoyl Coenzyme A hydratase domain containing 1
83477	chr2:244117095-244117944(1.44)	chr2:244117095-244117534(0.93)	chr2:244117387-244117944(0.73)	chr2:244114321-244114800(1.13)	chr2:244114321-244114800(0.99)		chr2	244116879	244126390	+	Bcl10	B-cell CLL/lymphoma 10
246142	chr3:104983893-104984482(1.48)	chr3:104983893-104984482(1.02)	chr3:104983795-104984482(0.5)	chr3:104983893-104984482(1.49)	chr3:104983893-104984482(1.33)		chr3	104966651	104984752	-	Bmf	Bcl2 modifying factor
290326							chr15	45227250	45238096	+	Pbk	PDZ binding kinase
24835	chr20:3661331-3662082(1.12)|chr20:3658186-3658978(0.76)	chr20:3658611-3658978(0.89)|chr20:3660534-3662082(0.66)					chr20	3660999	3663610	+	Tnf	tumor necrosis factor (TNF superfamily, member 2)
83504							chr12	3732711	3772371	-	Kl	Klotho
501007	chr8:62298517-62298870(1.33)|chr8:62293989-62294533(0.77)	chr8:62298517-62298870(1.19)|chr8:62293989-62294533(0.85)	chr8:62298426-62298870(0.66)		chr8:62298426-62298767(1.7)	chr8:62298426-62298870(0.7)	chr8	62297846	62308110	+	RGD1562618	similar to RIKEN cDNA 6030419C18 gene
24673	chr16:62351120-62351449(1.52)	chr16:62351015-62351369(1.14)	chr16:62351015-62351369(1.14)	chr16:62351015-62351369(1.58)	chr16:62351120-62351449(1.2)	chr16:62351015-62351369(0.86)	chr16	62330512	62351968	-	Ppp2cb	protein phosphatase 2, catalytic subunit, beta isoform
282817	chr1:187276060-187276427(1.07)	chr1:187276060-187276926(0.73)			chr1:187277477-187278118(1.18)	chr1:187276165-187276524(0.65)|chr1:187277477-187278428(0.58)	chr1	187276089	187277122	-	Pycard	PYD and CARD domain containing
312694	chr4:159354787-159355345(1.82)	chr4:159354892-159355345(1.5)	chr4:159354892-159355345(1.41)	chr4:159353674-159354222(1.9)|chr4:159354787-159355241(1.22)	chr4:159353674-159354222(1.75)|chr4:159354787-159355241(1.08)	chr4:159352971-159354106(1.1)|chr4:159354892-159355435(0.74)	chr4	159354506	159369596	+	Necap1	NECAP endocytosis associated 1
498910			chr19:10786030-10786499(0.6)		chr19:10786245-10786600(1)	chr19:10788501-10789037(0.63)	chr19	10777167	10786698	-	Arl2bp	ADP-ribosylation factor-like 2 binding protein
116459	chr2:166444141-166444600(1.77)|chr2:166445951-166446305(1.53)|chr2:166446356-166447494(0.91)	chr2:166444141-166444492(1.18)|chr2:166445951-166446305(1)|chr2:166446951-166447288(0.71)	chr2:166445951-166446485(0.83)|chr2:166446951-166447494(0.76)|chr2:166442451-166442795(0.6)|chr2:166443951-166444600(0.6)			chr2:166445656-166446305(0.63)	chr2	166445764	166555032	+	Serpini1	serine (or cysteine) peptidase inhibitor, clade I, member 1
366115							chr3	74346818	74347737	-	Olr724	olfactory receptor 724
288044					chr11:70201482-70201831(1.25)	chr11:70201582-70201951(0.81)	chr11	70189724	70201499	-	Tm4sf19	transmembrane 4 L six family member 19
25479	chr19:23125260-23125733(2.1)|chr19:23123766-23124125(1.96)	chr19:23125260-23125733(1.84)|chr19:23123766-23124125(1.59)	chr19:23125260-23125922(1.27)|chr19:23123766-23124210(0.97)|chr19:23126181-23126731(0.9)	chr19:23124983-23125510(1.27)|chr19:23123766-23124210(1.02)	chr19:23123766-23124210(1.1)|chr19:23124983-23125510(1)		chr19	23124789	23161655	+	Vps35	vacuolar protein sorting 35 homolog (S. cerevisiae)
305343	chr14:45242978-45243726(1.62)	chr14:45243197-45243626(1.3)	chr14:45243197-45243846(0.89)				chr14	45242855	45339943	+	Pds5a	PDS5, regulator of cohesion maintenance, homolog A (S. cerevisiae)
474169							chr15	27209876	27210686	-	Rnase2	ribonuclease, RNase A family, 2 (liver, eosinophil-derived neurotoxin)
295721							chr3	68891585	68892523	-	Olr450	olfactory receptor 450
308341	chr1:67650513-67653101(1.77)|chr1:67648628-67650252(1.18)|chr1:67647306-67648056(0.91)	chr1:67648403-67650858(1.61)|chr1:67651927-67652381(1.25)|chr1:67647306-67647562(0.97)|chr1:67652637-67653101(0.89)	chr1:67650513-67651154(1.11)|chr1:67651927-67652686(1)|chr1:67648628-67649172(0.67)	chr1:67650513-67652686(2.4)|chr1:67648403-67650252(2)|chr1:67652747-67653485(1.43)|chr1:67647306-67648056(0.86)	chr1:67648403-67651656(2.41)|chr1:67651927-67654178(2.3)|chr1:67647306-67648166(1.18)	chr1:67650408-67651656(1.46)|chr1:67651927-67652381(1.19)|chr1:67648628-67650252(0.88)|chr1:67652637-67653181(0.85)	chr1	67630583	67648373	-	RGD1565772	similar to hypothetical protein A430110N23
308306	chr9:36938182-36938532(2.36)|chr9:36935478-36936014(1.62)|chr9:36936675-36937017(0.93)|chr9:36933670-36934309(0.7)	chr9:36938182-36938532(2.01)|chr9:36935478-36936014(1.38)|chr9:36934817-36935269(1.13)	chr9:36938182-36938532(1.5)|chr9:36935478-36935830(1.2)|chr9:36933670-36934309(0.62)|chr9:36934817-36935269(0.62)|chr9:36939603-36940067(0.62)	chr9:36936783-36937110(1.21)|chr9:36937971-36938532(1.11)|chr9:36935478-36936110(1.01)	chr9:36936783-36937110(1.32)|chr9:36937971-36938437(1.17)	chr9:36935478-36935830(0.65)	chr9	36937414	36993650	+	Eif5b	eukaryotic translation initiation factor 5B
497896	chr10:36411833-36413314(1.21)	chr10:36411833-36412226(0.85)		chr10:36412459-36413615(1.32)|chr10:36411833-36412226(1.21)	chr10:36412753-36413416(1.07)|chr10:36411833-36412226(1.07)	chr10:36411729-36412097(0.67)|chr10:36413253-36413899(0.67)	chr10	36402499	36412495	-	RGD1563273	similar to hypothetical protein 9630041N07
450227							chr10	88954473	88959981	-	Krt33b	keratin 33B
679520							chrX	88570706	88576952	+	Awat1	acyl-CoA wax alcohol acyltransferase 1
362901			chr7:72285369-72286322(0.51)				chr7	72254766	72283122	-	LOC362901	Ac1254
314046	chr6:54880151-54880621(2.14)|chr6:54881854-54883224(1.7)	chr6:54882699-54883224(1.59)|chr6:54879672-54880621(1.33)	chr6:54882575-54883733(1.19)|chr6:54879672-54880621(1.16)|chr6:54877932-54879511(0.61)	chr6:54882074-54882952(1.47)|chr6:54879167-54880621(1.16)	chr6:54882575-54882952(1.5)|chr6:54879862-54880621(1.19)	chr6:54882575-54882952(1.07)|chr6:54877932-54878278(0.9)	chr6	54881680	54923743	+	Ankmy2	ankyrin repeat and MYND domain containing 2
353306							chr17	5716546	5722331	-	Fam75a4	family with sequence similarity 75, member A4
25423	chr1:144629142-144629586(1.13)|chr1:144630024-144630481(1.13)	chr1:144629142-144629586(1.01)|chr1:144630024-144630796(0.77)	chr1:144629142-144629586(0.74)|chr1:144630024-144630878(0.6)		chr1:144629242-144629586(1.29)	chr1:144628738-144629973(0.54)	chr1	144629801	144661183	+	Ctsc	cathepsin C
303088	chr10:34084733-34085087(1.36)	chr10:34084838-34085208(0.77)	chr10:34084733-34085087(0.71)		chr10:34084551-34085087(1.07)		chr10	34072992	34084077	-	Trim41	tripartite motif-containing 41
25670							chr19	27487267	27498973	+	Il15	interleukin 15
680006	chr12:14793196-14793568(1.96)|chr12:14794391-14794917(1.53)	chr12:14794676-14794917(1.69)|chr12:14793196-14793568(1.32)	chr12:14793116-14793568(1.54)|chr12:14794542-14794917(1.37)	chr12:14793196-14793568(2.06)	chr12:14793116-14793568(1.76)	chr12:14793116-14793568(1.43)	chr12	14793898	15107476	+	Mad1l1	MAD1 mitotic arrest deficient-like 1 (yeast)
114519	chr17:18092658-18093350(0.93)				chr17:18092583-18093350(0.8)		chr17	18092488	18107705	+	Nfil3	nuclear factor, interleukin 3 regulated
685161							chr3	155607325	155614193	-	Spinlw1	serine peptidase inhibitor-like, with Kunitz and WAP domains 1 (eppin)
303214	chr10:48987667-48987999(1.36)	chr10:48987572-48987917(1)	chr10:48987667-48987999(0.85)	chr10:48987667-48987999(1.59)|chr10:48986952-48987321(1.1)	chr10:48987572-48987917(1.61)	chr10:48987457-48987999(1.01)	chr10	48987003	49009689	+	Trim16	tripartite motif-containing 16
288111	chr11:57877769-57878133(2.06)|chr11:57878669-57879238(0.91)	chr11:57877684-57878038(1.44)	chr11:57877684-57878038(1)	chr11:57877684-57878133(1.89)|chr11:57878669-57879430(1.3)	chr11:57877769-57878133(1.93)|chr11:57878974-57879430(1.2)	chr11:57877684-57878038(0.74)|chr11:57878974-57879527(0.68)	chr11	57836724	57878435	-	Ccdc52	coiled-coil domain containing 52
310732	chr2:197012693-197013447(0.86)			chr2:197012693-197013447(1.02)|chr2:197014011-197014829(0.82)	chr2:197013903-197014540(1.04)		chr2	196953290	197013763	-	Slc22a15	solute carrier family 22, member 15
282636	chr18:63809652-63809983(0.99)	chr18:63809652-63809983(0.85)					chr18	63809335	63840068	+	Impa2	inositol (myo)-1(or 4)-monophosphatase 2
292657							chr1	77111081	77125165	+	Slc1a5	solute carrier family 1 (neutral amino acid transporter), member 5
64830	chr5:59716172-59716655(1.58)	chr5:59716082-59716655(0.81)	chr5:59716172-59716655(1.17)	chr5:59716272-59716655(1.53)|chr5:59714258-59714830(1.37)|chr5:59712348-59713097(1.05)	chr5:59716172-59716655(1.39)|chr5:59712348-59713097(1.34)|chr5:59714443-59714830(1.24)	chr5:59716172-59716530(1.05)|chr5:59712348-59713097(0.88)|chr5:59714258-59714830(0.61)	chr5	59715823	59768901	+	Unc13b	unc-13 homolog B (C. elegans)
246042	chr13:30944460-30944805(2.06)|chr13:30943747-30944087(1.26)	chr13:30944460-30944920(1.76)	chr13:30944563-30944920(1.35)	chr13:30943162-30944087(1.62)|chr13:30944460-30944920(1.47)	chr13:30943747-30944087(1.74)|chr13:30944460-30944920(1.59)	chr13:30943162-30944087(0.88)|chr13:30944360-30945094(0.65)	chr13	30944168	30953973	+	Mki67ip	Mki67 (FHA domain) interacting nucleolar phosphoprotein
295010							chr2	134158597	134160588	-	Pabpc4l	poly(A) binding protein, cytoplasmic 4-like
360891	chr13:98027978-98029445(1.5)	chr13:98029169-98029445(1.34)|chr13:98028263-98028919(1.02)	chr13:98028263-98029445(1.03)				chr13	97919690	98025153	-	Enah	enabled homolog (Drosophila)
500261	chr4:128596067-128596601(0.98)	chr4:128596067-128596601(0.77)|chr4:128598061-128599011(0.55)					chr4	127975386	128597119	-	Magi1	membrane associated guanylate kinase, WW and PDZ domain containing 1
361238	chr17:36614374-36614833(0.74)	chr17:36614579-36614833(0.69)					chr17	36613790	36642259	+	RGD1311307	similar to 1300014I06Rik protein
306424			chr16:32769542-32769891(0.64)	chr16:32768947-32770617(1.64)|chr16:32765956-32766607(1.58)|chr16:32767046-32768696(1)	chr16:32769447-32770617(1.67)|chr16:32765956-32766714(1.61)|chr16:32767046-32768487(1.25)	chr16:32769542-32769891(1.38)|chr16:32765956-32766495(1.35)|chr16:32768636-32769098(0.92)|chr16:32767846-32768487(0.69)	chr16	32751464	32766478	-	Mfap3l	microfibrillar-associated protein 3-like
64468	chr8:112816468-112817996(1.54)|chr8:112820583-112820937(1.13)|chr8:112813859-112814418(0.97)	chr8:112816468-112817902(1.39)|chr8:112820583-112821052(0.88)|chr8:112813444-112814697(0.73)|chr8:112815148-112816011(0.65)	chr8:112817348-112817996(0.93)	chr8:112816068-112817517(1.52)|chr8:112813769-112814298(1.41)|chr8:112820683-112821137(1.35)|chr8:112815148-112815597(1.3)	chr8:112816068-112817996(1.8)|chr8:112815148-112815517(1.54)|chr8:112813859-112814418(1.48)|chr8:112820392-112820937(1.27)	chr8:112813859-112814418(1.03)|chr8:112817770-112818107(0.93)|chr8:112820683-112821137(0.73)|chr8:112815148-112815517(0.7)|chr8:112816068-112816595(0.63)	chr8	112817000	112820693	+	Hyal2	hyaluronoglucosaminidase 2
313021	chr5:151848460-151848914(1.58)	chr5:151848460-151848914(1.33)	chr5:151848460-151848914(0.87)|chr5:151846031-151846471(0.7)	chr5:151848460-151848914(1.63)|chr5:151844536-151846573(1.16)	chr5:151848460-151848914(1.86)|chr5:151844536-151844865(1.34)|chr5:151845941-151847023(0.93)	chr5:151846121-151846950(1.08)	chr5	151848196	151859986	+	Tmem222	transmembrane protein 222
500442	chr5:58986727-58987676(2.06)|chr5:58989032-58989579(0.86)	chr5:58987037-58987676(1.84)|chr5:58985415-58986049(0.7)	chr5:58986537-58986893(1.21)|chr5:58989137-58989579(0.6)	chr5:58986642-58988075(1.37)|chr5:58989032-58989579(1.1)	chr5:58987037-58987676(1.19)		chr5	58988980	59060129	+	Dnai1	dynein, axonemal, intermediate chain 1
361207	chr17:15074161-15074971(1.67)	chr17:15074512-15074971(1.1)	chr17:15074161-15074971(0.92)		chr17:15075413-15075676(1.26)		chr17	15070671	15075182	-	Tmed9	transmembrane emp24 protein transport domain containing 9
56766	chr5:122315933-122316398(1.92)|chr5:122314308-122314687(0.91)|chr5:122317248-122317802(0.86)	chr5:122315933-122316398(1.55)|chr5:122317053-122318104(0.55)	chr5:122316253-122316695(1.57)|chr5:122314308-122314687(0.74)|chr5:122320053-122320539(0.67)	chr5:122316033-122316695(2.05)|chr5:122314308-122314687(1.16)|chr5:122317453-122317989(1.16)	chr5:122315933-122316695(1.81)|chr5:122320293-122320940(0.98)	chr5:122316153-122316695(1.59)|chr5:122320053-122320539(0.98)|chr5:122317648-122318104(0.78)	chr5	122315509	122327918	+	Leprot	leptin receptor overlapping transcript
501655							chrX	150890415	150891710	+	Ctag2	cancer/testis antigen 2
83819							chr4	8657313	8697537	+	Slc26a5	solute carrier family 26, member 5 (prestin)
297822							chr5	25008269	25014263	+	Tp53inp1	tumor protein p53 inducible nuclear protein 1
361784	chr20:1688138-1688699(2.04)|chr20:1686520-1687069(1.89)	chr20:1688138-1688699(1.67)|chr20:1686642-1687069(1.55)	chr20:1686520-1686877(1.66)|chr20:1688138-1688699(1.66)	chr20:1686642-1687069(2.09)|chr20:1688138-1688699(1.65)	chr20:1686642-1687069(2.05)|chr20:1688138-1688572(1.73)	chr20:1686642-1686977(1.67)|chr20:1688320-1688699(1.23)	chr20	1687849	1691466	+	Znrd1	zinc ribbon domain containing, 1
302642	chrX:61635379-61636035(1.56)	chrX:61635459-61635808(1.03)	chrX:61635379-61636035(0.84)	chrX:61635164-61636035(1.07)	chrX:61634574-61635808(1.33)		chrX	61634963	61638247	+	Sat1	spermidine/spermine N1-acetyl transferase 1
287522	chr10:62234118-62234652(2.22)|chr10:62235499-62235966(1.67)	chr10:62234118-62234652(1.66)|chr10:62235697-62236098(1.12)|chr10:62236350-62236903(0.81)	chr10:62234118-62234652(1.69)|chr10:62235697-62236098(1.22)	chr10:62234218-62234652(2.03)|chr10:62235418-62235859(1.15)	chr10:62234118-62234747(1.82)	chr10:62234218-62234652(1.28)|chr10:62235697-62236098(0.84)	chr10	62234449	62470610	+	Smg6	Smg-6 homolog, nonsense mediated mRNA decay factor (C. elegans)
288233	chr11:36453397-36454055(1.31)|chr11:36452095-36452738(1.01)	chr11:36453397-36454055(1.1)|chr11:36452095-36452738(0.87)	chr11:36453397-36454055(0.87)|chr11:36452095-36452655(0.8)	chr11:36452095-36452531(1.67)	chr11:36452095-36452531(1.62)	chr11:36452095-36452655(1.11)	chr11	36453284	36467216	+	Wrb	tryptophan rich basic protein
25247	chr14:77932537-77932871(1.52)|chr14:77931235-77931570(1.23)	chr14:77932537-77932871(1.75)|chr14:77931235-77931570(0.97)	chr14:77932537-77932871(1.02)	chr14:77932537-77932971(1.96)|chr14:77931235-77931570(1.38)	chr14:77932537-77932871(2.17)|chr14:77930216-77931490(1.5)	chr14:77932637-77932971(0.96)	chr14	77931946	77953689	+	Nsg1	neuron specific gene family member 1
117063	chr18:64270339-64270783(2.08)|chr18:64271739-64272179(1.09)	chr18:64270339-64270783(1.66)|chr18:64271829-64272179(0.85)	chr18:64270339-64270783(1.41)|chr18:64271829-64272295(0.8)	chr18:64270434-64270783(1.68)	chr18:64270434-64270783(1.47)	chr18:64270339-64270783(1.07)	chr18	64205919	64271288	-	Ptpn2	protein tyrosine phosphatase, non-receptor type 2
63997							chr9	11000053	11014913	+	Slc29a1	solute carrier family 29 (nucleoside transporters), member 1
64369	chr2:44183226-44183861(1.24)					chr2:44181484-44182260(0.73)	chr2	44183289	44247785	+	Ppap2a	phosphatidic acid phosphatase type 2A
494309							chr7	15551963	15552885	+	Vom1r106	vomeronasal 1 receptor, 106
293060	chr1:138043993-138044550(1.39)|chr1:138042602-138042964(1.29)	chr1:138042602-138042864(1.37)|chr1:138043993-138044550(1.13)	chr1:138042602-138042864(1.04)	chr1:138043993-138044550(1.72)|chr1:138042602-138042964(1.32)	chr1:138043993-138044457(1.79)|chr1:138042602-138042864(1.51)	chr1:138043993-138045277(0.58)	chr1	138006566	138043662	-	Btbd1	BTB (POZ) domain containing 1
502531	chr2:147868680-147869429(1.72)|chr2:147870466-147870921(0.86)	chr2:147868680-147869429(1.36)	chr2:147868680-147869429(1.19)|chr2:147867906-147868521(0.6)		chr2:147868680-147869429(1.04)		chr2	147870264	147903411	+	Eif2a	eukaryotic translation initiation factor 2A
298189							chr5	103143809	103474243	-	Bnc2	basonuclin 2
287935		chr11:85884277-85884845(0.72)					chr11	85887781	85901303	+	RGD1308065	hypothetical LOC287935
300444	chr8:21091512-21091963(1.33)|chr8:21092905-21093772(1.08)	chr8:21091512-21091963(1.58)|chr8:21092905-21093972(0.81)		chr8:21092819-21093862(1.03)	chr8:21092905-21093972(1.38)|chr8:21091512-21091963(1.33)		chr8	21072472	21092569	-	Rgl3	ral guanine nucleotide dissociation stimulator-like 3
24855	chr10:13882528-13882992(2.07)|chr10:13884033-13884983(0.76)	chr10:13882443-13882992(1.7)|chr10:13883644-13884303(0.73)	chr10:13881964-13882792(1.29)	chr10:13884033-13885186(1.76)|chr10:13882528-13883102(1.59)	chr10:13884033-13884702(1.5)|chr10:13882528-13883102(1.45)	chr10:13884653-13885186(0.91)	chr10	13848209	13883189	-	Tsc2	tuberous sclerosis 2
291705	chr18:24490173-24490532(1.59)	chr18:24490173-24490532(1.07)	chr18:24490173-24490532(0.9)				chr18	24489570	24524125	+	Iws1	IWS1 homolog (S. cerevisiae)
24644	chrX:94324348-94324894(1.69)	chrX:94324458-94325197(1.31)	chrX:94324958-94325304(0.66)	chrX:94324458-94325197(1.26)|chrX:94321963-94322418(1.12)	chrX:94324348-94325304(1.14)|chrX:94322043-94322597(0.82)	chrX:94321963-94322418(0.7)	chrX	94324218	94340193	+	Pgk1	phosphoglycerate kinase 1
314681	chr7:20964003-20964947(1.85)	chr7:20964093-20964947(1.48)	chr7:20964003-20964449(0.98)	chr7:20965403-20967153(1.4)|chr7:20964003-20964333(1.29)	chr7:20965786-20966639(1.26)|chr7:20964003-20964333(1.21)	chr7:20966806-20967358(1.01)	chr7	20871669	20965053	-	Ric8b	resistance to inhibitors of cholinesterase 8 homolog B (C. elegans)
58924							chr1	96118529	96137450	-	Fut2	fucosyltransferase 2 (secretor status included)
89805	chr16:75892289-75892831(0.93)						chr16	75891756	75942254	+	Angpt2	angiopoietin 2
363029	chr8:21058711-21059268(1.18)	chr8:21058711-21059163(1.12)|chr8:21057069-21057431(0.69)	chr8:21058834-21059268(0.9)|chr8:21057069-21057431(0.73)	chr8:21058711-21059268(1.35)|chr8:21057174-21057634(1.25)	chr8:21058711-21059268(1.59)|chr8:21057069-21057431(1.43)	chr8:21057069-21057431(0.8)	chr8	21058316	21060845	+	RGD1308026	similar to 2310047B19Rik protein
56611	chr8:73898389-73898665(1.02)	chr8:73898209-73898665(0.73)	chr8:73898389-73898665(0.73)				chr8	73897617	73934040	+	Anxa2	annexin A2
293628	chr1:201717740-201718664(1.88)|chr1:201719015-201719374(1.29)	chr1:201717740-201718664(1.45)|chr1:201719220-201719764(0.97)	chr1:201717815-201718384(1.14)|chr1:201719015-201719677(0.9)	chr1:201719015-201719879(2)|chr1:201717815-201718664(1.72)	chr1:201719015-201719484(2.19)|chr1:201717815-201718664(1.57)	chr1:201719115-201719879(1.09)|chr1:201717740-201718664(0.54)	chr1	201683718	201718785	-	Chid1	chitinase domain containing 1
298042							chr5	70261642	70262592	-	Olr850	olfactory receptor 850
252918	chr10:64311845-64312194(2.02)|chr10:64330291-64330955(1.26)|chr10:64314949-64315392(1.01)|chr10:64313561-64314006(0.91)	chr10:64311338-64312194(1.46)|chr10:64330401-64331350(0.96)|chr10:64313561-64314006(0.69)|chr10:64314949-64315814(0.65)	chr10:64314949-64315618(0.81)	chr10:64311845-64312194(2.03)|chr10:64314639-64315618(1.92)|chr10:64313561-64314006(1.76)	chr10:64314639-64315618(2.15)|chr10:64311845-64312194(2.09)|chr10:64313561-64314006(1.98)|chr10:64330791-64331446(0.97)	chr10:64314949-64315618(1.38)|chr10:64313561-64314006(1.35)|chr10:64311845-64312309(0.77)	chr10	64313146	64330975	-	Spag5	sperm associated antigen 5
304063	chr11:36014677-36015119(1.86)	chr11:36014677-36015119(1.47)	chr11:36014880-36015119(1.17)	chr11:36012768-36013737(1.35)|chr11:36011190-36011817(1.08)|chr11:36014467-36015119(1.08)	chr11:36014677-36015119(1.36)|chr11:36012768-36013737(1.2)|chr11:36011270-36011817(1.2)		chr11	36014046	36030833	+	Ets2	v-ets erythroblastosis virus E26 oncogene homolog 2 (avian)
85266	chr2:220193781-220194410(1.05)	chr2:220193881-220194410(0.71)					chr2	220194589	220254502	+	Prss12	protease, serine, 12 neurotrypsin (motopsin)
654441	chr1:67811024-67811373(1.02)	chr1:67810939-67811273(0.93)	chr1:67809644-67809988(0.6)				chr1	67810526	67811750	+	Cox6b2	cytochrome c oxidase subunit VIb polypeptide 2
498831							chr18	17099908	17124206	-	RGD1562608	similar to KIAA1328 protein
266670	chr11:41648634-41649069(1.31)	chr11:41648519-41649069(0.98)	chr11:41648424-41648685(0.83)	chr11:41648424-41649069(1.08)	chr11:41648634-41649069(1.2)		chr11	41626344	41649489	-	Mina	myc induced nuclear antigen
83788	chr10:107444754-107445088(1.46)|chr10:107445339-107446398(1.11)|chr10:107441051-107441497(1.06)	chr10:107444653-107445088(1.39)|chr10:107445339-107446398(1.31)|chr10:107441051-107441290(1.04)|chr10:107375474-107376036(0.77)	chr10:107444754-107445088(1.12)|chr10:107445159-107445786(0.68)|chr10:107441051-107441497(0.61)	chr10:107444653-107444988(2.3)|chr10:107441051-107441290(1.7)|chr10:107445339-107446398(1.59)|chr10:107375774-107376156(1.43)|chr10:107375084-107375523(1.26)|chr10:107377425-107377764(1.15)|chr10:107441441-107442411(0.88)	chr10:107444754-107445088(2.47)|chr10:107441051-107441290(1.88)|chr10:107445239-107445786(1.82)|chr10:107375474-107376036(1.61)|chr10:107377425-107377764(1.5)|chr10:107374384-107374833(1.02)	chr10:107444754-107445088(1.45)|chr10:107375474-107376036(0.81)|chr10:107441051-107441497(0.77)	chr10	107377039	107479964	+	2011-09-09	septin 9
289525							chr14	21137020	21162644	-	Enam	enamelin
192255	chr10:48739811-48740083(1.97)|chr10:48739811-48740083(1.97)|chr10:48739811-48740083(1.97)|chr10:48738821-48739230(1.26)|chr10:48738821-48739230(1.26)|chr10:48738821-48739230(1.26)|chr10:48736931-48738173(1.16)|chr10:48736931-48738173(1.16)|chr10:48736931-48738173(1.16)	chr10:48739811-48740083(1.7)|chr10:48739811-48740083(1.7)|chr10:48739811-48740083(1.7)|chr10:48737431-48738068(0.89)|chr10:48737431-48738068(0.89)|chr10:48737431-48738068(0.89)|chr10:48738821-48739230(0.77)|chr10:48738821-48739230(0.77)|chr10:48738821-48739230(0.77)	chr10:48739631-48740083(1.05)|chr10:48739631-48740083(1.05)|chr10:48739631-48740083(1.05)|chr10:48738931-48739230(0.68)|chr10:48738931-48739230(0.68)|chr10:48738931-48739230(0.68)	chr10:48736931-48737965(1.87)|chr10:48736931-48737965(1.87)|chr10:48736931-48737965(1.87)|chr10:48735930-48736487(1.21)|chr10:48735930-48736487(1.21)|chr10:48735930-48736487(1.21)	chr10:48736811-48738068(1.98)|chr10:48736811-48738068(1.98)|chr10:48736811-48738068(1.98)|chr10:48735930-48736487(1.18)|chr10:48735930-48736487(1.18)|chr10:48735930-48736487(1.18)	chr10:48736721-48738068(1.11)|chr10:48736721-48738068(1.11)|chr10:48736721-48738068(1.11)|chr10:48735825-48736487(0.74)|chr10:48735825-48736487(0.74)|chr10:48735825-48736487(0.74)	chr10	48738538	48739586	+	Ubb	ubiquitin B
499413	chr20:10454592-10455270(1.89)|chr20:10453287-10453826(1.38)	chr20:10454592-10455028(1.71)|chr20:10453287-10453641(1.09)|chr20:10456321-10456575(0.62)	chr20:10454772-10455121(1.4)|chr20:10453192-10453526(0.81)|chr20:10456321-10456575(0.52)	chr20:10453192-10453526(1.82)|chr20:10454892-10455354(1.38)	chr20:10453392-10453940(1.73)|chr20:10454592-10455121(1.24)	chr20:10453192-10453526(0.93)|chr20:10454772-10455270(0.93)|chr20:10451658-10452002(0.67)	chr20	10366834	10452266	-	Hsf2bp	heat shock transcription factor 2 binding protein
25459							chr16	37462155	37464376	+	Hmgb1	high mobility group box 1
291610	chr18:31546530-31546769(1.04)|chr18:31548345-31548909(0.94)	chr18:31546530-31546769(0.78)|chr18:31548665-31549014(0.78)	chr18:31548155-31548714(0.54)	chr18:31548345-31548909(1.51)	chr18:31548665-31549014(1.79)|chr18:31546530-31547265(1.37)	chr18:31548560-31549014(0.83)|chr18:31549250-31550039(0.52)	chr18	31532679	31547586	-	Spry4	sprouty homolog 4 (Drosophila)
498660							chr16	75378656	75381131	+	Defb52	defensin beta 52
361374	chr19:20020145-20020504(1.78)	chr19:20020145-20020504(1.59)	chr19:20020145-20020586(1)		chr19:20020145-20020504(1.2)		chr19	20019636	20048264	+	Brd7	bromodomain containing 7
54321	chr2:218043264-218044198(1.34)	chr2:218043849-218044198(1.04)	chr2:218043264-218044198(0.83)	chr2:218043264-218044198(1.64)	chr2:218043264-218044198(1.73)	chr2:218042665-218044118(0.99)	chr2	218044802	218075914	+	Cnn3	calponin 3, acidic
24657							chr17	44267689	44272479	-	Prl6a1	prolactin family 6, subfamily a, member 1
307553	chr18:14717983-14718428(1.19)	chr18:14717983-14718321(1)			chr18:14717983-14718428(1.05)		chr18	14312223	14718842	-	Nol4	nucleolar protein 4
312616	chr4:142125161-142125738(1.72)	chr4:142125161-142125609(1.46)	chr4:142125260-142125609(1.28)	chr4:142125161-142125609(1.43)|chr4:142124062-142124416(1.06)	chr4:142124973-142125531(1.13)|chr4:142123877-142124416(1.03)	chr4:142125366-142125738(0.68)	chr4	142124814	142138391	+	Trnt1	tRNA nucleotidyl transferase, CCA-adding, 1
304271	chr12:9204041-9204508(1.58)|chr12:9202751-9203295(1.34)	chr12:9204041-9204591(0.88)|chr12:9202953-9203295(0.88)	chr12:9204041-9204591(0.8)|chr12:9202751-9203295(0.77)	chr12:9204041-9204508(2.31)|chr12:9202953-9203295(1.23)	chr12:9204231-9204591(1.96)	chr12:9204231-9204591(1.4)	chr12	9193658	9203700	-	Rnf6	ring finger protein (C3H2C3 type) 6
298288							chr5	125776548	125831049	-	C8a	complement component 8, alpha polypeptide
414784	chr20:2829453-2829792(1.68)|chr20:2825621-2825986(1.58)|chr20:2826421-2826771(1.48)|chr20:2830158-2830712(1.22)	chr20:2829453-2829897(1.16)|chr20:2825621-2826980(0.97)|chr20:2830258-2830712(0.85)	chr20:2829453-2829792(1.2)|chr20:2825621-2826160(0.94)|chr20:2826236-2826771(0.81)|chr20:2830373-2830822(0.78)|chr20:2827611-2828460(0.65)	chr20:2826421-2826860(2.59)|chr20:2829453-2830008(2.53)|chr20:2827726-2828460(2.09)|chr20:2830158-2830822(1.54)	chr20:2825621-2825986(2.49)|chr20:2826636-2827067(2.38)|chr20:2829453-2829897(2.32)|chr20:2827611-2828460(2.11)	chr20:2826421-2827067(1.8)|chr20:2825621-2825986(1.77)|chr20:2827611-2828460(1.67)|chr20:2829453-2829792(1.57)|chr20:2829958-2830532(0.87)	chr20	2829792	2837746	+	RT1-T24-4	RT1 class I, locus T24, gene 4
689314	chr7:127448923-127449677(1.53)|chr7:127450136-127450754(1.22)	chr7:127449128-127449577(1.24)|chr7:127450226-127450820(0.84)	chr7:127448923-127449472(0.81)	chr7:127449128-127449677(1.45)|chr7:127450226-127450941(1.4)	chr7:127450226-127450941(1.7)|chr7:127448923-127449677(1.65)	chr7:127449128-127449472(0.67)	chr7	127444054	127449990	-	Mapk11	mitogen-activated protein kinase 11
114861	chr10:77377366-77377824(1.72)	chr10:77377366-77377711(1.31)	chr10:77377366-77377711(1.19)	chr10:77377272-77377824(1.54)	chr10:77377366-77377711(1.56)	chr10:77377366-77377711(0.74)	chr10	77347474	77377945	-	Scpep1	serine carboxypeptidase 1
360867	chr13:80040813-80041262(0.98)|chr13:80040068-80040522(0.89)	chr13:80040468-80041262(0.63)	chr13:80040368-80041050(0.58)|chr13:80038861-80039498(0.58)	chr13:80038951-80041152(1.82)	chr13:80038861-80039647(1.69)|chr13:80040998-80041262(1.19)|chr13:80040173-80040522(1.04)|chr13:80037956-80038500(0.99)	chr13:80038861-80039647(1.33)|chr13:80036941-80038610(0.91)	chr13	80040170	80053828	+	RGD1309708	similar to RIKEN cDNA 4930455F23
365410	chr1:214813315-214814171(1.39)|chr1:214811904-214812464(1.34)	chr1:214813525-214814171(1.37)	chr1:214811904-214812268(0.84)	chr1:214811904-214812363(1.95)	chr1:214811699-214812268(1.79)	chr1:214811904-214812268(1.19)|chr1:214810050-214811428(0.68)	chr1	214813080	214843556	+	Osbp	oxysterol binding protein
291760							chr18	11902186	11933989	-	Dsc2	desmocollin 2
84395							chr14	62660005	62679311	-	Slc34a2	solute carrier family 34 (sodium phosphate), member 2
295767							chr3	69820040	69820982	-	Olr514	olfactory receptor 514
394223	chr18:29826019-29826396(1.39)|chr18:29882948-29884297(1.39)	chr18:29882948-29884297(0.96)|chr18:29826019-29826396(0.81)|chr18:29826732-29827276(0.66)	chr18:29826019-29826396(0.7)|chr18:29883033-29883589(0.64)	chr18:29882634-29883397(1.19)|chr18:29883643-29884187(1.08)	chr18:29882634-29883397(1.16)|chr18:29826019-29826396(1.11)	chr18:29882054-29883397(0.69)	chr18	29728602	29928030	+	Pcdha11	protocadherin alpha 11
302538							chrX	24945436	25034025	-	Sytl5	synaptotagmin-like 5
405181							chr8	16883003	16883940	-	Olr1122	olfactory receptor 1122
294408	chr20:32260355-32260949(1.48)	chr20:32260355-32260949(1.05)	chr20:32260355-32260949(0.94)	chr20:32260355-32260949(1.32)	chr20:32260443-32261057(1.13)	chr20:32257952-32258601(0.7)|chr20:32260355-32260859(0.67)	chr20	32261623	32276469	+	Asf1a	ASF1 anti-silencing function 1 homolog A (S. cerevisiae)
83810							chr10	60109655	60134939	+	Trpv1	transient receptor potential cation channel, subfamily V, member 1
292935	chr1:99563113-99563463(1.13)	chr1:99563113-99563463(1.17)		chr1:99563213-99563558(1.66)	chr1:99563113-99563558(1.4)	chr1:99563414-99563758(0.78)	chr1	99563186	99577801	+	Htatip2	HIV-1 tat interactive protein 2, homolog (human)
361722	chr1:211508284-211509543(2.04)|chr1:211509875-211510329(1.45)	chr1:211508194-211509543(1.49)|chr1:211509875-211510235(1.13)	chr1:211508379-211509543(1.24)|chr1:211509875-211510235(1.07)	chr1:211508194-211509543(2.4)|chr1:211509988-211510329(1.95)	chr1:211508194-211509543(2.3)|chr1:211509988-211510329(1.85)	chr1:211508194-211508729(1.49)|chr1:211509988-211510329(0.92)|chr1:211508989-211509543(0.88)	chr1	211509674	211518962	+	Bscl2	Bernardinelli-Seip congenital lipodystrophy 2 homolog (human)
65168	chr8:61316692-61317131(1.49)|chr8:61315262-61315761(0.97)	chr8:61316780-61317131(1.23)|chr8:61315167-61315659(0.73)	chr8:61314667-61315761(0.93)|chr8:61316780-61317251(0.73)	chr8:61315357-61315761(1.41)|chr8:61316502-61317131(1.3)	chr8:61314867-61316436(1.43)|chr8:61316602-61317131(1.11)	chr8:61314867-61315417(1.23)	chr8	61316259	61342885	+	Scamp2	secretory carrier membrane protein 2
365277	chr1:121141818-121142262(1.39)|chr1:121143728-121144652(1.23)	chr1:121143828-121144259(1.13)|chr1:121141728-121142157(1.01)	chr1:121141728-121142262(1.04)|chr1:121143828-121144259(0.9)				chr1	121100963	121142773	-	Asb7	ankyrin repeat and SOCS box-containing 7
362891	chr7:67072597-67073156(1.38)	chr7:67072396-67073238(0.96)	chr7:67072287-67072646(0.67)		chr7:67072287-67073351(0.93)		chr7	67046803	67073355	-	Os9	osteosarcoma amplified 9
313914	chr6:25174670-25175018(0.88)						chr6	25173992	25197911	+	Gtf3c2	general transcription factor IIIC, polypeptide 2, beta
293205							chr1	160573392	160574343	-	Olr56	olfactory receptor 56
171500							chr5	2084330	2182359	+	Stau2	staufen, RNA binding protein, homolog 2 (Drosophila)
83928							chr11	80276853	80285039	-	Fetub	fetuin B
362278	chr3:158792811-158793785(1)	chr3:158792811-158793685(0.95)|chr3:158790481-158790932(0.83)|chr3:158791626-158792080(0.75)	chr3:158793311-158793685(0.7)	chr3:158790481-158790932(1.32)|chr3:158793226-158793785(1.32)	chr3:158792811-158793685(1.33)|chr3:158790481-158790932(1.28)|chr3:158789357-158789911(0.96)	chr3:158792811-158793785(1.02)	chr3	158778661	158790254	-	Tmem189	transmembrane protein 189
65278	chr7:10604414-10605154(2.06)|chr7:10606983-10607435(1.32)	chr7:10604414-10604879(1.96)|chr7:10607088-10607435(0.88)	chr7:10604414-10605059(0.71)|chr7:10607088-10607435(0.71)	chr7:10607188-10607732(1.96)|chr7:10604414-10604879(1.9)|chr7:10608978-10609427(1.51)	chr7:10607088-10607435(2.2)|chr7:10604414-10604879(1.98)|chr7:10608655-10609427(1.32)	chr7:10607088-10607435(1.25)|chr7:10608878-10609427(0.84)|chr7:10604530-10605154(0.77)	chr7	10587246	10605475	-	Csnk1g2	casein kinase 1, gamma 2
24203							chr2	209548720	209563532	-	Amy1a	amylase, alpha 1A (salivary)
298933	chr6:46528039-46529195(1.46)	chr6:46528258-46529088(0.96)	chr6:46528258-46529088(1.02)	chr6:46528039-46529088(1.95)|chr6:46527143-46527596(1.21)	chr6:46528039-46529088(1.6)|chr6:46527347-46527718(1.04)	chr6:46528039-46529195(1.07)|chr6:46527143-46527596(0.76)	chr6	46528590	46537949	+	Rnaseh1	ribonuclease H1
300557							chr8	40512608	40513539	+	Olr1232	olfactory receptor 1232
498145	chr12:11344628-11345472(0.86)	chr12:11344723-11345472(0.81)	chr12:11345124-11345801(0.67)		chr12:11344222-11344887(0.9)		chr12	11341688	11343291	-	LOC498145	similar to RIKEN cDNA 2810453I06
499677	chr2:191394457-191395871(1.63)|chr2:191400246-191400811(1.44)|chr2:191397922-191398357(1.24)|chr2:191396112-191396576(1.2)|chr2:191398723-191399471(1.05)	chr2:191395622-191395956(1.36)|chr2:191394612-191395354(1.21)|chr2:191400246-191400720(1.18)|chr2:191397507-191398156(0.96)|chr2:191396112-191396975(0.93)|chr2:191398723-191399471(0.79)	chr2:191400246-191400720(1.06)|chr2:191398723-191399153(1.03)|chr2:191397922-191398477(0.8)|chr2:191395622-191395956(0.76)	chr2:191394377-191394962(1.94)|chr2:191395225-191395761(1.59)|chr2:191400246-191400720(1.38)|chr2:191397617-191399471(1.33)	chr2:191394377-191394962(1.83)|chr2:191395305-191395956(1.39)|chr2:191397922-191399471(1.39)|chr2:191400246-191400720(1.39)|chr2:191396112-191396576(1.04)	chr2:191394377-191394962(1.15)|chr2:191398723-191399365(1.09)|chr2:191395622-191396161(0.89)|chr2:191397922-191398357(0.73)|chr2:191400461-191400811(0.66)	chr2	191399901	191426500	+	Lix1l	Lix1 homolog (mouse)-like
308669	chr1:107440293-107440622(2.09)|chr1:107440843-107441156(1.55)	chr1:107440193-107440622(1.69)|chr1:107440843-107441156(1.25)|chr1:107438971-107439347(0.77)	chr1:107440093-107440622(1.44)|chr1:107438871-107439347(0.84)	chr1:107440093-107440534(1.72)	chr1:107440093-107440422(1.57)	chr1:107440193-107440622(0.75)	chr1	107440125	107645117	+	Herc2	hect domain and RLD 2
362548	chr5:120525288-120525752(2.45)|chr5:120525994-120526558(1.54)	chr5:120525398-120525752(1.51)	chr5:120525398-120525752(1.54)|chr5:120526084-120526643(0.97)	chr5:120525288-120525752(2.84)|chr5:120525994-120526458(1.89)	chr5:120525288-120525752(2.63)|chr5:120525994-120526558(1.65)	chr5:120525183-120525752(1.55)|chr5:120526084-120526643(1.11)	chr5	120459569	120525476	-	Itgb3bp	integrin beta 3 binding protein (beta3-endonexin)
25451	chr10:27602305-27602977(1.21)	chr10:27602412-27602977(0.81)|chr10:27601005-27601528(0.69)	chr10:27602412-27602977(0.68)				chr10	27602084	27819145	+	Gabrb2	gamma-aminobutyric acid (GABA) A receptor, beta 2
405182							chr8	16184691	16185655	-	Olr1118	olfactory receptor 1118
315567							chr8	38902316	38913090	-	Panx3	pannexin 3
81777	chr14:110559962-110561221(1.91)|chr14:110562077-110563026(1.18)	chr14:110560657-110561221(1.42)|chr14:110562077-110562712(1.01)|chr14:110559962-110560614(0.78)	chr14:110562154-110562712(0.99)|chr14:110559962-110561106(0.96)	chr14:110560977-110561416(1.49)|chr14:110562077-110562712(1.27)	chr14:110561657-110562712(1.5)|chr14:110560977-110561416(1.24)	chr14:110562077-110563026(1.06)	chr14	110559620	110561451	-	Rps27a	ribosomal protein S27a
288822							chr7	8465001	8465969	-	Olr1072	olfactory receptor 1072
295027	chr2:138628433-138628791(1.63)	chr2:138628433-138628884(0.89)	chr2:138628433-138628791(0.93)				chr2	138615497	138629181	-	Pcdh18	protocadherin 18
60629	chr17:15723862-15724406(0.98)	chr17:15723862-15724406(0.88)					chr17	15670148	15724907	-	Unc5a	unc-5 homolog A (C. elegans)
405076							chr8	42730352	42731283	+	Olr1321	olfactory receptor 1321
361070							chr15	51069112	51110710	-	Xpo7	exportin 7
84471	chr8:70410993-70411632(1.95)|chr8:70408148-70408497(1.49)|chr8:70409367-70410642(1.02)|chr8:70411836-70412296(1.02)	chr8:70407658-70408497(1)|chr8:70410993-70411522(1)|chr8:70412038-70412375(0.92)|chr8:70409447-70410642(0.73)	chr8:70411171-70411632(1.2)|chr8:70408148-70408497(1.03)|chr8:70409367-70410128(0.8)|chr8:70411836-70412577(0.6)	chr8:70410993-70411632(1.9)|chr8:70409367-70410128(1.84)|chr8:70407658-70408497(1.14)	chr8:70409367-70410128(1.86)|chr8:70410993-70411632(1.48)|chr8:70408053-70408497(1.33)	chr8:70409367-70410642(1.26)|chr8:70410993-70411632(0.86)|chr8:70407548-70408207(0.76)	chr8	70370335	70408991	-	Snx1	sorting nexin 1
286761	chr5:9088671-9089018(2.16)|chr5:9087128-9087788(1.01)|chr5:9087859-9088417(0.86)	chr5:9088671-9089332(1.84)|chr5:9087233-9087788(0.81)	chr5:9088488-9089233(1.14)|chr5:9087233-9087788(0.67)	chr5:9087128-9087788(1.58)|chr5:9088671-9089018(1.32)	chr5:9087233-9087788(1.6)|chr5:9088671-9089018(1.6)	chr5:9087038-9087788(0.88)	chr5	9088294	9114936	+	Vcpip1	valosin containing protein (p97)/p47 complex interacting protein 1
362152	chr3:58352790-58353070(1.69)	chr3:58352790-58353070(1.14)		chr3:58350190-58351346(1.71)	chr3:58350090-58351346(1.44)	chr3:58350090-58351346(1.02)	chr3	58352020	58360930	+	Hnrnpa3	heterogeneous nuclear ribonucleoprotein A3
407756							chr11	57102005	57123067	-	Btla	B and T lymphocyte associated
290561	chr16:6636906-6637375(1.91)|chr16:6638123-6638567(1.62)|chr16:6639424-6640379(1.23)|chr16:6635998-6636672(1.18)	chr16:6636723-6637275(1.18)|chr16:6638123-6638953(1.18)|chr16:6639523-6640097(1.02)|chr16:6635998-6636672(0.95)	chr16:6639618-6640197(0.94)|chr16:6636906-6637375(0.87)|chr16:6635998-6636672(0.8)|chr16:6638123-6638673(0.7)|chr16:6635188-6635632(0.64)	chr16:6638123-6638953(2.11)|chr16:6636723-6637275(1.79)|chr16:6639523-6639893(1.53)|chr16:6635998-6636672(1)	chr16:6638123-6638567(1.98)|chr16:6636906-6637563(1.61)|chr16:6639523-6639977(1.51)|chr16:6635998-6636672(1.25)	chr16:6638123-6638673(0.82)|chr16:6639424-6640197(0.79)|chr16:6636623-6637055(0.69)	chr16	6639356	6642331	+	Tnnc1	troponin C type 1 (slow)
306081	chr15:70765859-70766309(1.43)	chr15:70765759-70766211(1.03)	chr15:70765759-70766124(0.85)	chr15:70765859-70766211(1.45)	chr15:70765759-70766124(1.26)	chr15:70765759-70766211(0.6)	chr15	70760563	70766820	-	Pcdh20	protocadherin 20
66030							chr15	13135330	13314004	-	Synpr	synaptoporin
362930	chr7:111460813-111461873(1.27)|chr7:111457916-111458261(1.27)|chr7:111459656-111460184(1.27)	chr7:111459656-111459985(1.44)|chr7:111457916-111458261(1.4)|chr7:111460813-111462060(1.32)	chr7:111461011-111461873(0.67)	chr7:111457916-111458261(2.4)|chr7:111461011-111461873(1.9)|chr7:111459656-111460184(1.79)|chr7:111458633-111459001(1.4)	chr7:111457916-111458261(2.47)|chr7:111460916-111461873(1.81)|chr7:111459656-111459985(1.76)	chr7:111457916-111458261(1.41)|chr7:111459757-111460284(0.94)|chr7:111460916-111461873(0.81)	chr7	111462190	111468045	+	Ptp4a3	protein tyrosine phosphatase 4a3
405915							chr1	162618317	162619282	-	Olr175	olfactory receptor 175
300666	chr8:47298061-47298525(1.74)|chr8:47299168-47299602(1.33)	chr8:47298061-47298405(1.39)|chr8:47299168-47299602(0.77)	chr8:47303905-47305126(0.9)|chr8:47298061-47298405(0.8)|chr8:47298976-47300023(0.63)	chr8:47299168-47299722(1.63)|chr8:47297954-47298205(1.52)	chr8:47299454-47299903(1.8)|chr8:47297954-47298205(1.33)	chr8:47304012-47304839(1.13)|chr8:47299268-47300023(1.06)	chr8	47288757	47299021	-	C2cd2l	C2 calcium-dependent domain containing 2-like
64200	chr4:154219357-154219801(1.38)|chr4:154220674-154221333(1.28)	chr4:154221064-154221333(1.28)|chr4:154219472-154219801(1.24)	chr4:154221064-154221333(1.34)|chr4:154219472-154219801(0.83)		chr4:154219554-154219902(1.13)		chr4	154219929	154228397	+	Hnrnpf	heterogeneous nuclear ribonucleoprotein F
308106	chr1:42890029-42890377(1.93)|chr1:42892017-42892294(1.5)	chr1:42889498-42890377(1.21)|chr1:42892017-42892294(1.09)	chr1:42889498-42890377(1.37)|chr1:42892017-42892294(0.97)|chr1:42888738-42889362(0.74)	chr1:42888738-42890377(1.89)	chr1:42890029-42890377(1.96)	chr1:42890029-42890377(1.63)|chr1:42889313-42889875(1.05)	chr1	42891171	42978862	+	Map3k4	mitogen activated protein kinase kinase kinase 4
499883	chr3:114196782-114197231(1.69)|chr3:114198404-114198947(1.43)	chr3:114196782-114197231(1.14)|chr3:114198404-114198947(1.14)	chr3:114198404-114198746(1)|chr3:114196782-114197151(0.87)|chr3:114181686-114182481(0.67)	chr3:114198279-114198652(1.27)	chr3:114198279-114198746(1.33)	chr3:114198404-114198947(0.63)	chr3	114153730	114197849	-	Gabpb1	GA repeat binding protein, beta 1
259244							chr5	78163491	78166847	-	LOC259244	alpha-2u globulin PGCL3
361990	chr2:182782424-182782881(1.82)|chr2:182783424-182784056(1.01)|chr2:182787602-182788554(0.91)	chr2:182782529-182782881(1.47)|chr2:182787983-182788834(0.89)	chr2:182782424-182782978(1.19)|chr2:182783714-182784056(0.6)	chr2:182787983-182789231(1.53)|chr2:182783424-182784730(1.43)|chr2:182782424-182782978(1.23)	chr2:182783714-182784730(1.53)|chr2:182782629-182782978(1.24)|chr2:182787897-182788431(1.09)	chr2:182783714-182784950(1.02)|chr2:182782629-182783173(0.66)|chr2:182788082-182788554(0.63)	chr2	182772003	182783476	-	LOC361990	similar to DKFZP547E1010 protein
310806							chr2	212495540	212652821	-	Cdc14a	CDC14 cell division cycle 14 homolog A (S. cerevisiae)
500464						chr5:75060328-75060687(0.68)	chr5	74972596	75059096	-	RGD1562988	similar to EHM2
364534	chr16:19334633-19335160(2.06)|chr16:19330675-19331126(0.98)|chr16:19331881-19332220(0.98)|chr16:19333366-19333980(0.88)	chr16:19334633-19335160(1.71)|chr16:19333366-19333980(0.99)|chr16:19331976-19332525(0.87)	chr16:19334633-19335262(0.97)|chr16:19333366-19334175(0.7)	chr16:19334711-19335262(1.9)|chr16:19333366-19333980(1.74)|chr16:19331881-19332417(1.64)|chr16:19330364-19331126(0.9)	chr16:19333631-19333980(2.19)|chr16:19330364-19331034(1.82)|chr16:19331881-19332220(1.82)|chr16:19334633-19335160(1.77)	chr16:19331881-19332417(0.92)|chr16:19334633-19335262(0.89)|chr16:19333631-19333980(0.76)	chr16	19334215	19345098	+	Ssbp4	single stranded DNA binding protein 4
299938	chr7:92067392-92068845(1.48)|chr7:92069396-92070054(0.79)	chr7:92067392-92068755(0.96)	chr7:92067307-92068755(0.98)|chr7:92066017-92066359(0.74)|chr7:92069712-92070154(0.61)	chr7:92068217-92068845(1.4)	chr7:92068217-92068845(1.1)	chr7:92067307-92067748(0.81)|chr7:92067807-92068845(0.61)	chr7	92047293	92068851	-	Mrpl13	mitochondrial ribosomal protein L13
292305	chr1:47064511-47065148(1.29)	chr1:47064511-47065148(1.01)	chr1:47064511-47065148(0.7)		chr1:47065712-47066376(1.01)		chr1	47049662	47065559	-	Sft2d1	SFT2 domain containing 1
81825	chr7:11049688-11050237(2.28)|chr7:11051313-11051673(1.75)|chr7:11048338-11049003(1.64)|chr7:11046153-11046599(1.43)|chr7:11054405-11055056(0.85)	chr7:11048453-11048892(1.72)|chr7:11049688-11050237(1.64)|chr7:11051313-11051673(1.12)|chr7:11046153-11046694(1.08)|chr7:11054610-11055141(0.76)	chr7:11049588-11050237(1.82)|chr7:11051103-11051572(1.31)|chr7:11048258-11049262(1.11)	chr7:11046153-11046599(2.24)|chr7:11051313-11051673(2.18)|chr7:11049688-11050137(2.07)|chr7:11048338-11049003(1.73)|chr7:11054202-11055056(1.23)	chr7:11046153-11046599(1.92)|chr7:11049688-11050237(1.92)|chr7:11048338-11048687(1.87)|chr7:11051238-11051673(1.87)|chr7:11054610-11055056(1.7)|chr7:11052068-11053112(0.99)	chr7:11051313-11051673(1.58)|chr7:11049588-11050137(1.55)|chr7:11048258-11049003(0.94)|chr7:11054690-11055141(0.64)	chr7	11047003	11050820	-	Cirbp	cold inducible RNA binding protein
498587				chr16:10250528-10250883(1.48)|chr16:10251341-10251798(1.27)	chr16:10250528-10250883(1.72)|chr16:10250929-10251578(1.61)	chr16:10250528-10250883(0.96)|chr16:10250929-10251698(0.76)	chr16	10221361	10247798	-	Ldb3	LIM domain binding 3
304378	chr12:19582141-19582886(1.24)|chr12:19586080-19586645(1.19)|chr12:19584227-19584979(0.91)	chr12:19582028-19582676(1.1)|chr12:19585878-19586229(0.99)|chr12:19586490-19586927(0.88)|chr12:19582837-19585190(0.66)	chr12:19584227-19585190(0.7)|chr12:19585690-19586539(0.6)				chr12	19586307	19595243	+	Gigyf1	GRB10 interacting GYF protein 1
404879							chr3	69967983	69968932	+	Olr518	olfactory receptor 518
171400	chr8:82919745-82920277(1.08)	chr8:82919640-82919969(0.81)	chr8:82919745-82920202(0.76)	chr8:82919745-82920277(1.46)	chr8:82919745-82920487(1.06)	chr8:82919285-82920487(0.7)|chr8:82921345-82922762(0.56)	chr8	82922550	82948347	+	Elovl5	ELOVL family member 5, elongation of long chain fatty acids (yeast)
361443	chr19:55939265-55940019(1.22)|chr19:55938076-55938642(0.93)	chr19:55939265-55940019(1.14)|chr19:55937361-55938642(0.89)	chr19:55939265-55940019(0.7)	chr19:55937971-55938320(1.68)|chr19:55937241-55937791(1.53)|chr19:55939265-55940019(1.48)|chr19:55936141-55936605(1.02)	chr19:55939265-55939832(1.8)|chr19:55937971-55938320(1.65)|chr19:55937241-55937791(1.2)	chr19:55937241-55937791(0.89)|chr19:55934775-55935294(0.79)|chr19:55939375-55940019(0.76)	chr19	55939044	55952745	+	RGD1306192	similar to RIKEN cDNA 2310079N02
266687	chr14:84575016-84575665(0.83)	chr14:84574819-84575770(0.78)	chr14:84578143-84578912(0.53)	chr14:84576239-84576875(1.22)	chr14:84576239-84576875(1.29)		chr14	84569021	84575885	-	Slc35e4	solute carrier family 35, member E4
24303							chr7	120778783	120783140	-	Cyp2d3	cytochrome P450, family 2, subfamily d, polypeptide 3
310155	chr2:61665501-61665952(1.92)	chr2:61665579-61665952(1.5)	chr2:61665579-61666147(1.26)	chr2:61665501-61665853(1.64)	chr2:61665501-61665853(1.63)		chr2	61665058	61729290	+	Mtmr12	myotubularin related protein 12
301014	chr8:114086407-114086936(2.1)|chr8:114087811-114088135(1.79)|chr8:114089164-114089518(1.28)|chr8:114071565-114072489(1.08)|chr8:114072937-114073276(1.02)	chr8:114086407-114086746(1.77)|chr8:114087811-114088135(1.42)|chr8:114089164-114089518(0.92)|chr8:114072937-114073276(0.77)	chr8:114086407-114086840(1.59)|chr8:114087911-114088792(1.23)|chr8:114089164-114090039(0.93)|chr8:114091838-114092236(0.8)	chr8:114072937-114073694(1.14)|chr8:114087811-114088245(1.14)|chr8:114073835-114074666(0.87)	chr8:114072937-114073371(1.38)|chr8:114086407-114086936(1.22)|chr8:114073835-114074666(1.06)		chr8	114073320	114087356	-	Atrip	ATR interacting protein
408212							chr4	57522648	57541338	+	Cpa5	carboxypeptidase A5
117056		chr10:106131477-106131720(0.62)		chr10:106133106-106133700(1.1)|chr10:106134810-106135361(0.93)	chr10:106133106-106133590(1.39)	chr10:106133311-106133700(0.81)|chr10:106135415-106136091(0.64)	chr10	106130319	106132541	-	H3f3b	H3 histone, family 3B
81527	chr9:61348526-61348875(1.39)	chr9:61348526-61348875(1.2)|chr9:61347006-61347470(0.95)|chr9:61349027-61349601(0.74)	chr9:61348526-61348875(0.88)|chr9:61346607-61347470(0.62)		chr9:61348526-61348875(1.12)		chr9	61348528	61460457	+	Nrp2	neuropilin 2
296947	chr4:55290971-55293122(2.16)|chr4:55294507-55295487(1.47)|chr4:55296732-55297178(0.98)	chr4:55295023-55295387(1.5)|chr4:55296732-55297178(0.69)	chr4:55294817-55295282(1.12)|chr4:55296732-55297178(0.86)	chr4:55292593-55293220(2.49)|chr4:55294507-55295282(0.9)	chr4:55291587-55293220(2.31)|chr4:55294817-55295282(1.18)	chr4:55292593-55293220(1.97)	chr4	55298102	55307521	+	Fscn3	fascin homolog 3, actin-bundling protein, testicular (Strongylocentrotus purpuratus)
497878	chr10:15907982-15908864(1.87)	chr10:15908307-15908864(1.35)	chr10:15907982-15908864(1.39)	chr10:15907982-15908233(1.65)	chr10:15907982-15908233(1.72)|chr10:15908307-15908864(1.45)	chr10:15907982-15908233(1.01)|chr10:15908307-15908864(0.64)	chr10	15849139	15909029	-	Nsg2	neuron specific gene family member 2
360526	chr10:39522784-39523235(0.91)	chr10:39522784-39523143(0.81)|chr10:39521086-39521830(0.65)		chr10:39521191-39521945(1.21)	chr10:39521191-39521945(1.45)	chr10:39520791-39521430(0.84)	chr10	39522156	39551063	+	P4ha2	prolyl 4-hydroxylase, alpha polypeptide II
296672							chr3	16279259	16280197	+	Olr408	olfactory receptor 408
303634	chr10:98964757-98965131(1.41)|chr10:98968161-98968807(1.26)	chr10:98968161-98969121(1.04)|chr10:98964757-98965217(0.89)	chr10:98968664-98969121(0.68)|chr10:98964757-98965217(0.61)	chr10:98968364-98969915(1.87)	chr10:98968364-98969915(1.93)	chr10:98968161-98970108(1.01)	chr10	98933204	98965821	-	Gna13	guanine nucleotide binding protein, alpha 13
292666							chr1	77641385	77664599	-	Psg29	pregnancy-specific glycoprotein 29
361014	chr15:10754009-10754846(1.23)	chr15:10753619-10754846(0.99)	chr15:10754209-10754846(0.69)|chr15:10752294-10753075(0.59)		chr15:10754514-10754846(1.41)	chr15:10753804-10754846(0.67)	chr15	10704195	10750564	-	Ngly1	N-glycanase 1
81921				chr1:138398503-138399030(1.2)	chr1:138398705-138399141(1.35)	chr1:138398583-138399141(0.78)	chr1	138398335	138529056	+	Sh3gl3	SH3-domain GRB2-like 3
312777	chr4:170909381-170910520(1.33)|chr4:170907219-170908258(1.13)	chr4:170910076-170910520(0.95)|chr4:170907428-170908080(0.77)	chr4:170906804-170908185(0.93)	chr4:170907708-170908258(1.53)|chr4:170906929-170907380(1.37)|chr4:170910076-170910520(1.06)	chr4:170906929-170908258(1.7)|chr4:170910076-170910520(1.08)	chr4:170906804-170908185(1.16)	chr4	170909411	171150379	+	Etv6	ets variant 6
688765	chr16:58923331-58923795(1.67)|chr16:58924131-58924613(1.42)	chr16:58923331-58924080(1.21)	chr16:58923536-58924684(1.14)	chr16:58924351-58924684(2.27)|chr16:58923331-58924080(1.85)	chr16:58924236-58924684(2.13)	chr16:58924236-58924970(1.61)|chr16:58925126-58925655(0.89)	chr16	58922098	58923997	-	LOC688765	hypothetical protein LOC688765
499655	chr2:181617350-181617819(1.82)|chr2:181620099-181620449(1.58)|chr2:181615350-181615704(1.2)|chr2:181618065-181619146(1.1)	chr2:181620194-181620524(1.43)|chr2:181617350-181618351(1.36)|chr2:181618777-181620024(0.89)|chr2:181615350-181615875(0.71)	chr2:181617350-181617819(1.29)|chr2:181620194-181620524(0.9)|chr2:181618065-181618828(0.66)|chr2:181615140-181615575(0.63)|chr2:181616551-181617119(0.6)	chr2:181617350-181617899(2)|chr2:181618392-181618828(1.53)|chr2:181620194-181620524(1.28)	chr2:181617350-181617819(1.98)|chr2:181620194-181620524(1.83)|chr2:181618392-181618828(1.68)|chr2:181618982-181620024(1.24)|chr2:181616551-181617119(1.09)	chr2:181618065-181618828(1.48)|chr2:181617350-181617819(1.42)|chr2:181620194-181620524(0.99)|chr2:181616551-181617119(0.63)	chr2	181611647	181616222	-	Cks1b	CDC28 protein kinase regulatory subunit 1B
83788	chr10:107444754-107445088(1.46)|chr10:107445339-107446398(1.11)|chr10:107441051-107441497(1.06)	chr10:107444653-107445088(1.39)|chr10:107445339-107446398(1.31)|chr10:107441051-107441290(1.04)	chr10:107444754-107445088(1.12)|chr10:107445159-107445786(0.68)|chr10:107441051-107441497(0.61)	chr10:107444653-107444988(2.3)|chr10:107441051-107441290(1.7)|chr10:107445339-107446398(1.59)|chr10:107441441-107442411(0.88)	chr10:107444754-107445088(2.47)|chr10:107441051-107441290(1.88)|chr10:107445239-107445786(1.82)	chr10:107444754-107445088(1.45)|chr10:107441051-107441497(0.77)	chr10	107445317	107479964	+	2011-09-09	septin 9
404803							chr3	96999190	97000107	+	Olr756	olfactory receptor 756
64624	chr8:57132955-57133332(1.02)|chr8:57131536-57132114(0.92)						chr8	57080786	57132486	-	Cul5	cullin 5
297418							chr4	121496152	121501439	-	Gkn1	gastrokine 1
29532	chr1:205814258-205815014(1.66)|chr1:205815773-205816303(1.5)	chr1:205814258-205814717(1.41)|chr1:205815676-205816033(1.25)	chr1:205815676-205816223(1.04)|chr1:205814558-205815107(1.04)	chr1:205814258-205815107(2)|chr1:205815558-205815905(1.72)	chr1:205814558-205815107(1.85)|chr1:205815676-205816120(1.85)	chr1:205815676-205816303(1.09)|chr1:205814463-205814808(0.95)	chr1	205792890	205815212	-	Ighmbp2	immunoglobulin mu binding protein 2
298528		chr5:144227997-144228744(0.77)		chr5:144227904-144228744(1.1)	chr5:144227904-144228848(1.29)		chr5	144228300	144248902	+	Epha10	EPH receptor A10
294183							chr20	1185190	1186118	-	Olr1724	olfactory receptor 1724
293678	chr1:208135199-208135560(1.5)|chr1:208131870-208132644(1.34)|chr1:208130295-208131524(1.02)	chr1:208135119-208135560(0.85)|chr1:208132190-208132539(0.81)|chr1:208130415-208131319(0.77)	chr1:208135119-208135560(0.84)|chr1:208130295-208131524(0.8)	chr1:208131870-208132539(2.23)|chr1:208130295-208131524(1.32)	chr1:208131870-208132644(2.3)|chr1:208133095-208133436(1.18)|chr1:208130295-208131524(1.12)	chr1:208132274-208132644(1.02)|chr1:208130415-208131524(0.58)	chr1	208126545	208131820	-	Mus81	MUS81 endonuclease homolog (S. cerevisiae)
315508	chr8_random:178285-178733(2.28)|chr8_random:178874-180352(1.5)|chr8_random:176594-177241(1.3)|chr8_random:175789-176132(1.24)|chr8_random:180417-181272(0.98)	chr8_random:178175-178733(1.64)|chr8_random:178874-181171(1.25)|chr8_random:175679-176223(1.06)	chr8_random:178285-178733(1.53)|chr8_random:178874-180273(1.26)|chr8_random:175679-176023(0.95)|chr8_random:176294-177241(0.72)	chr8_random:178175-178733(1.57)	chr8_random:178175-178633(1.78)	chr8_random:178175-179861(0.69)	chr8_random	160972	177542	-	Ncapd3	non-SMC condensin II complex, subunit D3
499073	chr1:67877191-67877655(1.18)	chr1:67875293-67876151(1.01)|chr1:67877286-67877840(0.97)	chr1:67877286-67878437(0.87)|chr1:67875293-67875537(0.67)	chr1:67877191-67878060(1.37)	chr1:67877191-67877840(1.51)	chr1:67877286-67878340(0.85)|chr1:67878935-67879285(0.65)	chr1	67851019	67876356	-	Brsk1	BR serine/threonine kinase 1
300974	chr8:110130429-110130779(1.64)	chr8:110130429-110130779(1.42)	chr8:110130429-110130779(1.36)	chr8:110130429-110130779(2)|chr8:110125770-110126319(1.57)|chr8:110128611-110129060(1.41)|chr8:110126591-110127160(1.25)|chr8:110129417-110129799(1.14)	chr8:110130429-110130779(1.86)|chr8:110125770-110126648(1.48)|chr8:110128611-110129878(1.27)|chr8:110127611-110128470(1.06)	chr8:110128611-110129878(1.06)|chr8:110125875-110127023(1)|chr8:110130129-110130779(0.83)|chr8:110127611-110128555(0.8)	chr8	110130049	110153411	+	Mrpl3	mitochondrial ribosomal protein L3
361389	chr19:30093996-30094546(1.78)|chr19:30093305-30093654(1.22)	chr19:30093996-30094546(1.22)|chr19:30093200-30093559(0.96)	chr19:30093996-30095051(0.97)	chr19:30093996-30094546(1.17)	chr19:30093996-30094450(1.15)		chr19	30041565	30093688	-	Anapc10	anaphase promoting complex subunit 10
404795							chr3	97522091	97523028	-	Olr780	olfactory receptor 780
305840						chr15:26985961-26986631(0.57)	chr15	26987635	26988273	+	Rnase10	ribonuclease, RNase A family, 10 (non-active)
498750							chr17	47318993	47346617	-	LOC498750	similar to cDNA sequence BC005537
294804	chr2:60060723-60061174(0.91)		chr2:60060723-60061174(0.83)		chr2:60060723-60061283(0.94)	chr2:60060808-60061283(0.63)	chr2	59923115	60060724	-	Rai14	retinoic acid induced 14
305150							chr14	6901196	6915871	+	Hsd17b13	hydroxysteroid (17-beta) dehydrogenase 13
171566	chr13:80072859-80073186(2.01)|chr13:80073956-80074596(1.69)	chr13:80072744-80073303(1.48)|chr13:80074246-80074596(1.09)	chr13:80072859-80073303(1.35)|chr13:80073859-80074596(0.96)	chr13:80072859-80073303(1.93)|chr13:80073956-80074596(1.42)	chr13:80072859-80073303(1.74)|chr13:80073859-80074390(1.24)	chr13:80072859-80073303(1.17)|chr13:80074034-80074596(0.88)	chr13	80073814	80214238	+	Nme7	non-metastatic cells 7, protein expressed in (nucleoside-diphosphate kinase)
89820	chr1:99582297-99583036(0.96)	chr1:99582587-99583036(0.85)		chr1:99582587-99583036(1.37)|chr1:99580662-99581301(1.09)	chr1:99582387-99582861(1.35)|chr1:99580662-99581301(1.12)	chr1:99580562-99581301(0.78)	chr1	99581942	99668603	+	Prmt3	protein arginine methyltransferase 3
500947					chr8:12040916-12041253(1.33)	chr8:12040916-12041253(0.66)	chr8	12041324	12061546	+	LOC500947	hypothetical gene supported by BC088439
404974							chr10	60317237	60318178	-	Olr1471	olfactory receptor 1471
304268		chr12:8708984-8709224(0.62)			chr12:8708984-8710373(1)|chr12:8711569-8712561(0.8)	chr12:8708984-8710031(0.87)	chr12	8705993	8710040	-	Rasl11a	RAS-like family 11 member A
29618	chr7:34027896-34028448(1.48)|chr7:34029798-34030347(1.43)	chr7:34029798-34030347(1.12)|chr7:34027896-34028448(0.84)	chr7:34027896-34028448(0.91)	chr7:34028019-34028448(1.34)	chr7:34028019-34028448(1.37)	chr7:34027211-34028068(0.64)	chr7	34029299	34031557	+	Btg1	B-cell translocation gene 1, anti-proliferative
296306	chr3:146416885-146417230(0.95)	chr3:146416885-146417522(0.63)					chr3	146416598	146426325	+	Ergic3	ERGIC and golgi 3
295724							chr3	68959707	68960642	+	Olr454	olfactory receptor 454
282834	chr4:104811495-104813152(1.28)	chr4:104811785-104813029(1.1)	chr4:104812680-104813152(0.64)	chr4:104811580-104813029(1.64)	chr4:104811495-104813029(1.85)	chr4:104811695-104812024(0.91)|chr4:104810221-104810799(0.87)	chr4	104812176	104857896	+	Vps24	vacuolar protein sorting 24 homolog (S. cerevisiae)
361736	chr1:214755762-214756219(1.55)|chr1:214754226-214754696(1.45)	chr1:214755762-214756219(1.33)|chr1:214754226-214754696(0.77)	chr1:214754226-214754696(1)|chr1:214755762-214756219(0.84)	chr1:214754226-214754696(1.72)	chr1:214754226-214754696(1.68)	chr1:214754226-214754696(0.98)|chr1:214752766-214753438(0.75)	chr1	214755169	214787271	+	Patl1	protein associated with topoisomerase II homolog 1 (yeast)
289820	chr14:100882771-100883136(1.37)|chr14:100884068-100884622(0.88)	chr14:100882881-100883317(1.15)|chr14:100884068-100884837(0.86)	chr14:100882771-100883225(0.76)	chr14:100884068-100884422(1.38)	chr14:100884068-100885189(1.65)|chr14:100882881-100883412(1.03)	chr14:100885716-100886174(0.67)|chr14:100884068-100884837(0.57)	chr14	100848407	100883833	-	Actr2	ARP2 actin-related protein 2 homolog (yeast)
83635	chr3:170429905-170430354(2.01)|chr3:170431292-170432132(1.37)	chr3:170429800-170430134(1.42)|chr3:170431588-170432132(1.14)	chr3:170429800-170430244(1.23)|chr3:170431588-170432242(1.1)|chr3:170433196-170433658(0.6)	chr3:170429800-170430134(2.21)|chr3:170431292-170431852(1.43)	chr3:170429905-170430354(2.19)|chr3:170431292-170432132(1.23)	chr3:170429700-170430134(1.39)|chr3:170431292-170432554(0.82)	chr3	170394801	170430752	-	Gmeb2	glucocorticoid modulatory element binding protein 2
288866							chr7	7912860	7913797	-	Olr1057	olfactory receptor 1057
85255	chr16:7107980-7108619(1.13)	chr16:7107980-7108619(1.06)	chr16:7107980-7108419(0.8)				chr16	7073038	7108830	-	Hacl1	2-hydroxyacyl-CoA lyase 1
29670	chr6:93092635-93092984(1.95)|chr6:93091522-93091986(1.36)	chr6:93092735-93093060(1.48)|chr6:93091522-93091986(1.04)	chr6:93091127-93091986(0.85)|chr6:93092735-93093060(0.82)	chr6:93092735-93093060(1.84)|chr6:93091422-93091986(1.58)	chr6:93092735-93093060(1.66)|chr6:93091210-93091986(1.5)	chr6:93091127-93091679(0.83)|chr6:93092735-93093060(0.73)|chr6:93089823-93090462(0.66)	chr6	93092190	93112166	+	Psma3	proteasome (prosome, macropain) subunit, alpha type 3
296661							chr3	15793318	15794247	+	Olr400	olfactory receptor 400
65984	chr12:32249721-32250070(2.2)	chr12:32249721-32250070(1.87)	chr12:32249721-32250070(1.44)	chr12:32249721-32250070(1.54)	chr12:32249721-32250070(1.56)	chr12:32249636-32250070(0.83)	chr12	32206862	32250583	-	Aacs	acetoacetyl-CoA synthetase
361418	chr19:49813980-49814730(1.12)|chr19:49816164-49816911(0.93)|chr19:49812985-49813523(0.7)	chr19:49813980-49814331(0.89)|chr19:49816064-49816911(0.81)|chr19:49813185-49813619(0.81)|chr19:49817362-49817718(0.74)	chr19:49814084-49814634(0.83)|chr19:49816274-49816736(0.6)				chr19	49807248	49814030	-	Hsdl1	hydroxysteroid dehydrogenase like 1
305457	chr14:82637072-82637607(1.86)|chr14:82638481-82638916(0.93)	chr14:82637072-82637607(1.45)|chr14:82638481-82638916(0.78)	chr14:82637072-82637607(1.25)	chr14:82636867-82637607(2.28)|chr14:82636081-82636712(1.11)	chr14:82637283-82637607(2.27)|chr14:82636081-82636712(1.19)	chr14:82636782-82637332(1.33)|chr14:82635981-82636525(0.93)	chr14	82637838	82677417	+	Letm1	leucine zipper-EF-hand containing transmembrane protein 1
498591							chr16	11610675	11613098	-	RGD1559804	similar to hypothetical protein 4930474N05
360933							chr14	42329679	42382683	+	LOC360933	similar to Ac1591
25328	chr16:81229073-81229506(1.96)	chr16:81228953-81229506(1.71)	chr16:81228953-81229506(1.44)	chr16:81231099-81231440(1.64)|chr16:81228953-81229506(1.53)	chr16:81228953-81229506(1.61)|chr16:81230974-81231440(1.41)	chr16:81228953-81229506(0.99)|chr16:81231099-81231440(0.96)|chr16:81231983-81232533(0.63)	chr16	81213160	81230019	-	Lamp1	lysosomal-associated membrane protein 1
299196	chr6:108680758-108681431(1.46)|chr6:108682434-108683091(0.73)	chr6:108680758-108681431(1.11)|chr6:108682635-108683511(0.67)	chr6:108680648-108681207(0.92)|chr6:108682635-108683398(0.92)	chr6:108682434-108683286(1.47)|chr6:108680958-108681431(1.47)	chr6:108680958-108681431(1.35)|chr6:108682304-108683286(1.19)	chr6:108682862-108683286(1.07)|chr6:108680758-108681101(1.04)	chr6	108667269	108681707	-	Abcd4	ATP-binding cassette, sub-family D (ALD), member 4
25376							chr14	21183338	21196650	-	Ambn	ameloblastin
171432	chr17:29706529-29706922(1.67)|chr17:29707078-29707607(1.57)	chr17:29706873-29707402(1.35)	chr17:29706648-29707607(0.69)	chr17:29706529-29707128(1.51)|chr17:29708202-29708531(1.36)	chr17:29706648-29707402(1.41)|chr17:29708202-29708641(1.41)	chr17:29706449-29707402(0.78)|chr17:29708892-29709831(0.52)	chr17	29701924	29707498	-	Tmem14c	transmembrane protein 14C
308060	chr1:29739803-29740661(1.82)|chr1:29738828-29739157(1.39)|chr1:29741326-29741765(1.02)	chr1:29739708-29740868(1.45)|chr1:29738828-29739157(0.89)|chr1:29741121-29742055(0.6)	chr1:29739803-29740467(1.17)	chr1:29739803-29740661(1.72)|chr1:29738828-29739157(1.26)	chr1:29739803-29740367(1.63)|chr1:29738828-29739157(1.29)	chr1:29739708-29740087(0.98)	chr1	29732942	29739285	-	Ccdc127	coiled-coil domain containing 127
494278							chr1	72283462	72284414	+	Vom1r52	vomeronasal 1 receptor, 52
304656	chr19:25578251-25578715(1.78)|chr19:25582419-25582948(0.84)	chr19:25578251-25578715(1.14)	chr19:25578251-25578715(1.03)|chr19:25579051-25579428(0.87)	chr19:25578251-25579428(1.37)|chr19:25590596-25590935(1.17)	chr19:25578251-25578715(1.45)|chr19:25590596-25590935(1.45)|chr19:25579051-25579428(1.1)	chr19:25578251-25578715(0.92)|chr19:25579051-25579428(0.69)|chr19:25590596-25590935(0.66)	chr19	25582028	25589845	+	Ccdc130	coiled-coil domain containing 130
690585	chr10:109987196-109987550(1.51)|chr10:109988616-109989073(1.06)|chr10:109990293-109990856(0.91)	chr10:109987111-109987550(1.43)|chr10:109990393-109990856(0.73)	chr10:109986297-109986646(0.95)|chr10:109987196-109987550(0.91)|chr10:109989873-109991071(0.68)		chr10:109987311-109987750(1.18)		chr10	109984499	109988263	-	Thoc4	THO complex 4
295678				chr3:59874124-59874753(0.83)	chr3:59874124-59874753(0.96)	chr3:59874124-59874553(0.73)|chr3:59875024-59875578(0.56)	chr3	59872507	59875174	-	Sestd1	SEC14 and spectrin domains 1
360857	chr13:68805839-68807405(1.12)	chr13:68806856-68807405(0.99)|chr13:68805534-68805891(0.63)	chr13:68806351-68807405(0.51)	chr13:68807036-68807405(1.62)|chr13:68805839-68806915(1.47)|chr13:68804840-68805805(0.86)|chr13:68803584-68804348(0.76)	chr13:68805949-68807405(1.49)	chr13:68806856-68807405(0.97)|chr13:68805949-68806690(0.65)|chr13:68804936-68805383(0.65)	chr13	68807862	68811306	+	Rgs16	regulator of G-protein signaling 16
494286							chr1	71825041	71825990	+	Vom1r46	vomeronasal 1 receptor, 46
361233	chr17:33062641-33062985(1.67)|chr17:33060631-33061593(0.88)	chr17:33062641-33063070(1.13)	chr17:33062641-33062985(0.95)				chr17	33061974	33077825	+	Ssr1	signal sequence receptor, alpha
308501							chr1	85923706	85938567	-	Cd22	CD22 molecule
296372	chr3:156071741-156072284(1.11)	chr3:156070634-156070904(1.18)|chr3:156071741-156072284(0.71)	chr3:156070634-156070904(1.2)	chr3:156071741-156072094(1.21)	chr3:156071741-156072284(1.28)		chr3	156038569	156071702	-	Ncoa5	nuclear receptor coactivator 5
361964							chr2	165933070	166004620	-	Zbbx	zinc finger, B-box domain containing
683626	chr6:22668040-22668669(0.97)	chr6:22668040-22668669(0.78)		chr6:22668140-22668669(1.11)|chr6:22665932-22666470(0.95)	chr6:22668040-22668389(1.19)		chr6	22662375	22664663	-	LOC683626	similar to limb-bud and heart
361251	chr17:52552458-52553007(0.74)					chr17:52552951-52553595(0.65)	chr17	51989457	52552704	-	Elmo1	engulfment and cell motility 1
296648	chr3:13440598-13440947(1.85)	chr3:13440488-13440862(1.62)	chr3:13440488-13440862(1.33)	chr3:13440488-13440862(1.65)|chr3:13438336-13439138(0.88)	chr3:13440488-13440862(1.23)|chr3:13438536-13439225(0.8)	chr3:13440488-13440862(1.12)|chr3:13437738-13439042(0.89)	chr3	13439918	13643105	+	Mapkap1	mitogen-activated protein kinase associated protein 1
309433		chr1:249593779-249594129(0.77)					chr1	249567757	249593300	-	Sec31b	SEC31 homolog B (S. cerevisiae)
289278	chr13:93967496-93968528(1.64)|chr13:93969485-93970075(1.59)|chr13:93966656-93967236(0.84)	chr13:93967496-93968528(1.2)|chr13:93969721-93970075(0.99)|chr13:93966236-93967236(0.67)	chr13:93969485-93970075(1.15)|chr13:93967496-93968528(0.9)	chr13:93966976-93968528(1.77)|chr13:93969077-93969976(1.27)|chr13:93965541-93966285(0.86)	chr13:93967301-93968528(1.79)|chr13:93969485-93969976(1.54)|chr13:93966656-93967236(1.49)	chr13:93966656-93967146(1.3)|chr13:93967301-93968429(1.26)|chr13:93969485-93970075(0.75)	chr13	93969032	93973203	+	Fam36a	family with sequence similarity 36, member A
25403	chr2:1608732-1609068(1.05)	chr2:1608732-1609068(0.75)		chr2:1608732-1609157(1.74)	chr2:1608732-1609157(1.68)|chr2:1607423-1608672(0.84)	chr2:1608732-1609068(0.82)	chr2	1495052	1608477	-	Cast	calpastatin
293812							chr1	216923476	216924411	-	Olr379	olfactory receptor 379
308490	chr13:33600389-33601143(1.4)	chr13:33600389-33601143(0.99)	chr13:33600389-33601143(0.58)	chr13:33601599-33601997(1.17)|chr13:33600389-33601143(0.86)	chr13:33600899-33601997(1.59)	chr13:33601599-33601997(0.68)	chr13	33587928	33601436	-	Ddx18	DEAD (Asp-Glu-Ala-Asp) box polypeptide 18
113917		chr2:181597795-181598339(0.57)					chr2	181598077	181598744	-	Lenep	lens epithelial protein
362317	chr4:27047821-27048175(2.16)|chr4:27049226-27049568(1.23)	chr4:27047821-27048175(1.54)|chr4:27049226-27049568(1.24)	chr4:27047821-27048175(1.47)	chr4:27047821-27048265(1.16)|chr4:27049316-27049863(1.16)	chr4:27047821-27048175(1.44)|chr4:27049226-27049670(1.23)		chr4	27014487	27048636	-	Krit1	KRIT1, ankyrin repeat containing
171015	chr8:92278747-92279293(1.49)	chr8:92278832-92279190(1.04)|chr8:92277940-92278293(0.69)	chr8:92278832-92279395(0.76)|chr8:92277580-92278373(0.53)	chr8:92278747-92279190(1.08)|chr8:92277580-92278373(1.03)	chr8:92277580-92278293(0.95)	chr8:92276496-92277629(0.53)	chr8	92278452	92343489	+	Cyb5r4	cytochrome b5 reductase 4
499020	chr1:41892176-41892626(1.5)|chr1:41890781-41891110(1.34)	chr1:41892262-41892716(1.17)|chr1:41890579-41891025(1.01)	chr1:41892367-41892716(0.94)	chr1:41890781-41891110(1.32)	chr1:41890781-41891110(1.4)		chr1	41891736	41909317	+	Wtap	Wilms tumor 1 associated protein
303396	chr10:73501117-73501777(1.77)|chr10:73502323-73502912(1.01)	chr10:73501117-73501472(1.19)|chr10:73502503-73502912(0.73)	chr10:73501117-73501472(0.88)	chr10:73502323-73502912(1.04)	chr10:73502323-73502912(1.23)		chr10	73460119	73502173	-	Appbp2	amyloid beta precursor protein (cytoplasmic tail) binding protein 2
361057							chr15	41984683	42030867	-	Ints6	integrator complex subunit 6
296162	chr3:118297775-118299056(1.85)|chr3:118294172-118295106(1.27)	chr3:118297775-118299056(1.42)|chr3:118294672-118295106(0.95)	chr3:118298588-118299056(1.4)|chr3:118296797-118297233(0.67)|chr3:118294272-118295106(0.53)	chr3:118298083-118298824(1.82)|chr3:118296682-118297233(1.76)|chr3:118294172-118295473(1.71)|chr3:118295701-118296275(1.16)	chr3:118294757-118295473(2.03)|chr3:118298083-118298824(2.03)|chr3:118297680-118298032(1.6)|chr3:118296682-118297233(1.55)|chr3:118295701-118296095(1.17)	chr3:118296682-118297150(1.25)|chr3:118298698-118299056(1.25)|chr3:118297680-118298032(0.86)|chr3:118294757-118295201(0.63)	chr3	118284298	118295547	-	Ddrgk1	DDRGK domain containing 1
192178	chr7:118992536-118993174(1.43)|chr7:118994446-118994685(1.01)	chr7:118992446-118993174(0.8)|chr7:118994446-118994685(0.64)	chr7:118994446-118994685(0.74)|chr7:118992626-118993094(0.64)	chr7:118992626-118993094(1.84)|chr7:118991720-118992167(1.12)	chr7:118992626-118993174(1.76)|chr7:118991798-118992167(1.15)	chr7:118992446-118993094(1.11)|chr7:118990298-118990763(0.64)	chr7	118993652	119212957	+	Tnrc6b	trinucleotide repeat containing 6B
64672	chr20:31999534-32000369(0.76)		chr20:31998029-31998973(0.52)	chr20:31996109-31996443(1.16)|chr20:31998119-31998973(1.1)	chr20:31998029-31998468(0.97)	chr20:31998029-31998468(0.67)	chr20	32000370	32008556	+	Pln	phospholamban
80722	chr10:91029550-91030102(0.91)						chr10	91023711	91026759	-	Sost	sclerosteosis
114124	chr10:77279836-77280665(1.01)|chr10:77278511-77278950(0.91)|chr10:77276882-77277524(0.76)	chr10:77279936-77280665(0.81)|chr10:77278692-77279251(0.62)		chr10:77280037-77280665(1.1)|chr10:77278511-77279661(1.04)	chr10:77280037-77280665(1.07)		chr10	77262598	77276832	-	Akap1	A kinase (PRKA) anchor protein 1
298792				chr6:22775109-22776413(1.32)	chr6:22774704-22775805(1.09)	chr6:22775424-22776413(0.76)	chr6	22758416	22773823	-	Ypel5	yippee-like 5 (Drosophila)
362897	chr7:67963086-67963435(1.59)|chr7:67963586-67964352(1.01)	chr7:67962886-67963435(1.12)|chr7:67963886-67964352(1)	chr7:67962886-67964352(0.81)	chr7:67963186-67964352(1.9)	chr7:67963006-67964352(1.48)	chr7:67963886-67964352(0.84)	chr7	67958373	67963730	-	Uqcrb	ubiquinol-cytochrome c reductase binding protein
287042	chr10:5217622-5218093(1.26)	chr10:5217622-5218206(0.81)	chr10:5217717-5218093(0.98)	chr10:5217622-5217991(2.03)	chr10:5217622-5217991(1.82)	chr10:5217622-5217991(1.45)	chr10	5206633	5217205	-	Nubp1	nucleotide binding protein 1
64456			chr1:171699092-171699841(0.7)				chr1	171700494	172020795	+	Spon1	spondin 1, extracellular matrix protein
27064							chr1	240316122	240324801	-	Ankrd1	ankyrin repeat domain 1 (cardiac muscle)
116781	chr18:29826019-29826396(1.39)|chr18:29882948-29884297(1.39)	chr18:29882948-29884297(0.96)|chr18:29826019-29826396(0.81)|chr18:29826732-29827276(0.66)	chr18:29826019-29826396(0.7)|chr18:29883033-29883589(0.64)	chr18:29882634-29883397(1.19)|chr18:29883643-29884187(1.08)	chr18:29882634-29883397(1.16)|chr18:29826019-29826396(1.11)	chr18:29882054-29883397(0.69)	chr18	29709959	29928030	+	Pcdha8	protocadherin alpha 8
266681							chr8	52361393	52379599	+	Tmprss5	transmembrane protease, serine 5
29542	chr12:40492229-40492490(1.53)	chr12:40492229-40492490(1.47)|chr12:40490717-40491176(0.73)	chr12:40492229-40492490(1.41)	chr12:40492229-40492490(1.34)|chr12:40490412-40491176(1.03)		chr12:40492229-40492490(0.93)	chr12	40491392	40495592	+	Pebp1	phosphatidylethanolamine binding protein 1
361969							chr2	174737639	174753599	+	Fga	fibrinogen alpha chain
309900		chr20:6592766-6593320(0.74)					chr20	6592447	6604349	-	Tulp1	tubby like protein 1
310645	chr2:181655802-181656164(1.63)|chr2:181654068-181655272(1.01)	chr2:181655802-181656164(1.32)|chr2:181654068-181654425(0.79)|chr2:181654458-181655272(0.71)	chr2:181655802-181656285(1)|chr2:181654153-181655173(0.8)	chr2:181654153-181655173(1.89)|chr2:181655802-181656285(1.89)	chr2:181654068-181655173(1.93)|chr2:181655502-181656285(1.53)	chr2:181654068-181655173(1.35)|chr2:181655907-181656285(0.96)	chr2	181655657	181665213	+	Pmvk	phosphomevalonate kinase
287709	chr10:89674720-89675169(2.22)|chr10:89651415-89652486(0.96)|chr10:89678943-89679392(0.91)|chr10:89676979-89677623(0.81)	chr10:89674720-89675169(2)|chr10:89650796-89652587(0.92)|chr10:89677269-89677738(0.77)	chr10:89674720-89675169(1.46)|chr10:89676979-89677428(0.68)|chr10:89651830-89652486(0.64)|chr10:89653119-89653566(0.64)|chr10:89678943-89679302(0.64)	chr10:89650915-89652382(1.81)|chr10:89674720-89675169(1.7)|chr10:89676979-89677623(1.7)|chr10:89653219-89654279(1.04)	chr10:89674720-89675169(1.77)|chr10:89650515-89652186(1.72)|chr10:89676979-89677325(1.61)|chr10:89653119-89653566(1.23)|chr10:89676131-89676477(1.07)	chr10:89676979-89678333(1.04)|chr10:89653119-89654279(0.91)|chr10:89651415-89652587(0.71)|chr10:89674720-89675091(0.67)	chr10	89652341	89675787	-	Rab5c	RAB5C, member RAS oncogene family
24851	chr8:71351860-71352311(2)|chr8:71357193-71357530(1.02)|chr8:71354357-71354828(0.97)|chr8:71353370-71354028(0.82)	chr8:71351860-71352211(1.39)	chr8:71351860-71352211(1.13)|chr8:71354472-71354908(0.6)	chr8:71351860-71352311(2.06)|chr8:71353657-71354610(0.87)	chr8:71351860-71352311(1.75)|chr8:71354167-71354828(1.11)	chr8:71351860-71352211(0.73)	chr8	71331304	71358063	-	Tpm1	tropomyosin 1, alpha
691448							chr2	204671681	204716990	+	LOC691448	similar to solute carrier family 25 member 24 isoform 1
361502	chr1:67908156-67908505(2.36)|chr1:67906355-67906784(1.77)|chr1:67904395-67905324(1.18)	chr1:67908156-67908505(2.06)|chr1:67906355-67906687(1.45)|chr1:67904845-67905324(1.13)|chr1:67903885-67904455(0.73)	chr1:67906450-67906784(1.34)|chr1:67908156-67908505(1.31)|chr1:67904740-67905129(0.87)	chr1:67908156-67908505(2)|chr1:67906245-67906687(1.77)|chr1:67904845-67905324(1.26)	chr1:67908156-67908505(2.24)|chr1:67906245-67906687(1.96)|chr1:67904740-67905917(1.18)	chr1:67906245-67906784(1.46)|chr1:67904395-67905917(0.95)	chr1	67907511	67934232	+	Saps1	SAPS domain family, member 1
299510	chr7:67732072-67732623(2.01)	chr7:67732157-67732623(1.56)	chr7:67732072-67732623(1.15)	chr7:67732072-67732623(1.56)|chr7:67730652-67731222(0.95)	chr7:67731952-67732623(1.15)|chr7:67730652-67731222(1.1)	chr7:67732157-67732623(0.71)	chr7	67731530	67739025	+	Zbtb39	zinc finger and BTB domain containing 39
301168							chr9	1563383	1635269	+	Efhb	EF hand domain family, member B
83630							chr4	55313499	55318995	-	Pax4	paired box 4
266787	chr11:65762330-65762796(1.76)	chr11:65762452-65762890(1.32)	chr11:65762030-65762796(0.9)	chr11:65762452-65762890(1.19)			chr11	65763409	65809967	+	Eaf2	ELL associated factor 2
289260							chr13	90065416	90066344	+	Olr1600	olfactory receptor 1600
25435							chr1	179712403	179754345	+	Eef2k	eukaryotic elongation factor-2 kinase
498109	chr11:82428235-82428607(1.91)|chr11:82429060-82429903(1.61)|chr11:82425145-82425712(1.51)|chr11:82426635-82427104(1.46)	chr11:82428235-82428607(1.74)|chr11:82429060-82429903(1.25)|chr11:82425035-82425712(1.17)|chr11:82426635-82427104(1.1)	chr11:82428160-82428509(1.34)|chr11:82428960-82429903(1.23)|chr11:82425145-82425586(1)	chr11:82426635-82427104(1.67)|chr11:82428235-82428607(1.51)|chr11:82428960-82429903(1.4)|chr11:82425035-82425712(0.97)	chr11:82428235-82428607(1.93)|chr11:82426635-82427104(1.73)|chr11:82428960-82429903(1.52)|chr11:82425145-82425712(1.15)	chr11:82428960-82429308(1.01)|chr11:82428235-82428607(0.81)	chr11	82421656	82426105	-	Polr2h	polymerase (RNA) II (DNA directed) polypeptide H
309603		chr20:3596792-3597231(0.78)					chr20	3594969	3598018	-	RT1-CE1	RT1 class I, locus1
313521	chr5:137120318-137120972(1.34)|chr5:137118026-137118489(0.86)	chr5:137120318-137120872(1.14)|chr5:137118326-137118769(0.77)	chr5:137120238-137120767(0.7)	chr5:137120238-137120972(2.21)|chr5:137119523-137119872(1.63)|chr5:137118438-137119073(1.32)	chr5:137120518-137120872(2.32)|chr5:137119423-137119787(1.65)|chr5:137118438-137118867(1.5)	chr5:137119423-137119872(1.28)|chr5:137120238-137120972(1.18)	chr5	137116379	137117984	-	Hpdl	4-hydroxyphenylpyruvate dioxygenase-like
314993	chr7:94851119-94851573(1.75)	chr7:94851119-94851573(1.36)	chr7:94851034-94851573(0.64)				chr7	94808295	94851986	-	Atad2	ATPase family, AAA domain containing 2
499209	chr1:154584931-154585386(1.29)|chr1:154586030-154586696(0.86)	chr1:154584931-154585386(1.05)|chr1:154586330-154586696(0.77)	chr1:154584931-154585386(0.87)	chr1:154584931-154585300(2.12)|chr1:154586030-154586794(1.37)|chr1:154583828-154584465(1.2)	chr1:154585051-154585386(2.02)|chr1:154586330-154586794(1.51)|chr1:154583718-154584465(1.23)	chr1:154584931-154585386(1.39)|chr1:154586330-154587344(0.75)|chr1:154583718-154584465(0.71)	chr1	154587685	154588566	+	Kctd21	potassium channel tetramerisation domain containing 21
24646							chr4	21829488	21912239	+	Abcb1b	ATP-binding cassette, sub-family B (MDR/TAP), member 1B
81652	chr2:244647541-244648201(1.05)	chr2:244647541-244648201(0.64)		chr2:244645556-244646805(0.82)			chr2	244648364	244662878	+	Ctbs	chitobiase, di-N-acetyl-
25335							chr8	4526017	4533730	+	Mmp7	matrix metallopeptidase 7
24818	chr1:42111928-42112741(1.77)|chr1:42110519-42110865(1.55)	chr1:42111928-42112273(1.17)|chr1:42110519-42110865(1.13)	chr1:42111928-42112273(1.24)|chr1:42112687-42112922(1.07)|chr1:42109941-42110865(0.84)	chr1:42111928-42112273(1.83)	chr1:42111928-42112273(2.07)	chr1:42111928-42112741(1.15)	chr1	42103542	42111222	-	Tcp1	t-complex 1
306387	chr16:24563485-24564228(1.18)						chr16	24533260	24564544	-	Naf1	nuclear assembly factor 1 homolog (S. cerevisiae)
54302							chr18	75071415	75105684	-	Slc14a2	solute carrier family 14 (urea transporter), member 2
306844	chr17:27884484-27885161(0.98)|chr17:27883179-27883910(0.83)	chr17:27883771-27884736(0.58)	chr17:27884289-27885161(0.59)	chr17:27884204-27885161(0.78)		chr17:27884594-27885161(0.75)	chr17	27393247	27884127	-	Phactr1	phosphatase and actin regulator 1
362302	chr4:6148240-6148799(1.52)	chr4:6148240-6148799(0.69)	chr4:6151967-6152456(0.64)|chr4:6148060-6149215(0.51)	chr4:6148464-6149832(1.96)|chr4:6150370-6150825(1.27)|chr4:6151967-6152546(1.06)	chr4:6148464-6150428(1.95)|chr4:6152102-6152744(0.92)	chr4:6148750-6150825(1.1)|chr4:6152307-6152744(0.74)	chr4	6133928	6148509	-	Abcb8	ATP-binding cassette, sub-family B (MDR/TAP), member 8
291565	chr18:57767106-57767451(1.59)|chr18:57768393-57769139(0.84)	chr18:57767106-57767451(1.22)|chr18:57768393-57769232(0.63)	chr18:57767106-57767451(1.11)	chr18:57767106-57767451(1.95)|chr18:57768393-57769342(1.78)|chr18:57770128-57771557(1.68)	chr18:57767106-57767451(2.05)|chr18:57768393-57769342(1.79)|chr18:57769908-57771161(1.63)	chr18:57770128-57771161(1.31)|chr18:57768888-57769342(1.28)|chr18:57767106-57767451(0.9)	chr18	57707562	57768151	-	Afap1l1	actin filament associated protein 1-like 1
295629	chr3:41990656-41991207(1.22)	chr3:41990656-41991207(0.95)		chr3:41990656-41991107(1.32)	chr3:41990656-41991207(1.44)	chr3:41990656-41991487(0.63)	chr3	41958036	41991705	-	Cd302	CD302 molecule
304023			chr11:42890227-42890876(0.5)	chr11:42889852-42890457(1.08)		chr11:42890227-42890763(0.84)|chr11:42891431-42891977(0.64)	chr11	42893711	42937788	+	St3gal6	ST3 beta-galactoside alpha-2,3-sialyltransferase 6
501072	chr8:124303116-124303465(1.69)|chr8:124303835-124304466(1.49)|chr8:124301940-124302789(1.43)|chr8:124305725-124306505(1.02)	chr8:124302325-124302789(1.31)|chr8:124303116-124303465(1.31)|chr8:124303835-124304466(1.27)|chr8:124305640-124307239(0.92)	chr8:124302235-124303465(0.9)|chr8:124304119-124304466(0.76)|chr8:124305640-124306505(0.66)	chr8:124303116-124303569(1.79)|chr8:124303835-124304466(1.73)|chr8:124302040-124302374(1.3)	chr8:124303835-124304466(2.01)|chr8:124303116-124303465(1.96)|chr8:124305640-124306214(1.22)	chr8:124302840-124303370(0.8)|chr8:124303919-124304466(0.8)|chr8:124302040-124302789(0.66)	chr8	124305183	124313784	+	RGD1562373	similar to 3-ketoacyl-CoA thiolase B, peroxisomal precursor (Beta-ketothiolase B)
26956				chr1:232684314-232685687(1.37)	chr1:232684414-232686789(1.63)	chr1:232686526-232688170(0.85)|chr1:232685128-232685687(0.85)	chr1	232658883	232684083	-	Ak3	adenylate kinase 3
497194	chr15:27355886-27357121(0.89)		chr15:27355976-27356320(0.65)|chr15:27357814-27358453(0.59)	chr15:27355886-27356725(1.61)|chr15:27357814-27358360(1.45)|chr15:27356776-27357418(1.34)	chr15:27355886-27356725(1.89)|chr15:27356776-27357418(1.52)|chr15:27357814-27358453(1.41)	chr15:27355886-27356320(0.97)|chr15:27357369-27358453(0.83)	chr15	27355777	27356239	-	Rnase13	ribonuclease, RNase A family, 13 (non-active)
315863	chr8:91706832-91708361(1.79)	chr8:91706832-91707586(1.35)	chr8:91706832-91707773(1.2)|chr8:91705136-91705804(0.6)	chr8:91706716-91707586(0.98)		chr8:91706832-91707586(0.76)	chr8	91537395	91704052	-	Ube2cbp	ubiquitin-conjugating enzyme E2C binding protein
289923							chr15	12384767	12385736	-	Olr1605	olfactory receptor 1605
366099							chr3	69347032	69347976	-	Olr482	olfactory receptor 482
314545							chr9	44849322	44873180	+	Wdr75	WD repeat domain 75
291359				chr17:33767457-33767894(1.3)	chr17:33767547-33767894(1.36)|chr17:33770477-33771116(1)|chr17:33767962-33768796(0.95)	chr17:33767547-33768907(1.08)|chr17:33770672-33771226(0.62)	chr17	33667679	33768108	-	Ly86	lymphocyte antigen 86
84027	chr11:64427930-64428285(2.37)|chr11:64430875-64431426(1.36)	chr11:64427734-64428584(1.74)|chr11:64430875-64431506(1.02)	chr11:64427930-64428285(1.6)|chr11:64430875-64431506(1.03)	chr11:64430975-64431506(1.51)|chr11:64428051-64428584(1.13)	chr11:64430875-64431426(1.52)|chr11:64428051-64428584(1.36)	chr11:64427930-64428285(0.71)|chr11:64431060-64431626(0.61)	chr11	64284730	64428698	-	Gsk3b	glycogen synthase kinase 3 beta
24384							chr14	20166180	20201613	+	Gc	group specific component
363519				chrX:159902166-159902940(0.92)	chrX:159902781-159903320(1.05)|chrX:159902076-159902540(0.91)	chrX:159902966-159903320(0.85)	chrX	159875671	159900536	-	Hcfc1	host cell factor C1
170851	chr8:68450899-68451258(2)	chr8:68450804-68451158(1.62)	chr8:68450504-68450948(1.43)|chr8:68451009-68451558(0.63)	chr8:68450899-68451258(1.19)|chr8:68452824-68453273(1.19)	chr8:68450899-68451558(1.43)|chr8:68452614-68453273(1.27)	chr8:68450504-68451058(0.56)	chr8	68379071	68451554	-	Map2k1	mitogen activated protein kinase kinase 1
292661		chr1:77234324-77235157(0.73)					chr1	77234537	77236921	+	Ptgir	prostaglandin I2 (prostacyclin) receptor (IP)
311328	chr3:105670895-105671534(1.64)	chr3:105670989-105671534(1.46)	chr3:105670895-105671534(0.73)	chr3:105670895-105671534(1.16)			chr3	105651317	105671841	-	Fam82a2	family with sequence similarity 82, member A2
84491		chr13:70777978-70778472(0.84)		chr13:70778078-70779018(1.17)	chr13:70777878-70778217(1.49)	chr13:70777978-70778572(0.84)	chr13	70739792	70777526	-	Qsox1	quiescin Q6 sulfhydryl oxidase 1
362824	chr7:9837266-9838003(1.06)	chr7:9837266-9838003(0.64)	chr7:9839181-9839635(0.64)	chr7:9839296-9839635(1.12)	chr7:9839381-9839735(1.21)|chr7:9837266-9838003(1.04)		chr7	9831852	9838324	-	RGD1307722	similar to hypothetical protein MGC20700
498971							chr19	59153974	59213080	-	LOC498971	hypothetical protein LOC498971
301240	chr9:10014546-10015907(1.9)|chr9:10016554-10016897(1.07)|chr9:10019014-10019833(0.93)	chr9:10014546-10014880(1.55)|chr9:10018804-10019268(0.88)|chr9:10013331-10013690(0.78)|chr9:10017304-10018354(0.67)	chr9:10014546-10015079(1.43)|chr9:10017904-10019268(0.72)	chr9:10017509-10019268(1.86)|chr9:10014546-10014880(1.56)	chr9:10014651-10015079(1.61)|chr9:10018229-10019833(1.51)|chr9:10016554-10016897(0.98)	chr9:10018229-10018986(1.01)|chr9:10014546-10015079(1.01)	chr9	10016259	10020032	+	Mrpl2	mitochondrial ribosomal protein L2
63848	chr1:86094193-86094627(1.39)|chr1:86098208-86098865(1.02)|chr1:86086149-86086785(0.86)	chr1:86094298-86094627(1.01)|chr1:86098208-86098572(0.97)|chr1:86086044-86086785(0.73)|chr1:86084629-86085573(0.73)	chr1:86094298-86094627(0.74)|chr1:86098108-86098452(0.7)	chr1:86086149-86086785(1.6)|chr1:86094193-86094732(1.43)|chr1:86084629-86085169(1.2)|chr1:86098003-86098452(1.14)|chr1:86095596-86096530(1.03)	chr1:86094298-86094627(1.91)|chr1:86086254-86086785(1.74)|chr1:86098003-86098452(1.29)|chr1:86095496-86096125(1.23)|chr1:86084629-86085169(1.01)	chr1:86086554-86086900(0.71)|chr1:86098208-86098865(0.65)	chr1	86086023	86095045	-	Fxyd7	FXYD domain-containing ion transport regulator 7
24851	chr8:71351860-71352311(2)|chr8:71357193-71357530(1.02)|chr8:71354357-71354828(0.97)|chr8:71353370-71354028(0.82)	chr8:71351860-71352211(1.39)	chr8:71351860-71352211(1.13)|chr8:71354472-71354908(0.6)	chr8:71351860-71352311(2.06)|chr8:71353657-71354610(0.87)	chr8:71351860-71352311(1.75)|chr8:71354167-71354828(1.11)	chr8:71351860-71352211(0.73)	chr8	71336843	71352726	-	Tpm1	tropomyosin 1, alpha
29685	chr13:41070120-41070689(1.22)	chr13:41070000-41070689(0.88)	chr13:41069902-41070574(0.8)				chr13	41045676	41070868	-	Mcm6	minichromosome maintenance complex component 6
315722	chr8:63120487-63120836(2.1)|chr8:63121387-63121859(1.74)	chr8:63120307-63120736(1.19)|chr8:63121387-63121859(1.08)	chr8:63119903-63120536(0.9)|chr8:63121387-63121859(0.8)	chr8:63119903-63120536(2.11)	chr8:63120487-63120836(1.91)|chr8:63121387-63121859(1.11)	chr8:63119803-63120142(0.93)|chr8:63119058-63119608(0.66)	chr8	63120988	63148896	+	Adpgk	ADP-dependent glucokinase
171445	chr5:158096348-158097164(1.68)|chr5:158098802-158099170(1.3)	chr5:158096773-158097164(1.44)|chr5:158095118-158095449(0.85)|chr5:158095573-158096097(0.81)|chr5:158098703-158099055(0.74)|chr5:158094072-158094515(0.7)	chr5:158096348-158097164(1.14)|chr5:158095298-158095797(0.74)|chr5:158098703-158099055(0.6)	chr5:158096348-158097164(1.53)	chr5:158096773-158097164(1.6)	chr5:158096848-158097359(0.78)	chr5	158097678	158106215	+	Akr7a2	aldo-keto reductase family 7, member A2 (aflatoxin aldehyde reductase)
24464							chr19	39443016	39447566	-	Hp	haptoglobin
293442							chr1	178972938	179080887	+	Abca15	ATP-binding cassette, sub-family A (ABC1), member 15
65183	chr10:47420307-47420645(1.41)	chr10:47420198-47420645(1.12)	chr10:47420198-47420766(0.58)	chr10:47421396-47421755(1.21)|chr10:47422218-47422668(1.21)	chr10:47420307-47421646(1.39)|chr10:47422218-47422547(1.13)		chr10	47400517	47421064	-	Aldh3a2	aldehyde dehydrogenase 3 family, member A2
171350	chr7:72127379-72127723(1.48)|chr7:72129531-72129995(1.01)	chr7:72127379-72127723(1.44)	chr7:72127379-72127723(0.77)	chr7:72129531-72130070(1.12)	chr7:72129531-72129995(1.32)		chr7	72116139	72128433	-	Pabpc1	poly(A) binding protein, cytoplasmic 1
300741	chr8:61306269-61306723(1.38)|chr8:61307170-61307826(0.82)	chr8:61306269-61306723(1.08)	chr8:61306479-61307621(0.8)	chr8:61306269-61306723(1.19)|chr8:61307170-61307621(1.14)	chr8:61307059-61307621(1.38)|chr8:61306269-61306723(1.06)	chr8:61306269-61307729(0.93)	chr8	61298820	61306727	-	Mpi	mannose phosphate isomerase (mapped)
360498	chr10:15094804-15095233(2.02)|chr10:15097374-15098033(1.72)|chr10:15090292-15090834(1.11)|chr10:15093302-15094038(0.81)	chr10:15094804-15095348(1.54)|chr10:15097374-15098033(1.31)|chr10:15090292-15090834(1.16)|chr10:15093302-15094439(0.81)	chr10:15094804-15095149(1.39)|chr10:15090400-15090834(0.81)|chr10:15097374-15098033(0.54)	chr10:15094804-15095348(1.76)|chr10:15093595-15094038(1.59)|chr10:15090292-15090834(1.26)	chr10:15094804-15095233(1.93)|chr10:15093302-15094038(1.88)|chr10:15090400-15090834(1.29)|chr10:15091494-15092739(1.13)	chr10:15094804-15095233(0.81)|chr10:15090207-15090956(0.64)	chr10	15094364	15097264	+	Jmjd8	jumonji domain containing 8
687008	chr15:107660082-107660549(1.63)|chr15:107658972-107659516(1.18)	chr15:107660192-107660549(1.44)|chr15:107658972-107659621(0.77)	chr15:107660192-107660549(0.98)|chr15:107658972-107659430(0.62)	chr15:107658972-107659621(0.97)	chr15:107659077-107659621(1.36)|chr15:107660082-107660549(1.1)		chr15	107659722	108028928	+	Pcca	propionyl-coenzyme A carboxylase, alpha polypeptide
500711	chr6:127801512-127801876(0.97)						chr6	127800834	127884949	+	RGD1560932	similar to RIKEN cDNA 8430415E04
290280	chr15:36701606-36702061(2.02)|chr15:36702816-36703979(0.99)	chr15:36701511-36702061(1.51)|chr15:36702816-36703979(0.96)	chr15:36701396-36701860(1.08)|chr15:36702996-36704280(0.75)	chr15:36701606-36702061(1.61)	chr15:36701606-36702061(1.62)|chr15:36702816-36703979(0.84)		chr15	36611525	36702464	-	Xpo4	exportin 4
313689	chr5:163341654-163341999(1.63)|chr5:163342069-163342708(1.54)|chr5:163340336-163341275(0.86)	chr5:163342371-163342708(1.44)|chr5:163340446-163341999(1.4)|chr5:163338491-163339291(0.55)	chr5:163342371-163342708(1.04)|chr5:163341654-163342118(0.9)	chr5:163341654-163341999(1.79)|chr5:163342069-163342708(1.47)|chr5:163339242-163339880(1.16)	chr5:163340147-163341999(1.96)|chr5:163342371-163342708(1.96)|chr5:163339242-163339880(0.98)	chr5:163341654-163341999(1.15)|chr5:163342171-163342708(0.95)	chr5	163341855	163375604	+	Dhrs3	dehydrogenase/reductase (SDR family) member 3
297337	chr4:105674945-105675299(0.93)	chr4:105674945-105675379(0.66)			chr4:105675045-105675379(1.08)		chr4	105664603	105671321	-	Rnf181	ring finger protein 181
65031	chr1:186027547-186027911(0.96)|chr1:186025900-186026787(0.91)|chr1:186028251-186028797(0.91)	chr1:186027547-186027996(1.01)|chr1:186028251-186028797(0.89)|chr1:186026267-186026787(0.77)			chr1:186027442-186027805(1.18)		chr1	186027820	186031460	+	Doc2a	double C2-like domains, alpha
288588	chr12:21662888-21663142(1.53)|chr12:21663188-21663884(1.15)	chr12:21662888-21663142(1.17)|chr12:21663188-21663764(0.84)	chr12:21662888-21663764(0.84)	chr12:21662888-21663964(1.08)		chr12:21662888-21663142(0.7)	chr12	21658405	21663958	-	Polr2j	polymerase (RNA) II (DNA directed) polypeptide J
360919							chr14	18992806	19020778	-	LOC360919	similar to alpha-fetoprotein
294232				chr20:3025493-3025936(0.94)	chr20:3026721-3027248(1.08)	chr20:3025271-3025936(0.6)	chr20	3009751	3022942	-	Dhx16	DEAH (Asp-Glu-Ala-His) box polypeptide 16
303403	chr10:74584859-74585329(1.92)|chr10:74583375-74583933(1.01)	chr10:74584859-74585422(1.43)|chr10:74583670-74584024(0.73)	chr10:74585079-74585422(1.36)				chr10	74498273	74584128	-	Med13	mediator complex subunit 13
299739	chr7:31349878-31350334(2.28)|chr7:31348576-31349051(1.06)	chr7:31349778-31350131(1.8)|chr7:31348576-31349051(0.72)	chr7:31349878-31350334(1.89)|chr7:31348576-31349051(0.71)	chr7:31349778-31350334(1.73)|chr7:31347975-31349051(1.29)	chr7:31349878-31350334(1.76)	chr7:31349878-31350334(1.15)|chr7:31347775-31348304(0.81)|chr7:31348576-31349051(0.67)	chr7	31349356	31376151	+	Ndufa12	NADH dehydrogenase (ubiquinone) 1 alpha subcomplex, 12
294975	chr2:123051800-123052166(1.72)|chr2:123051010-123051459(1.34)	chr2:123051800-123052257(1.21)|chr2:123050591-123051459(0.93)	chr2:123051410-123052166(1.1)|chr2:123050591-123051259(0.76)	chr2:123050011-123051459(1.38)|chr2:123049156-123049590(1.02)	chr2:123050011-123051459(1.63)|chr2:123051800-123052166(1.09)	chr2:123050011-123051259(1.09)	chr2	123051591	123062494	+	Exosc9	exosome component 9
303456	chr10:82543643-82544972(1.87)|chr10:82541706-82542051(1.67)	chr10:82543643-82544279(1.43)|chr10:82541596-82542051(1.19)	chr10:82543643-82544672(1.42)|chr10:82541596-82541950(0.98)	chr10:82541596-82542051(0.99)|chr10:82543643-82544590(0.93)	chr10:82541706-82542051(1.07)|chr10:82543643-82544672(0.97)	chr10:82543643-82544672(0.64)	chr10	82515697	82542665	-	Utp18	UTP18, small subunit (SSU) processome component, homolog (yeast)
494289							chr1	73698971	73699917	+	Vom1r62	vomeronasal 1 receptor, 62
502316	chr1:85127302-85127749(1.98)	chr1:85127412-85127844(1.61)	chr1:85127302-85127749(1.57)|chr1:85130607-85131056(0.77)	chr1:85130492-85131056(2.12)|chr1:85127412-85127749(2)	chr1:85130492-85131161(1.96)|chr1:85127302-85127749(1.96)	chr1:85130292-85130761(1.6)|chr1:85127097-85127749(1.12)	chr1	85114500	85127961	-	RGD1563239	similar to Zinc finger protein 566
498278	chr13:86992582-86993839(1.4)|chr13:86991490-86992224(1.22)|chr13:86995565-86996037(0.89)	chr13:86993093-86993839(1.09)|chr13:86991766-86992115(0.81)|chr13:86995290-86996447(0.53)	chr13:86993093-86993839(0.8)|chr13:86994290-86994914(0.64)|chr13:86991376-86992224(0.61)	chr13:86995290-86996037(1.32)|chr13:86993093-86993839(1.27)|chr13:86994290-86994914(1.22)|chr13:86991490-86991918(1.01)	chr13:86995290-86995714(1.54)|chr13:86993093-86993839(1.39)|chr13:86995888-86996527(1.24)|chr13:86994290-86994914(1.19)	chr13:86994290-86994829(1.07)|chr13:86995190-86995614(1.01)|chr13:86996168-86996527(1.01)	chr13	86995645	87012470	+	RGD1562658	similar to RIKEN cDNA 1700009P17
116726							chr1	87976439	87999101	+	Slc7a9	solute carrier family 7 (cationic amino acid transporter, y+ system), member 9
24214	chr10:56423804-56425044(1.11)	chr10:56424002-56425044(0.89)	chr10:56424699-56425044(0.64)	chr10:56424002-56425044(1.15)	chr10:56423397-56425044(1.29)		chr10	56418322	56424465	-	Atp1b2	ATPase, Na+/K+ transporting, beta 2 polypeptide
363676				chr10:87369678-87370448(1.15)	chr10:87369678-87370448(1.45)	chr10:87370899-87371733(0.57)	chr10	87370696	87379595	+	Zpbp2	zona pellucida binding protein 2
305454	chr14:82159009-82159363(1.23)|chr14:82157363-82157794(1.03)	chr14:82158914-82159248(1.01)|chr14:82157465-82157794(0.82)	chr14:82156964-82157794(0.56)	chr14:82157363-82157794(0.9)	chr14:82158914-82159363(1.29)		chr14	82158572	82245071	+	Zfyve28	zinc finger, FYVE domain containing 28
294693	chr2:31311801-31312332(1.82)|chr2:31312798-31313232(0.86)	chr2:31311701-31312332(1.39)|chr2:31312798-31313232(0.68)	chr2:31311801-31312237(1.13)	chr2:31311801-31312332(1.94)|chr2:31313581-31313959(1.59)|chr2:31312798-31313232(1.13)	chr2:31311701-31312332(1.78)|chr2:31312798-31313232(1.39)|chr2:31313581-31314042(1.19)	chr2:31311701-31312332(0.92)|chr2:31312798-31313959(0.86)	chr2	31284754	31312475	-	Gtf2h2	general transcription factor IIH, polypeptide 2
306079							chr15	61380518	61392824	+	LOC306079	similar to RIKEN cDNA 3100001N19
294235	chr20:3076571-3077227(1.48)|chr20:3077381-3078223(1.12)	chr20:3076476-3078332(1.13)|chr20:3081414-3081953(0.78)	chr20:3077786-3078223(0.88)	chr20:3077983-3078332(1.82)|chr20:3081414-3081953(1.65)|chr20:3076571-3077227(1.43)	chr20:3077983-3078332(1.84)|chr20:3081414-3081953(1.62)|chr20:3076476-3077227(1.19)	chr20:3077983-3078527(1.13)|chr20:3081414-3081953(0.8)	chr20	3076574	3077744	-	Ier3	immediate early response 3
300603							chr8	42322122	42323067	-	Olr1302	olfactory receptor 1302
257648					chr3:3040299-3041047(1.01)		chr3	2873390	3039747	-	Cacna1b	calcium channel, voltage-dependent, N type, alpha 1B subunit
192117	chr20:5175356-5175810(2.14)|chr20:5177342-5178299(1.89)|chr20:5187191-5187640(1.73)|chr20:5179529-5180248(1.63)|chr20:5187903-5189132(1.43)|chr20:5178820-5179373(1.27)|chr20:5190602-5191040(1.22)|chr20:5180542-5180898(0.92)|chr20:5174352-5175197(0.87)	chr20:5175466-5175810(1.9)|chr20:5177342-5178200(1.59)|chr20:5187191-5187850(1.44)|chr20:5188188-5188857(1.4)|chr20:5190602-5191040(1.2)|chr20:5174352-5175197(1.01)|chr20:5180542-5180898(1.01)|chr20:5178820-5179883(0.97)	chr20:5175043-5175692(1.33)|chr20:5180299-5180898(1.2)|chr20:5179529-5179883(1.14)|chr20:5187191-5188938(1.07)|chr20:5177949-5178299(1.07)|chr20:5177342-5177894(0.91)	chr20:5177342-5178299(2.26)|chr20:5187191-5188938(1.93)|chr20:5179529-5180248(1.6)|chr20:5190187-5191040(1.54)|chr20:5175356-5175810(1.38)|chr20:5174352-5175197(0.83)	chr20:5177342-5178299(2.16)|chr20:5187191-5187640(1.84)|chr20:5179529-5180898(1.67)|chr20:5190602-5191040(1.57)|chr20:5178820-5179373(1.3)|chr20:5188688-5189132(1.3)|chr20:5175356-5175692(1.24)	chr20:5177342-5178299(1.47)|chr20:5179529-5180898(1)|chr20:5187191-5187640(0.93)|chr20:5188188-5188938(0.7)|chr20:5175148-5175810(0.67)	chr20	5178522	5208449	+	Syngap1	synaptic Ras GTPase activating protein 1 homolog (rat)
292768	chr1:84373890-84374245(1.66)|chr1:84374438-84374967(1.55)	chr1:84374001-84374782(1.09)	chr1:84373890-84374245(0.84)|chr1:84374438-84374967(0.77)|chr1:84368486-84368916(0.7)	chr1:84374001-84374967(1.6)|chr1:84372934-84373939(0.86)	chr1:84373315-84374245(1.68)|chr1:84374438-84374967(1.35)|chr1:84368486-84368916(1.12)	chr1:84374628-84374967(0.68)	chr1	84373709	84383870	+	Yif1b	Yip1 interacting factor homolog B (S. cerevisiae)
117540			chr8:97207224-97207474(0.63)				chr8	97206387	97226724	+	Plscr1	phospholipid scramblase 1
301082							chr8	127951810	127988666	-	Cdcp1	CUB domain containing protein 1
299685			chr7:20043354-20043998(0.67)|chr7:20044889-20045431(0.64)	chr7:20045074-20045538(1.45)	chr7:20045294-20045643(1.37)	chr7:20044779-20045538(0.74)	chr7	19987070	20044349	+	Bpil2	bactericidal/permeability-increasing protein-like 2
293227							chr1	160970407	160971390	+	Olr84	olfactory receptor 84
297442							chr4	124818345	124819364	-	V1ra14	vomeronasal 1 receptor, A14
25514	chr5:14910236-14910884(1.82)	chr5:14910236-14910774(1.58)	chr5:14910236-14910774(1.17)	chr5:14910236-14910774(1.37)|chr5:14911715-14912325(1.1)	chr5:14910236-14910774(1.19)|chr5:14911715-14912524(0.98)	chr5:14910236-14910774(0.64)	chr5	14882195	14911284	-	Lypla1	lysophospholipase 1
295686	chr3:61555439-61555694(1.11)|chr3:61553505-61554054(1)	chr3:61555439-61555694(0.99)|chr3:61553620-61554054(0.87)	chr3:61553505-61554054(0.77)	chr3:61553620-61554054(1.6)|chr3:61552476-61553069(1.05)	chr3:61553505-61554054(1.71)	chr3:61553505-61554054(1.22)|chr3:61552296-61553069(0.73)	chr3	61554631	61610921	+	Ube2e3	ubiquitin-conjugating enzyme E2E 3, UBC4/5 homolog (yeast)
84404	chr6:79708335-79708784(1.75)|chr6:79706274-79706708(1.51)|chr6:79707365-79707878(1.27)	chr6:79706274-79706708(1.26)|chr6:79708635-79709094(1.26)|chr6:79707679-79708094(1.11)	chr6:79706170-79706708(1.26)|chr6:79708735-79709291(1.23)	chr6:79708540-79709015(1.9)|chr6:79707679-79708302(1.47)|chr6:79706380-79706708(1.37)	chr6:79707565-79708784(1.55)|chr6:79706274-79706708(1.4)	chr6:79708635-79709094(0.97)|chr6:79706170-79706708(0.69)	chr6	79708412	79722043	+	Sip1	survival of motor neuron protein interacting protein 1
303321		chr10:64865035-64865294(0.69)		chr10:64865035-64865809(1.37)|chr10:64867658-64868810(1.1)|chr10:64866619-64867217(1.04)	chr10:64865035-64865907(1.56)|chr10:64867558-64868500(1.29)|chr10:64866534-64866898(1.18)	chr10:64865035-64865294(0.74)|chr10:64867558-64869442(0.67)|chr10:64866619-64867217(0.61)	chr10	64864942	64866105	-	Fam58b	family with sequence similarity 58, member B
114522		chr12:17860646-17861215(0.7)					chr12	17865272	17896992	+	Stag3	stromal antigen 3
295739							chr3	69170846	69171769	+	Olr469	olfactory receptor 469
498353	chr14:36058151-36058492(1.42)|chr14:36058931-36059785(1.08)	chr14:36059251-36059785(1.01)|chr14:36058151-36058492(0.71)	chr14:36058151-36058492(0.89)|chr14:36059541-36059785(0.63)	chr14:36058151-36058492(1.75)	chr14:36058151-36058492(1.55)	chr14:36058151-36058492(0.96)	chr14	36058697	36386250	+	Scfd2	sec1 family domain containing 2
288718	chr19:14307968-14308574(1.5)|chr19:14306620-14307217(1.22)	chr19:14306620-14307217(0.92)|chr19:14307668-14308671(0.81)	chr19:14307968-14308574(0.97)|chr19:14306405-14306919(0.67)	chr19:14305403-14306919(1.48)|chr19:14307668-14308671(0.87)	chr19:14305995-14306683(1.45)|chr19:14305610-14305944(1.1)	chr19:14303470-14304544(0.76)|chr19:14306405-14306919(0.73)	chr19	14307575	14319807	+	Tfip11	tuftelin interacting protein 11
314262	chr6:101664602-101665065(1.85)	chr6:101664602-101665065(1.22)|chr6:101663177-101663776(0.85)	chr6:101664723-101665065(0.99)|chr6:101662997-101663776(0.65)	chr6:101664918-101665177(1.84)|chr6:101662297-101663776(1.42)|chr6:101660052-101660902(1)	chr6:101664602-101665065(1.81)|chr6:101662597-101663776(1.35)|chr6:101660052-101661006(1.14)	chr6:101664918-101665177(1.25)|chr6:101662597-101663236(0.73)	chr6	101664128	101714247	+	Plekhh1	pleckstrin homology domain containing, family H (with MyTH4 domain) member 1
304802	chr13:46858432-46858809(0.98)|chr13:46859854-46860303(0.89)	chr13:46858432-46858809(0.77)|chr13:46860034-46860503(0.67)	chr13:46857642-46858481(0.67)	chr13:46858432-46858809(1.67)|chr13:46861832-46862381(1.52)|chr13:46857642-46858198(1.37)|chr13:46859939-46860403(1.27)	chr13:46857742-46858481(1.69)|chr13:46861732-46862081(1.64)|chr13:46859939-46860503(1.39)	chr13:46857642-46858809(1.26)|chr13:46861932-46862381(1.17)|chr13:46859854-46860503(0.78)	chr13	46846755	46858100	-	Optc	opticin
83567	chr7:119556912-119557929(1.48)	chr7:119556912-119557929(1.08)	chr7:119557313-119557929(0.77)	chr7:119557313-119557929(1.45)	chr7:119557313-119558181(1.15)		chr7	119557140	119559619	+	Mchr1	melanin-concentrating hormone receptor 1
302998	chr10:15138624-15139373(1.01)|chr10:15134388-15135120(0.91)	chr10:15138624-15139078(0.85)|chr10:15144784-15145533(0.69)	chr10:15138624-15138978(0.75)	chr10:15138734-15139078(1.43)|chr10:15134388-15135230(1.37)	chr10:15134991-15135335(1.56)|chr10:15138624-15139078(1.34)|chr10:15144704-15145456(0.86)	chr10:15134991-15135335(0.84)|chr10:15138434-15138978(0.77)	chr10	15139986	15150813	+	RGD1307155	similar to CG18661-PA
315222	chr7:127793470-127794637(1.22)|chr7:127791870-127792929(1.22)	chr7:127791870-127792435(1.12)|chr7:127794483-127794825(0.84)|chr7:127793470-127794229(0.72)	chr7:127793470-127794140(0.51)	chr7:127791980-127792435(1.29)|chr7:127793470-127794229(1.17)|chr7:127794588-127795029(1.12)	chr7:127791870-127792435(1.43)|chr7:127794588-127795029(1.43)|chr7:127793686-127794229(1.26)|chr7:127795485-127796616(0.88)	chr7:127793380-127793919(0.84)|chr7:127795265-127795734(0.64)|chr7:127795960-127796493(0.64)	chr7	127790207	127792734	-	Arsa	arylsulfatase A
298317	chrX:7991150-7991490(1.87)|chrX:7992954-7993563(0.93)	chrX:7991150-7991490(1.35)	chrX:7991055-7991490(1.24)|chrX:7993044-7993765(0.66)	chrX:7993044-7993563(1.7)	chrX:7992954-7993563(1.55)|chrX:7991150-7991490(1.1)	chrX:7993044-7993765(0.94)	chrX	7981686	7992372	-	Ube2a	ubiquitin-conjugating enzyme E2A (RAD6 homolog)
171018	chr4:161130313-161130762(1.62)|chr4:161127897-161128834(1.28)|chr4:161125892-161127847(1.03)	chr4:161130113-161130657(1.54)|chr4:161127192-161128834(0.99)|chr4:161125892-161127162(0.8)	chr4:161130313-161130762(0.96)|chr4:161126512-161127162(0.93)|chr4:161127192-161128534(0.73)|chr4:161125892-161126449(0.67)	chr4:161130113-161130762(1.64)|chr4:161126592-161128834(1.43)	chr4:161130113-161130547(1.7)|chr4:161126807-161128963(1.44)	chr4:161128387-161128963(1.23)|chr4:161126312-161127245(0.94)|chr4:161127590-161128039(0.94)|chr4:161158851-161159987(0.71)	chr4	161130020	161158850	+	Zfp384	zinc finger protein 384
303010	chr10:16026253-16026695(2.32)|chr10:16027437-16028010(2.22)|chr10:16028356-16028906(0.96)	chr10:16026147-16026695(1.85)|chr10:16027332-16028010(1.62)	chr10:16026253-16026807(1.69)|chr10:16027332-16027880(1.12)	chr10:16026253-16026695(1.7)|chr10:16027437-16028010(1.7)|chr10:16028356-16030317(1.26)	chr10:16028356-16029420(1.45)|chr10:16026253-16026695(1.34)|chr10:16027437-16028010(1.29)|chr10:16029456-16030936(1.02)	chr10:16029561-16031008(1.18)|chr10:16026253-16026807(1.08)|chr10:16028477-16029123(0.64)	chr10	15968781	16026700	-	Cpeb4	cytoplasmic polyadenylation element binding protein 4
296649	chr3:13814240-13814743(1.27)	chr3:13810373-13810722(0.75)	chr3:13815061-13815515(0.8)|chr3:13810458-13810827(0.73)	chr3:13810373-13810722(1.82)	chr3:13810373-13810722(1.71)	chr3:13810458-13810827(1.09)	chr3	13790808	13811327	-	Rabepk	Rab9 effector protein with kelch motifs
298019	chr5:74770354-74770734(1.3)	chr5:74770354-74770636(1.14)				chr5:74770354-74770636(0.78)	chr5	74716086	74771424	-	Ctnnal1	catenin (cadherin associated protein), alpha-like 1
500911	chr7:121152390-121152839(1.48)|chr7:121126913-121127383(1.06)	chr7:121152600-121152959(1.4)|chr7:121126913-121127268(1.04)|chr7:121124310-121126080(0.76)	chr7:121124619-121125582(0.84)|chr7:121126913-121127597(0.77)|chr7:121152390-121152839(0.74)	chr7:121152390-121152839(1.23)|chr7:121124235-121124983(0.84)	chr7:121152390-121152839(1.15)	chr7:121124235-121125368(0.61)|chr7:121126913-121127597(0.61)	chr7	121126465	121153421	+	Serhl2	serine hydrolase-like 2
29205	chr7:118328535-118328966(1.48)	chr7:118328627-118329189(1.2)	chr7:118328627-118328966(0.88)	chr7:118328627-118328966(1.45)	chr7:118328627-118328966(1.59)		chr7	118328187	118351610	+	Syngr1	synaptogyrin 1
297705	chr4:177820034-177820788(1.18)|chr4:177816958-177817484(0.88)	chr4:177820034-177820493(1.1)|chr4:177816958-177817294(0.73)|chr4:177822055-177822308(0.62)	chr4:177820159-177821198(0.73)|chr4:177819051-177819408(0.57)	chr4:177820034-177820788(1.27)	chr4:177819834-177821198(1.23)	chr4:177821859-177822203(0.71)	chr4	177821214	177876673	+	Aebp2	AE binding protein 2
296099	chr3:108070237-108070671(1.53)|chr3:108071630-108072076(1.22)	chr3:108070237-108070671(1.1)|chr3:108071630-108072076(0.95)	chr3:108071630-108072076(0.93)|chr3:108070237-108070671(0.77)	chr3:108071630-108072076(2.1)	chr3:108071630-108072076(1.92)	chr3:108071630-108072076(1.12)	chr3	107994424	108071133	-	Tp53bp1	tumor protein p53 binding protein 1
360569	chr10:63599263-63599797(2.12)|chr10:63600563-63600917(1.11)	chr10:63599163-63599797(1.54)|chr10:63600563-63600917(0.96)	chr10:63599263-63599797(1.29)	chr10:63599463-63600011(1.87)|chr10:63600468-63600917(1.37)	chr10:63599463-63600101(1.88)|chr10:63600468-63600917(1.39)	chr10:63599163-63599797(0.74)	chr10	63600151	63600929	+	RGD1309077	similar to putative RNA methyltransferase
156767							chr5	163666540	163697484	-	Tnfrsf1b	tumor necrosis factor receptor superfamily, member 1b
499891	chr3:118466456-118467114(1.69)|chr3:118467855-118468228(1.64)	chr3:118466456-118466711(1.77)|chr3:118467855-118468407(1.1)	chr3:118466456-118466820(1.13)|chr3:118467965-118468407(0.97)|chr3:118469154-118469507(0.73)	chr3:118466456-118466820(2.43)|chr3:118469269-118469702(1.38)|chr3:118467770-118468228(1.32)	chr3:118466456-118466820(2.29)|chr3:118467855-118468228(1.71)|chr3:118469154-118469507(1.55)	chr3:118469269-118469702(1.09)|chr3:118466456-118466820(1.02)|chr3:118470119-118471782(0.66)|chr3:118467855-118468407(0.66)	chr3	118334337	118467517	-	RGD1565616	RGD1565616
24498							chr4	456798	461376	-	Il6	interleukin 6
293544							chr1	177750348	177782699	-	Pdilt	protein disulfide isomerase-like, testis expressed
365875	chr2:191002365-191003008(0.86)|chr2:191003256-191004019(0.86)		chr2:191003560-191004119(0.53)	chr2:191003650-191004214(1.28)|chr2:191002365-191003008(0.92)	chr2:191003650-191004214(1.48)	chr2:191003870-191004214(0.73)	chr2	191002402	191003416	-	Bola1	bolA homolog 1 (E. coli)
116597	chr8:27996769-27997409(0.82)		chr8:27996769-27997319(0.73)	chr8:27996150-27997194(0.98)	chr8:27996150-27997409(1.22)		chr8	27996300	28509064	+	Opcml	opioid binding protein/cell adhesion molecule-like
310512	chr2:159850757-159852114(1.58)	chr2:159850757-159852206(1.11)	chr2:159850757-159852206(0.8)	chr2:159850757-159852114(1.33)	chr2:159850757-159852206(1.73)	chr2:159850757-159852206(0.82)	chr2	159851266	159876465	+	Nmd3	NMD3 homolog (S. cerevisiae)
360821	chr12:42538542-42539496(1.34)|chr12:42537212-42537799(0.95)	chr12:42538542-42539276(0.81)|chr12:42537212-42537799(0.81)|chr12:42536021-42536470(0.73)	chr12:42538542-42539276(0.94)|chr12:42537212-42537799(0.9)				chr12	42538201	42546172	+	Gatc	glutamyl-tRNA(Gln) amidotransferase, subunit C homolog (bacterial)
442921							chr10	4814766	4815281	+	Prm3	protamine 3
63847	chr8:48324281-48324720(1.54)|chr8:48323266-48323625(1.23)	chr8:48324281-48324720(1.12)|chr8:48323086-48323625(1.04)	chr8:48324386-48324720(0.96)|chr8:48323185-48323625(0.93)	chr8:48324386-48324720(1.63)|chr8:48323086-48323525(1.46)	chr8:48324386-48324720(1.8)|chr8:48323086-48323625(1.7)	chr8:48324463-48324920(0.93)|chr8:48322737-48323625(0.8)	chr8	48323817	48371958	+	Fxyd6	FXYD domain-containing ion transport regulator 6
363139	chr8:112789988-112790348(1.69)|chr8:112791792-112792148(1.49)|chr8:112790804-112791456(1.02)|chr8:112793575-112793928(0.97)|chr8:112794284-112794733(0.92)	chr8:112789988-112790853(1.58)|chr8:112791407-112792033(1.39)|chr8:112794599-112795035(0.88)|chr8:112799173-112799519(0.81)|chr8:112793575-112793928(0.73)	chr8:112789988-112791243(1.43)|chr8:112791407-112792148(1)|chr8:112793155-112793928(0.83)	chr8:112789988-112790348(1.68)|chr8:112791407-112791841(1.57)|chr8:112793055-112793928(0.98)	chr8:112789988-112790853(1.7)|chr8:112791684-112792033(1.59)|chr8:112793155-112793928(0.95)	chr8:112789988-112790348(1.16)|chr8:112791684-112792033(0.93)|chr8:112793155-112793718(0.8)	chr8	112794226	112798584	+	Zmynd10	zinc finger, MYND-type containing 10
304007	chr11:45659672-45659996(2.01)|chr11:45659063-45659611(1.26)	chr11:45659672-45659996(1.4)|chr11:45659063-45659611(0.87)	chr11:45659672-45659996(1.4)	chr11:45659672-45659996(1.94)	chr11:45659672-45659996(2.09)|chr11:45659063-45659611(1.31)	chr11:45659672-45659996(1.38)|chr11:45657317-45657938(0.71)|chr11:45656122-45656657(0.68)	chr11	45658902	45687089	+	Cep97	centrosomal protein 97kDa
24408					chr3:3480713-3481305(1.28)|chr3:3482159-3482493(1.12)	chr3:3480713-3481305(0.66)	chr3	3453783	3480381	-	Grin1	glutamate receptor, ionotropic, N-methyl D-aspartate 1
360985	chr14:103161162-103162277(1.18)	chr14:103161827-103162277(0.97)	chr14:103161428-103162277(0.69)	chr14:103161617-103162277(1.91)	chr14:103161428-103162354(1.71)	chr14:103161428-103161769(1.13)	chr14	103162309	103167728	+	Tmem17	transmembrane protein 17
300724	chr8:58751999-58752337(2.1)|chr8:58750897-58751348(1.59)	chr8:58751999-58752337(1.5)|chr8:58750897-58751348(1.23)	chr8:58751999-58752337(1.06)|chr8:58750897-58751228(0.66)	chr8:58750316-58751348(2)|chr8:58751999-58752337(1.9)	chr8:58750316-58751348(2.01)|chr8:58751999-58752337(1.64)	chr8:58750106-58751348(1.16)|chr8:58752099-58752653(0.76)	chr8	58751583	58767612	+	Fbxo22	F-box protein 22
246331	chr19:58332321-58332771(1.22)	chr19:58332201-58332565(1.03)	chr19:58332201-58332565(0.63)	chr19:58331121-58331460(1.53)|chr19:58332321-58332771(1.48)	chr19:58332201-58332565(2.05)|chr19:58331006-58331460(1.35)	chr19:58332201-58332565(0.89)|chr19:58330274-58331055(0.79)	chr19	58332003	58487681	+	Nrp1	neuropilin 1
85309					chr1:143011392-143012070(1.01)	chr1:143011512-143012070(0.75)|chr1:143013192-143013861(0.61)	chr1	142936378	143010358	-	Folh1	folate hydrolase 1
363041							chr8	35407989	35410730	-	Pate4	prostate and testis expressed 4
303553	chr10:90494865-90495789(1.31)|chr10:90493870-90494216(1.26)|chr10:90489909-90490948(1.06)	chr10:90489909-90490948(1.04)|chr10:90494865-90495319(1.04)|chr10:90493870-90494216(1)	chr10:90494371-90495019(0.81)	chr10:90493870-90494420(1.54)|chr10:90494865-90495404(1.43)|chr10:90489220-90490948(1.26)	chr10:90489909-90490948(1.45)|chr10:90493870-90494216(1.23)|chr10:90494770-90495789(1.13)	chr10:90494770-90495319(1.01)	chr10	90493476	90497048	+	Rnd2	Rho family GTPase 2
298724							chr7	6050690	6051576	+	Olr990	olfactory receptor 990
293098	chr1:145893836-145894190(1.88)|chr1:145894848-145895617(1.45)	chr1:145893936-145894285(1.81)|chr1:145894848-145895395(0.97)	chr1:145893641-145894097(1.24)|chr1:145894848-145895709(0.87)	chr1:145895043-145895617(1.6)|chr1:145893836-145894190(1.49)	chr1:145893936-145894388(1.68)|chr1:145894848-145895617(1.68)	chr1:145894848-145895617(1.05)|chr1:145893641-145894190(0.75)	chr1	145664796	145894704	-	Tmem135	transmembrane protein 135
311114	chr3:51964699-51965055(1.16)	chr3:51964699-51965055(0.75)	chr3:51964699-51965055(0.63)	chr3:51964699-51965055(1.6)|chr3:51964005-51964521(1.16)	chr3:51964699-51965055(1.92)|chr3:51964005-51964521(1.12)	chr3:51964699-51965055(1.15)	chr3	51964758	51978330	+	Klhl23	kelch-like 23 (Drosophila)
300802	chr8:71144166-71144734(1.38)|chr8:71142766-71143327(1.28)	chr8:71144166-71144530(1.04)|chr8:71142861-71143327(0.88)	chr8:71144271-71144734(0.73)|chr8:71142861-71143327(0.7)	chr8:71142861-71143230(1.9)|chr8:71144271-71144734(1.19)	chr8:71142861-71143230(1.86)|chr8:71144271-71144734(1.38)	chr8:71142681-71143230(0.93)	chr8	71122680	71143726	-	Aph1b	anterior pharynx defective 1 homolog B (C. elegans)
297666							chr4	168746811	168764199	-	Klra5	killer cell lectin-like receptor, subfamily A, member 5
690593							chr1	60272154	60301547	+	Vom2r13	vomeronasal 2 receptor, 13
311338	chr3:106299772-106300325(1.27)	chr3:106298772-106300325(0.83)	chr3:106298772-106299215(0.63)	chr3:106298972-106300748(1.49)	chr3:106298972-106300325(1.23)	chr3:106298862-106299301(0.66)	chr3	106278215	106299720	-	Rpap1	RNA polymerase II associated protein 1
499956	chr3:170720134-170720459(1.32)|chr3:170720933-170721273(0.95)	chr3:170720134-170720459(0.95)|chr3:170720933-170721764(0.75)	chr3:170723849-170724317(0.6)	chr3:170720933-170722493(1.6)|chr3:170720029-170720459(1.6)	chr3:170720029-170720459(1.87)|chr3:170720534-170721764(1.39)	chr3:170721134-170721764(0.66)	chr3	170707802	170720880	-	Uckl1	uridine-cytidine kinase 1-like 1
100188933	chr20:43279464-43279896(1.73)	chr20:43279464-43279896(1.32)	chr20:43279549-43279896(0.88)|chr20:43280666-43281519(0.65)	chr20:43279549-43279896(2.2)	chr20:43279464-43279896(1.73)	chr20:43279549-43279896(1.2)|chr20:43278660-43279006(0.7)	chr20	43266782	43279959	-	LOC100188933	hypothetical protein LOC100188933
50938							chr8	35238898	35291743	+	Cdon	Cdon homolog (mouse)
295980							chr3	91716408	91896083	+	Dcdc5	doublecortin domain containing 5
79254							chrX	27515008	27524606	-	Akap4	A kinase (PRKA) anchor protein 4
25367	chr20:11615745-11616322(1.07)	chr20:11615745-11616322(0.74)	chr20:11614645-11615289(0.78)|chr20:11615545-11616322(0.62)	chr20:11614855-11615594(0.99)	chr20:11615345-11616322(1.3)	chr20:11614855-11615289(0.8)	chr20	11616717	11747294	+	Adarb1	adenosine deaminase, RNA-specific, B1
362750	chr6:91977051-91977603(1.8)|chr6:91975291-91976474(1.7)|chr6:91977761-91978383(1.51)	chr6:91977051-91977603(1.44)|chr6:91977761-91978383(1.33)|chr6:91974996-91976554(1.26)	chr6:91976936-91978383(1.53)|chr6:91976129-91976554(1.02)|chr6:91975181-91975634(0.78)	chr6:91976210-91976554(1.58)|chr6:91976936-91977487(1.53)|chr6:91977761-91978383(1.53)|chr6:91974996-91975436(1.16)	chr6:91976210-91976554(1.6)|chr6:91977436-91978503(1.6)|chr6:91974996-91975436(1.35)	chr6:91975096-91975436(1.07)|chr6:91976210-91976654(0.94)|chr6:91976936-91978383(0.8)	chr6	91979259	92077661	+	Atl1	atlastin GTPase 1
79223	chrX:72492353-72493002(1.02)|chrX:72493873-72494217(0.98)	chrX:72492353-72493002(0.72)|chrX:72493873-72494217(0.66)		chrX:72493873-72494709(1.07)	chrX:72493873-72494620(1.14)		chrX	72416871	72493296	-	Gk	glycerol kinase
362115	chr3:11863168-11863597(1.11)			chr3:11861058-11861422(1.27)	chr3:11862968-11863597(1.17)|chr3:11861058-11861422(1.12)		chr3	11862603	11912117	+	Fam129b	family with sequence similarity 129, member B
289468							chr14	10080190	10094521	+	Fam175a	family with sequence similarity 175, member A
362809	chr7:1350078-1350552(2.01)|chr7:1351648-1352282(1.06)	chr7:1350223-1350552(1.6)|chr7:1349498-1350131(0.68)	chr7:1349978-1350552(1.31)	chr7:1350223-1350552(2.68)|chr7:1349578-1350131(1.4)	chr7:1350223-1350552(2.25)	chr7:1350078-1350552(1.52)	chr7	1351205	1368857	+	Ptges3	prostaglandin E synthase 3 (cytosolic)
293609							chr1	200857965	200858896	+	Olr315	olfactory receptor 315
294674	chr2:27614921-27615410(1.77)|chr2:27613685-27614288(1.2)|chr2:27671232-27671681(1.15)	chr2:27614829-27615286(1.36)|chr2:27671232-27671681(1.04)|chr2:27613685-27614039(0.96)|chr2:27615628-27616554(0.57)	chr2:27614921-27615410(1.13)|chr2:27615628-27616371(1.03)|chr2:27613685-27614288(0.76)|chr2:27671232-27671681(0.63)	chr2:27615030-27615410(1.89)|chr2:27613685-27614288(0.87)	chr2:27614921-27615410(1.53)|chr2:27671232-27671681(1.19)|chr2:27613785-27614288(1.14)	chr2:27615030-27615410(0.96)	chr2	27444419	27733168	+	Enc1	ectodermal-neural cortex 1
313929	chr6:27472858-27473654(2)|chr6:27475819-27476178(1.51)	chr6:27473002-27473654(1.66)|chr6:27475729-27476178(1.07)	chr6:27472858-27473742(1.23)|chr6:27475729-27476658(1.02)|chr6:27476794-27477891(0.65)	chr6:27475914-27476264(1.84)|chr6:27472858-27473441(1.47)	chr6:27475819-27476178(1.92)|chr6:27473292-27473742(1.19)	chr6:27475729-27476178(1.18)|chr6:27476609-27477146(1.01)|chr6:27472858-27473441(0.76)	chr6	27224395	27473926	-	Ncoa1	nuclear receptor coactivator 1
54227							chr15	36798137	36799628	+	Arpc1b	actin related protein 2/3 complex, subunit 1B
654517							chr9	16975152	17002149	-	Crisp4	cysteine-rich secretory protein 4
293117	chr1:149469142-149469479(1.39)|chr1:149467800-149468242(1.29)	chr1:149469142-149469479(1.13)|chr1:149467900-149468242(0.93)|chr1:149469542-149470192(0.73)	chr1:149467800-149468242(0.94)|chr1:149469142-149470192(0.84)	chr1:149469142-149469479(1.26)	chr1:149469142-149469479(1.29)		chr1	149425864	149468863	-	Ankrd42	ankyrin repeat domain 42
363476	chrX:86941879-86942237(1.47)|chrX:86940669-86941513(1.07)	chrX:86941879-86942237(1.06)|chrX:86940669-86941513(0.72)	chrX:86941984-86942237(0.96)	chrX:86940174-86941513(1.12)	chrX:86941984-86942237(1.51)|chrX:86940884-86941433(1.37)		chrX	86941817	86950079	+	Yipf6	Yip1 domain family, member 6
25694	chr7:93256672-93257026(1.22)	chr7:93256777-93257026(0.72)	chr7:93256572-93256937(0.71)				chr7	93230134	93256139	-	Has2	hyaluronan synthase 2
24924	chr4:64159292-64160255(1.42)	chr4:64159595-64160255(1.21)	chr4:64159292-64159861(1.15)	chr4:64159595-64160255(1.64)|chr4:64160948-64161498(1.16)	chr4:64159407-64160559(1.9)|chr4:64160948-64161498(1.18)	chr4:64159072-64159861(1.07)|chr4:64163628-64164387(0.58)	chr4	64078756	64160135	-	Ptn	pleiotrophin
58961		chr7:74190894-74191248(0.72)	chr7:74191599-74192437(0.71)			chr7:74190894-74191335(0.91)	chr7	74159129	74189447	-	Azin1	antizyme inhibitor 1
295234	chr2:180670127-180670566(1.39)|chr2:180670777-180671310(1.01)	chr2:180670127-180670566(1.21)|chr2:180670777-180671310(0.93)|chr2:180667927-180668460(0.75)|chr2:180666155-180667028(0.61)	chr2:180670127-180670566(0.93)|chr2:180670777-180671310(0.66)|chr2:180667827-180668155(0.63)	chr2:180670018-180670926(1.13)	chr2:180670127-180670476(1.09)		chr2	180665353	180668729	-	Robld3	roadblock domain containing 3
63994	chr1:182235447-182235976(1.5)|chr1:182233925-182234306(1.23)	chr1:182235447-182235976(1.21)|chr1:182234040-182234374(1.13)	chr1:182235347-182236597(0.84)|chr1:182233925-182234374(0.77)	chr1:182235447-182236885(1.6)	chr1:182235447-182236597(1.96)	chr1:182235447-182236675(0.92)|chr1:182236836-182237375(0.71)	chr1	182145315	182234995	-	Arhgap17	Rho GTPase activating protein 17
288795							chr7	3973799	3974733	-	Olr917	olfactory receptor 917
294239	chr20:3830916-3831454(1.02)	chr20:3831021-3831454(1.05)|chr20:3498004-3498345(0.7)			chr20:3830701-3831349(1.19)		chr20	3497237	3498562	-	Ddah2	dimethylarginine dimethylaminohydrolase 2
171352							chr12	17164383	17204589	+	Cyp3a9	cytochrome P450, family 3, subfamily a, polypeptide 9
287241							chr10	34740401	34741337	+	Olr1387	olfactory receptor 1387
171116	chr11:73057370-73057939(1.51)	chr11:73057370-73057939(1.25)	chr11:73057370-73057839(0.8)	chr11:73057690-73058816(1.03)	chr11:73057580-73058816(1.25)		chr11	73005469	73058136	-	Opa1	optic atrophy 1 homolog (human)
246266						chr6:136905349-136905713(0.8)	chr6	136909406	136928801	+	Aspg	asparaginase homolog (S. cerevisiae)
60669							chr12	44056526	44061043	+	Cmklr1	chemokine-like receptor 1
100188944	chr9:73661240-73661574(2.09)|chr9:73659319-73659871(1.07)	chr9:73661240-73661574(1.41)|chr9:73659119-73659871(0.71)	chr9:73661240-73661574(1.79)|chr9:73658939-73659871(0.62)	chr9:73658939-73659871(1.86)|chr9:73661240-73661574(1.86)|chr9:73656546-73657035(1.01)	chr9:73661240-73661574(2)|chr9:73659319-73659871(1.91)	chr9:73659319-73659871(1.47)|chr9:73661240-73661574(1.27)|chr9:73656546-73656896(0.82)|chr9:73657471-73657968(0.78)	chr9	73660823	73697688	+	Pnkd	paroxysmal nonkinesiogenic dyskinesia
24788	chr3:109015687-109016451(1.22)	chr3:109015997-109016451(1.14)	chr3:109015892-109016451(0.7)	chr3:109015687-109016372(1.21)	chr3:109015997-109016451(1.6)	chr3:109015453-109016372(0.82)	chr3	109016829	109048444	+	Sord	sorbitol dehydrogenase
404831							chr3	72746222	72747150	-	Olr652	olfactory receptor 652
64032			chr1:21332383-21333822(0.7)	chr1:21330073-21331322(0.97)	chr1:21330073-21330422(1.35)|chr1:21333288-21333822(1.12)	chr1:21332593-21333722(0.75)	chr1	21327101	21330215	-	Ctgf	connective tissue growth factor
24162	chr3:75559839-75560278(1.9)|chr3:75558934-75559388(1.74)	chr3:75559034-75559388(1.26)|chr3:75559839-75560278(1.26)|chr3:75553300-75554564(0.63)	chr3:75558539-75559168(1.27)|chr3:75559839-75560278(1.07)|chr3:75557390-75557796(0.63)	chr3:75558539-75559388(1.82)|chr3:75559839-75560278(1.76)|chr3:75554515-75556007(1.16)	chr3:75559839-75560278(2.03)|chr3:75558539-75559388(1.92)	chr3:75558539-75559168(1.52)|chr3:75559839-75560278(1.22)|chr3:75557390-75557796(0.96)	chr3	75559521	75568415	+	Acp2	acid phosphatase 2, lysosomal
365924				chr2:217829383-217829748(1.13)	chr2:217829493-217829852(1.14)	chr2:217829493-217829852(0.66)	chr2	217795622	217825516	-	Tmem56	transmembrane protein 56
29170					chr7:138343587-138344135(0.99)		chr7	138347265	138350199	+	Aqp6	aquaporin 6, kidney specific
405034							chr1	215177169	215178106	+	Olr330	olfactory receptor 330
24499	chr2:182127082-182127731(1.44)|chr2:182128688-182129135(1.2)	chr2:182127190-182127731(1.11)|chr2:182128688-182129015(0.93)	chr2:182127190-182128031(1.23)|chr2:182128768-182129135(0.7)	chr2:182127190-182128031(2)|chr2:182128688-182129315(1.38)	chr2:182127190-182127731(1.98)|chr2:182128688-182129015(1.48)	chr2:182127485-182127814(0.99)|chr2:182128688-182129015(0.82)	chr2	182078048	182128135	-	Il6ra	interleukin 6 receptor, alpha
293319							chr1	162571259	162572214	-	Olr172	olfactory receptor 172
317370	chrX:26394041-26394370(1.78)	chrX:26393835-26394370(1.06)	chrX:26393835-26394289(1.15)	chrX:26394041-26394370(2.24)	chrX:26393835-26394370(2.15)|chrX:26391709-26392368(0.82)	chrX:26394041-26394370(1.46)	chrX	26394399	26402277	+	Wdr13	WD repeat domain 13
83709	chr10:66622776-66623224(1.77)|chr10:66618464-66618802(1.46)|chr10:66620869-66621369(1.21)|chr10:66619354-66620118(1.16)	chr10:66622955-66623224(2)|chr10:66618464-66618802(1.16)|chr10:66619354-66619708(0.77)|chr10:66620869-66621593(0.73)|chr10:66621736-66622310(0.73)	chr10:66622955-66623224(1.15)|chr10:66620869-66621369(0.85)|chr10:66621736-66622310(0.68)	chr10:66618464-66618802(1.87)|chr10:66620869-66621203(1.76)|chr10:66619354-66620118(1.48)|chr10:66622456-66623224(1.43)|chr10:66621736-66622310(1.1)	chr10:66618464-66618802(2.25)|chr10:66622955-66623224(2.04)|chr10:66620869-66621203(1.77)|chr10:66619354-66620118(1.56)	chr10:66620869-66621369(1.35)|chr10:66619354-66620208(1.01)|chr10:66618464-66618802(0.94)|chr10:66621976-66623224(0.77)	chr10	66610281	66618923	-	Git1	G protein-coupled receptor kinase interacting ArfGAP 1
116474							chr17	43470805	43476897	-	Prl2a1	Prolactin family 2, subfamily a, member 1
303293	chr10:59682200-59682736(1.77)|chr10:59684027-59684357(1.77)	chr10:59682482-59682826(1.43)|chr10:59684117-59684573(1.23)	chr10:59684117-59684660(1.12)|chr10:59682200-59682736(0.98)	chr10:59682200-59682736(1.87)	chr10:59682482-59682826(1.72)|chr10:59683927-59684357(1.07)	chr10:59682200-59682651(1.04)	chr10	59667011	59683247	-	Cyb5d2	cytochrome b5 domain containing 2
361794	chr20:3626620-3627964(1.83)|chr20:3625290-3625633(1.17)|chr20:3628732-3629479(1.02)|chr20:3623980-3624315(0.92)	chr20:3627520-3627964(1.44)|chr20:3626620-3627474(1.32)|chr20:3625290-3625633(0.93)|chr20:3630653-3631505(0.7)|chr20:3628732-3629159(0.7)	chr20:3626430-3627879(1.33)|chr20:3625205-3625633(0.75)|chr20:3630356-3631298(0.49)	chr20:3627520-3627964(2.04)|chr20:3626920-3627474(1.65)|chr20:3626030-3626367(1.6)|chr20:3624075-3625031(1.49)|chr20:3625205-3625633(1.49)|chr20:3628732-3629159(1.32)	chr20:3627520-3627879(2.05)|chr20:3626030-3626676(1.51)|chr20:3628226-3629159(1.46)|chr20:3625205-3625633(1.3)	chr20:3625684-3627879(1.23)|chr20:3625205-3625633(1.07)	chr20	3629240	3644221	+	Nfkbil1	nuclear factor of kappa light polypeptide gene enhancer in B-cells inhibitor-like 1
288878							chr7	4838934	4839911	+	Olr950	olfactory receptor 950
363109	chr8:91825669-91827033(1.23)|chr8:91827694-91828439(1.18)	chr8:91824634-91827033(1.08)|chr8:91827974-91828325(0.96)	chr8:91825592-91825925(0.8)|chr8:91826574-91827033(0.7)	chr8:91828069-91828439(1.14)	chr8:91827594-91828122(1.22)		chr8	91810222	91827293	-	Pgm3	phosphoglucomutase 3
289928	chr15:14411154-14412327(1.48)	chr15:14411154-14412327(0.99)	chr15:14411069-14412026(0.52)	chr15:14412272-14412845(1.45)|chr15:14411496-14412026(1.23)	chr15:14412272-14412845(1.31)|chr15:14411069-14412026(1.05)		chr15	14395452	14412116	-	RGD1306063	similar to HT021
305428	chr14:77872297-77873146(2.01)|chr14:77874002-77874654(1.91)	chr14:77872804-77873146(1.97)|chr14:77874100-77874654(1.53)	chr14:77874100-77874654(1.78)|chr14:77872086-77872432(1.58)|chr14:77870932-77871314(0.66)|chr14:77876217-77876776(0.56)	chr14:77874100-77874752(1.75)|chr14:77872882-77873246(1.11)	chr14:77874100-77874451(1.55)	chr14:77874100-77874654(1.23)	chr14	77873461	77895156	+	Znf509	zinc finger protein 509
498654							chr16	71652549	71720883	+	Adam5	ADAM metallopeptidase domain 5
306840	chr17:27161768-27162117(2.11)	chr17:27161768-27162117(1.54)|chr17:27162868-27163213(0.77)	chr17:27161768-27162117(2.09)	chr17:27161768-27162117(2.14)|chr17:27162868-27163213(1.56)	chr17:27161768-27162117(2.56)|chr17:27162868-27163213(1.61)	chr17:27161663-27162024(1.6)|chr17:27164372-27164842(0.72)	chr17	27135612	27162715	-	Sirt5	sirtuin (silent mating type information regulation 2 homolog) 5 (S. cerevisiae)
305645			chr15:115963-116496(0.59)		chr15:116053-116404(1.1)	chr15:116053-116404(0.97)|chr15:116808-117342(0.63)	chr15	118947	207783	+	Dlg5	discs, large homolog 5 (Drosophila)
116660				chr9:74543108-74543661(1.11)	chr9:74543308-74543661(1.07)		chr9	74528095	74542756	-	Ptprn	protein tyrosine phosphatase, receptor type, N
362501	chr5:57676361-57676823(1.25)	chr5:57676062-57676823(0.81)	chr5:57678304-57679558(0.6)		chr5:57676062-57676823(0.93)		chr5	57663120	57676619	-	Topors	topoisomerase I binding, arginine/serine-rich
361679	chr1:202228701-202229225(1.45)|chr1:202229296-202229850(1.23)|chr1:202232097-202232846(0.86)	chr1:202228701-202229850(1.13)|chr1:202232097-202232441(0.77)	chr1:202228701-202229025(0.6)	chr1:202228801-202229850(1.14)	chr1:202228701-202229948(0.95)		chr1	202215085	202229746	-	Dusp8	dual specificity phosphatase 8
361120	chr16:17845543-17845877(1.91)|chr16:17847148-17847495(1.32)	chr16:17845543-17845877(1.4)|chr16:17847148-17847495(1.29)	chr16:17845348-17845877(1.04)|chr16:17847148-17847495(0.9)	chr16:17845433-17845877(1.9)	chr16:17845543-17845877(1.93)|chr16:17847148-17847495(1.15)	chr16:17845543-17845877(0.96)	chr16	17846456	17921681	+	Eps15l1	epidermal growth factor receptor pathway substrate 15-like 1
300518	chr8:38655439-38656071(1.28)	chr8:38655439-38656071(0.96)	chr8:38655439-38655968(0.6)	chr8:38655439-38656071(1.3)	chr8:38655439-38655968(1.38)	chr8:38651673-38652357(0.8)|chr8:38652810-38653354(0.63)|chr8:38655439-38655968(0.63)	chr8	38655071	38665022	+	Robo4	roundabout homolog 4 (Drosophila)
361833	chr20:19660887-19661741(1.38)|chr20:19827256-19827825(1.27)	chr20:19660777-19661741(0.97)|chr20:19827376-19827700(0.93)	chr20:19660887-19661741(1.04)|chr20:19827256-19827600(0.88)	chr20:19660887-19661741(1.43)|chr20:19827256-19827825(1.16)	chr20:19660777-19661936(1.35)|chr20:19663335-19663703(1.08)		chr20	19328683	19828196	-	Ank3	ankyrin 3, epithelial
60668	chr17:53801868-53802732(1.33)	chr17:53801868-53802732(1.02)	chr17:53801868-53802427(0.65)	chr17:53802173-53802732(1.1)	chr17:53802173-53802732(1.41)|chr17:53803083-53803423(1.1)		chr17	53558814	53802936	-	Amph	amphiphysin
498873							chr18	56363024	56383507	+	MGC105567	similar to cDNA sequence BC023105
641637							chr16	75606141	75609068	+	Defb40	defensin beta 40
293507		chr1:186477731-186478567(0.73)	chr1:186478811-186479561(0.5)				chr1	186474714	186478580	-	2011-09-01	septin 1
297176	chr4:96380348-96380696(1.33)	chr4:96380433-96380805(0.88)	chr4:96380433-96381012(0.99)|chr4:96378600-96379241(0.61)	chr4:96378794-96379428(1.22)	chr4:96378794-96379428(1.08)	chr4:96378600-96379428(0.94)	chr4	96380038	96386042	+	Mad2l1	MAD2 mitotic arrest deficient-like 1 (yeast)
24668	chr1:206775339-206775903(2.2)|chr1:206777263-206777587(1.13)	chr1:206775339-206775804(1.97)|chr1:206777263-206777587(0.97)	chr1:206775339-206775903(1.47)|chr1:206777163-206777692(0.7)	chr1:206775339-206775804(1.95)|chr1:206772816-206773285(1.89)|chr1:206773616-206774493(1.6)|chr1:206770963-206771389(1.14)	chr1:206775249-206775804(2.02)|chr1:206772816-206773285(1.79)|chr1:206773716-206774493(1.74)|chr1:206771040-206771389(1.35)|chr1:206777263-206777787(1.01)	chr1:206772926-206773285(1.43)|chr1:206775154-206775903(0.92)|chr1:206773716-206774493(0.85)|chr1:206776340-206776704(0.68)|chr1:206771863-206772465(0.65)	chr1	206774718	206778336	+	Ppp1ca	protein phosphatase 1, catalytic subunit, alpha isoform
300630							chr8	42886011	42886939	-	Olr1330	olfactory receptor 1330
294292	chr20:5842163-5842633(1.38)	chr20:5842088-5842413(1.05)	chr20:5842088-5842633(0.91)	chr20:5842088-5842413(1.6)	chr20:5842088-5842413(2.11)|chr20:5842675-5843471(0.86)	chr20:5842088-5842413(1.03)	chr20	5789032	5841633	-	Nudt3	nudix (nucleoside diphosphate linked moiety X)-type motif 3
29428	chr17:82708505-82709575(1.87)	chr17:82708600-82709575(1.39)	chr17:82708505-82709575(0.98)	chr17:82708600-82709575(2.09)|chr17:82706837-82707791(1.46)	chr17:82709045-82709575(1.96)|chr17:82707042-82707599(1.51)	chr17:82708845-82709474(1.34)|chr17:82706837-82708084(0.85)|chr17:82705933-82706680(0.65)	chr17	82708353	83025139	+	Cugbp2	CUG triplet repeat, RNA binding protein 2
317646	chr1:95602649-95603284(2.2)|chr1:95603948-95604498(1.13)|chr1:95600179-95600613(1.02)	chr1:95602934-95603284(2.01)|chr1:95600179-95600613(0.93)|chr1:95607349-95607841(0.85)|chr1:95606476-95606940(0.73)|chr1:95600904-95601350(0.73)	chr1:95602356-95603107(1.41)|chr1:95600059-95600613(0.84)|chr1:95600904-95601248(0.8)|chr1:95604052-95604906(0.6)|chr1:95606178-95606835(0.6)	chr1:95603948-95604402(2.46)|chr1:95602934-95603284(2.35)|chr1:95600179-95600613(1.14)	chr1:95603948-95604906(2.36)|chr1:95602543-95603284(2.02)	chr1:95603833-95604906(1.36)|chr1:95602543-95603184(1.22)|chr1:95600059-95600613(1.02)|chr1:95606178-95606745(0.68)	chr1	95600813	95603504	-	Rpl13a	ribosomal protein L13A
681249	chr13:44449640-44449967(2.01)|chr13:44451133-44452378(1.31)|chr13:44453524-44453868(0.94)	chr13:44449520-44450101(1.48)|chr13:44451829-44452378(1.13)|chr13:44451019-44451386(0.81)	chr13:44449520-44449784(1.6)	chr13:44449520-44449967(1.77)|chr13:44451133-44452378(1.01)	chr13:44449520-44449879(1.59)|chr13:44451829-44452378(1.49)|chr13:44451019-44451386(1.29)	chr13:44449520-44449879(1.01)	chr13	44453796	44469514	+	Fam72a	family with sequence similarity 72, member A
494261							chr1	71256719	71257703	-	Vom1r41	vomeronasal 1 receptor, 41
362029	chr2:213040583-213041140(1.68)	chr2:213040583-213041062(1.18)	chr2:213040703-213041062(0.83)	chr2:213042409-213042866(1.89)	chr2:213042409-213042866(1.53)|chr2:213040583-213041062(1.04)	chr2:213042409-213042766(1.42)|chr2:213043029-213043563(0.86)	chr2	212985675	213041451	-	Agl	amylo-1,6-glucosidase, 4-alpha-glucanotransferase
83588							chr6	34534530	34593882	-	Kcns3	potassium voltage-gated channel, delayed-rectifier, subfamily S, member 3
291439	chr18:71068618-71068958(2.38)|chr18:71067308-71067655(1.09)	chr18:71068618-71068958(1.96)|chr18:71067223-71067655(0.74)	chr18:71068618-71068958(1.17)	chr18:71068618-71068958(1.84)|chr18:71067223-71067655(1.3)	chr18:71068523-71068880(1.79)|chr18:71067223-71067655(1.21)	chr18:71068523-71068880(1.04)	chr18	71068256	71082709	+	Mbd1	methyl-CpG binding domain protein 1
366457							chr5	139185922	139186860	+	Olr858	olfactory receptor 858
361873							chr8	103856173	103881729	-	Cxadrl1	coxsackie virus and adenovirus receptor-like 1
393085	chr18:29826019-29826396(1.39)|chr18:29882948-29884297(1.39)	chr18:29882948-29884297(0.96)|chr18:29826019-29826396(0.81)|chr18:29826732-29827276(0.66)	chr18:29826019-29826396(0.7)|chr18:29883033-29883589(0.64)	chr18:29882634-29883397(1.19)|chr18:29883643-29884187(1.08)	chr18:29882634-29883397(1.16)|chr18:29826019-29826396(1.11)	chr18:29882054-29883397(0.69)	chr18	29661559	29928030	+	Pcdha1	protocadherin alpha 1
287953	chr11:84734071-84735898(1.96)|chr11:84737155-84738299(1.76)	chr11:84734959-84735898(1.59)|chr11:84736850-84737614(1.59)|chr11:84734171-84734603(0.95)|chr11:84739144-84739689(0.72)|chr11:84733049-84733418(0.68)	chr11:84737360-84737699(1.4)|chr11:84734071-84735898(1.1)|chr11:84737950-84738524(0.7)	chr11:84734071-84735898(1.84)	chr11:84733746-84735898(1.78)|chr11:84736850-84737699(0.94)	chr11:84735369-84735898(0.81)|chr11:84737360-84737699(0.81)|chr11:84734071-84734603(0.64)	chr11	84731490	84736099	-	Trmt2a	TRM2 tRNA methyltransferase 2 homolog A (S. cerevisiae)
314330	chr6:111075862-111076311(2.09)|chr6:111074172-111075313(1.56)	chr6:111075862-111076311(1.7)|chr6:111074677-111075111(1.18)	chr6:111074172-111075016(1.02)|chr6:111075972-111076311(0.65)	chr6:111074677-111075313(2.42)|chr6:111075972-111076311(2.37)	chr6:111074677-111075313(2.48)|chr6:111075972-111076311(2.07)	chr6:111074262-111074726(1.73)|chr6:111075862-111076311(1.07)|chr6:111072225-111072656(0.83)	chr6	111075233	111098343	+	RGD1309492	similar to mKIAA1737 protein
24521							chr8	32158242	32162369	+	Kcnj1	potassium inwardly-rectifying channel, subfamily J, member 1
363127						chr8:109305000-109305556(0.7)	chr8	109211092	109304212	-	Dnajc13	DnaJ (Hsp40) homolog, subfamily C, member 13
405242							chr3	73125896	73126830	-	Olr666	olfactory receptor 666
314600	chr7:14088960-14090109(1.64)	chr7:14089538-14090000(1.28)	chr7:14088960-14090000(1.38)	chr7:14088840-14090000(1.68)	chr7:14088960-14090000(1.54)	chr7:14088640-14090000(0.91)	chr7	14089393	14215637	+	LOC314600	similar to zinc finger protein 422, related sequence 1
307092							chr17	77084306	77112994	-	Akr1c1	aldo-keto reductase family 1, member C1 (dihydrodiol dehydrogenase 1
302668							chrX	51051759	51096036	-	Ace2	angiotensin I converting enzyme (peptidyl-dipeptidase A) 2
308443	chr1:80887944-80888298(1.23)|chr1:80884453-80884822(1.13)|chr1:80893400-80893764(1.02)	chr1:80893300-80893675(1.33)|chr1:80884453-80884912(0.89)|chr1:80887944-80888298(0.81)	chr1:80891973-80892446(0.8)|chr1:80884773-80885212(0.74)	chr1:80893012-80893675(1.43)|chr1:80887944-80888378(1.37)|chr1:80884773-80885315(1.32)	chr1:80887944-80888298(1.68)|chr1:80893300-80893764(1.57)|chr1:80884773-80885212(1.29)	chr1:80890473-80890817(0.85)|chr1:80884773-80885212(0.71)|chr1:80891853-80892446(0.68)	chr1	80888732	80894034	+	B9d2	B9 protein domain 2
287095	chr10:12854188-12854543(1.67)	chr10:12853969-12854427(1.19)	chr10:12853969-12854237(1.15)	chr10:12853969-12854820(1.37)|chr10:12855183-12856558(1.26)	chr10:12854094-12854820(1.45)|chr10:12855183-12855974(1.02)	chr10:12859115-12859364(0.94)|chr10:12853969-12854427(0.77)|chr10:12855183-12855974(0.67)	chr10	12846896	12855039	-	Zfp13	zinc finger protein 13
499748	chr3:3405649-3406473(1.11)	chr3:3405536-3406473(0.83)	chr3:3405649-3406073(0.67)	chr3:3405649-3406473(1.6)	chr3:3405649-3406473(1.87)	chr3:3405536-3406073(0.76)	chr3	3408496	3409821	+	Rnf208	ring finger protein 208
296658	chr3:15160985-15161528(2.11)|chr3:15160178-15160517(1.22)	chr3:15161167-15161528(1.62)	chr3:15160868-15161528(1.53)|chr3:15160178-15160517(1.1)	chr3:15160985-15161528(1.54)	chr3:15160985-15163092(1.39)	chr3:15160985-15161632(1.02)	chr3	15146310	15159529	-	Ndufa8	NADH dehydrogenase (ubiquinone) 1 alpha subcomplex, 8
315286	chr7:136669165-136670015(1.01)	chr7:136669165-136669918(0.76)	chr7:136669365-136670015(0.54)		chr7:136669165-136670015(0.82)		chr7	136668970	136674566	+	Tmem106c	transmembrane protein 106C
687056							chr4	129071453	129071787	+	LOC687056	hypothetical protein LOC687056
691442							chr7	14642462	14664245	+	Vom2r55	vomeronasal 2 receptor, 55
81660	chr3:109565664-109566219(1.16)		chr3:109566170-109566524(0.93)	chr3:109565775-109567127(1.87)	chr3:109565664-109566937(1.65)	chr3:109566283-109566937(1.45)	chr3	109558048	109565432	-	Gatm	glycine amidinotransferase (L-arginine:glycine amidinotransferase)
116489	chr1:209607654-209608767(1.02)|chr1:209601261-209601820(0.96)	chr1:209607654-209609251(0.85)|chr1:209610314-209610827(0.81)	chr1:209607654-209608271(0.97)	chr1:209607654-209609251(1.09)	chr1:209608002-209609251(1.46)	chr1:209607922-209608356(0.81)	chr1	209602227	209608521	-	Kcnk4	potassium channel, subfamily K, member 4
116741	chr18:29826019-29826396(1.39)|chr18:29882948-29884297(1.39)	chr18:29882948-29884297(0.96)|chr18:29826019-29826396(0.81)|chr18:29826732-29827276(0.66)	chr18:29826019-29826396(0.7)|chr18:29883033-29883589(0.64)	chr18:29882634-29883397(1.19)|chr18:29883643-29884187(1.08)	chr18:29882634-29883397(1.16)|chr18:29826019-29826396(1.11)	chr18:29882054-29883397(0.69)	chr18	29683477	29928030	+	Pcdha4	protocadherin alpha 4
306617	chr16:79433935-79434390(0.88)|chr16:79436156-79436495(0.88)|chr16:79432217-79433689(0.83)	chr16:79432217-79434773(0.95)	chr16:79433730-79434294(0.84)|chr16:79436246-79436915(0.74)	chr16:79433107-79434175(1.69)|chr16:79432217-79432667(1.58)|chr16:79436246-79437115(1.48)	chr16:79432217-79432667(1.82)|chr16:79433730-79434294(1.61)|chr16:79436246-79436615(1.51)|chr16:79433107-79433689(1.3)	chr16:79432903-79434773(1.09)|chr16:79436156-79436615(0.82)|chr16:79432107-79432542(0.66)	chr16	79428761	79432863	-	Kbtbd11	kelch repeat and BTB (POZ) domain containing 11
307868	chr19:43630721-43631293(1.78)|chr19:43628874-43629433(1.36)	chr19:43630721-43631293(1.4)|chr19:43628794-43629350(0.96)	chr19:43630926-43631293(1.3)|chr19:43628874-43629433(0.9)	chr19:43628874-43629433(1.68)|chr19:43630926-43631293(1.48)	chr19:43628874-43629433(1.6)|chr19:43630926-43631293(1.35)	chr19:43628074-43629350(0.86)|chr19:43630926-43631293(0.73)	chr19	43630350	43637179	+	Mon1b	MON1 homolog b (yeast)
405084							chr8	41458248	41459208	-	Olr1286	olfactory receptor 1286
360677	chr10:109935895-109936924(1.11)	chr10:109935895-109936734(0.77)|chr10:109935095-109935724(0.65)	chr10:109936375-109937044(0.64)|chr10:109939623-109939921(0.54)				chr10	109933592	109935644	-	Fam195b	family with sequence similarity 195, member B
116600	chr17:88853594-88854067(1.52)|chr17:88852312-88852861(0.98)	chr17:88853594-88853968(1.02)	chr17:88853714-88854166(0.92)|chr17:88852312-88852947(0.69)	chr17:88853714-88854067(1.72)|chr17:88852197-88853040(1.62)	chr17:88852097-88852741(1.41)|chr17:88853594-88853968(1.41)	chr17:88852312-88852651(0.98)|chr17:88853904-88854243(0.72)	chr17	88853245	89078870	+	Cacnb2	calcium channel, voltage-dependent, beta 2 subunit
298621							chr5	162593739	162599694	-	RGD1306186	similar to RIKEN cDNA 4930569K13
288358	chr11:85082945-85083379(1.56)|chr11:85084141-85084787(1.16)|chr11:85081335-85081794(0.91)	chr11:85082945-85083379(1.25)|chr11:85084331-85084787(1.1)|chr11:85080930-85081794(0.79)	chr11:85082945-85083589(0.77)|chr11:85081444-85081794(0.7)	chr11:85081229-85081693(1.73)	chr11:85081335-85081794(1.62)	chr11:85081229-85081794(0.91)	chr11	85079064	85080486	-	Tssk1	testis-specific serine kinase 1
288993	chr13:38055950-38056399(1.26)|chr13:38057451-38058185(0.94)	chr13:38055950-38056299(0.92)|chr13:38057451-38058185(0.84)	chr13:38055865-38056299(0.77)	chr13:38055950-38056399(1.57)|chr13:38057451-38058185(1.06)	chr13:38055950-38056299(1.79)|chr13:38057451-38057926(1.14)	chr13:38055950-38056299(0.94)	chr13	38057105	38093225	+	Slc35f5	solute carrier family 35, member F5
24385					chr14:86586675-86587114(1.14)		chr14	86572518	86587723	-	Gck	glucokinase
362782		chr6:132698832-132699381(0.74)		chr6:132698832-132699281(1.37)|chr6:132700048-132700672(1.32)|chr6:132697692-132698131(1.11)	chr6:132698832-132699176(1.45)|chr6:132697299-132698131(1.4)|chr6:132700148-132700672(1.4)|chr6:132696582-132697027(1.09)	chr6:132700048-132700382(0.73)|chr6:132696582-132697271(0.59)	chr6	132700553	132731982	+	Cyp46a1	cytochrome P450, family 46, subfamily a, polypeptide 1
685664							chr6	108170964	108190405	+	Dnal1	dynein, axonemal, light chain 1
295243	chr2:181417215-181419254(1.44)|chr2:181416526-181416856(0.96)|chr2:181414919-181415352(0.91)	chr2:181417215-181419165(1.25)	chr2:181417925-181418962(1.23)|chr2:181419708-181420262(0.7)		chr2:181417215-181417659(1.14)|chr2:181417925-181418962(0.99)	chr2:181418321-181419254(0.69)	chr2	181417283	181421280	+	Krtcap2	keratinocyte associated protein 2
171151							chr6	77124448	77632510	-	Slc25a21	solute carrier family 25 (mitochondrial oxodicarboxylate carrier), member 21
361038	chr15:32763296-32763945(2.22)|chr15:32765099-32765933(1.53)|chr15:32761578-32762482(1.08)	chr15:32763506-32763945(1.88)|chr15:32765099-32765933(1.22)|chr15:32761578-32762007(0.74)	chr15:32763101-32763857(1.57)|chr15:32764990-32765933(0.95)|chr15:32761578-32762482(0.75)	chr15:32763706-32764035(1.29)		chr15:32762896-32763857(0.67)	chr15	32764911	32769168	+	RGD1308430	similar to 1700123O20Rik protein
170925							chr9	96130051	96211483	-	Slco6b1	solute carrier organic anion transporter family, member 6b1
301020	chr8:114485135-114485598(1.64)|chr8:114483737-114484093(1.49)	chr8:114485135-114485598(1.08)|chr8:114483517-114484093(0.88)	chr8:114485135-114485598(0.86)	chr8:114482886-114483566(1.35)			chr8	114484490	114609850	+	Smarcc1	SWI/SNF related, matrix associated, actin dependent regulator of chromatin, subfamily c, member 1
292759	chr1:83847195-83848259(1.72)|chr1:83849105-83849449(1.34)	chr1:83847195-83847672(1.37)|chr1:83848997-83849449(0.89)	chr1:83848997-83849449(1.27)|chr1:83846719-83848054(1.24)	chr1:83848997-83849449(1.49)|chr1:83847294-83848259(1.37)	chr1:83848695-83849344(1.57)|chr1:83846719-83847553(1.23)	chr1:83848695-83849344(0.92)|chr1:83847294-83847672(0.68)	chr1	83848249	83859874	+	Sars2	seryl-tRNA synthetase 2, mitochondrial
363084	chr8:70897804-70898548(1.49)|chr8:70896049-70896365(1.02)	chr8:70897804-70898548(1.04)|chr8:70896049-70896365(0.73)	chr8:70897924-70898548(0.8)	chr8:70897804-70898448(1.73)	chr8:70897804-70898170(1.48)	chr8:70897924-70898448(0.86)|chr8:70900200-70900559(0.63)	chr8	70821430	70897119	-	Usp3	ubiquitin specific peptidase 3
140945	chr1:210165018-210165874(1.72)	chr1:210165018-210165378(1.05)	chr1:210165018-210165378(1.04)	chr1:210166730-210167194(1.26)	chr1:210166730-210167194(1.23)		chr1	210109533	210166035	-	Rtn3	reticulon 3
293484	chr1:185708768-185709307(1.98)	chr1:185708668-185709498(1.73)|chr1:185710194-185710656(0.64)	chr1:185708668-185709307(1.24)|chr1:185710194-185710968(0.74)	chr1:185710295-185710656(1.72)|chr1:185708868-185709794(1.14)	chr1:185710295-185710656(1.51)|chr1:185708868-185709794(1.29)	chr1:185710395-185710744(1.15)|chr1:185708668-185709307(0.68)	chr1	185691630	185709514	-	Eif3c	eukaryotic translation initiation factor 3, subunit C
299766							chr7	46189255	46192487	-	Myf5	myogenic factor 5
310230							chr2	93410716	93412019	+	Slc10a5	solute carrier family 10 (sodium/bile acid cotransporter family), member 5
405965							chr7	7038716	7039654	-	Olr1022	olfactory receptor 1022
362065	chr2:258014556-258015030(1.29)	chr2:258014556-258015405(0.79)		chr2:258014556-258015520(0.87)|chr2:258013552-258014187(0.82)	chr2:258014556-258015520(0.79)	chr2:258012153-258013267(0.69)	chr2	258014436	258127379	+	Gpr177	G protein-coupled receptor 177
313453			chrX:7097834-7098183(0.72)		chrX:7097934-7098343(0.96)	chrX:7097934-7098343(0.64)	chrX	7098687	7161741	+	Fam70a	family with sequence similarity 70, member A
360581	chr10:72412253-72412932(1.56)|chr10:72413778-72414118(1.56)	chr10:72413778-72414118(1.31)|chr10:72412253-72412932(1.23)	chr10:72413778-72414118(0.98)|chr10:72412253-72412932(0.81)	chr10:72413778-72414225(1.48)|chr10:72412483-72412932(0.93)	chr10:72413663-72414225(1.45)	chr10:72413778-72414118(0.88)|chr10:72414479-72414913(0.81)	chr10	72365951	72413305	-	Tada2l	transcriptional adaptor 2 (ADA2 homolog, yeast)-like
308004	chr1:266778311-266778882(1.29)	chr1:266778311-266778882(1.21)|chr1:266779551-266780005(0.73)	chr1:266779311-266780005(0.9)|chr1:266778311-266778882(0.84)	chr1:266779551-266779906(1.2)	chr1:266779551-266780099(1.35)		chr1	266749512	266779356	-	RGD1305500	similar to hypothetical protein FLJ13188
313498	chr5:59924608-59925057(1.2)	chr5:59924608-59925057(0.99)|chr5:59925293-59926157(0.59)					chr5	59918086	59925437	-	Cd72	Cd72 molecule
297109	chr4:83088579-83088848(1.28)	chr4:83088579-83088848(0.84)|chr4:83086697-83087239(0.58)		chr4:83086697-83087037(1.16)	chr4:83088579-83088848(1.13)|chr4:83086697-83087448(0.98)	chr4:83086399-83087533(0.52)	chr4	83087756	83105130	+	MGC95152	similar to B230212L03Rik protein
405942							chr3	70664850	70665788	-	Olr546	olfactory receptor 546
502758							chr4	70904422	70905271	+	Olr437	olfactory receptor 437
116543	chr10:29770517-29770936(1.31)	chr10:29770517-29770936(0.81)					chr10	29770046	30163200	+	Ebf1	early B-cell factor 1
300663			chr8:47214325-47215389(0.53)				chr8	47218486	47225172	+	Ccdc153	coiled-coil domain containing 153
360748	chr11:87168671-87169110(1.56)|chr11:87170074-87170408(0.96)	chr11:87168581-87168923(0.87)|chr11:87170165-87171042(0.68)	chr11:87168481-87168838(0.67)				chr11	86951419	87169229	-	Prkdc	protein kinase, DNA activated, catalytic polypeptide
303067	chr10:31094337-31094891(1.31)|chr10:31095062-31095803(0.96)	chr10:31094337-31094891(0.77)	chr10:31093922-31094606(0.71)|chr10:31095257-31095909(0.54)	chr10:31095466-31096005(1.65)|chr10:31094337-31095400(1.43)|chr10:31096166-31097010(1.32)	chr10:31095257-31095909(1.56)|chr10:31096663-31097010(1.13)	chr10:31097641-31098095(0.91)|chr10:31095257-31095696(0.81)|chr10:31094217-31094606(0.67)|chr10:31096553-31097010(0.67)	chr10	31087576	31094986	-	Thg1l	tRNA-histidine guanylyltransferase 1-like (S. cerevisiae)
366975	chr7:131866831-131867780(1.59)|chr7:131865024-131865700(1.06)	chr7:131866280-131867851(1)|chr7:131864935-131865578(0.72)	chr7:131866280-131867780(0.94)		chr7:131866185-131866551(1.15)		chr7	131866853	131958060	+	Pphln1	periphilin 1
60373	chr9:58256527-58256783(1.81)|chr9:58255554-58256476(0.83)	chr9:58256527-58256783(1.41)	chr9:58256427-58256783(1.11)			chr9:58253526-58254911(0.62)	chr9	58255684	58279520	+	Nop58	nucleolar protein NOP58
314855							chr7	56931919	56992248	+	Cpm	carboxypeptidase M
297755	chr5:2313309-2313638(1.92)|chr5:2316110-2317081(1.73)|chr5:2312294-2313243(1.15)	chr5:2313309-2313638(1.62)|chr5:2316110-2317178(1.4)|chr5:2312294-2313243(0.77)	chr5:2316611-2317530(0.94)|chr5:2313309-2313938(0.84)|chr5:2312294-2313148(0.77)				chr5	2315765	2318771	+	Rpl7	ribosomal protein L7
307151	chr17:92781362-92781716(1.91)|chr17:92783261-92783619(0.88)	chr17:92781362-92781716(1.24)|chr17:92783180-92783535(0.88)	chr17:92781362-92781814(0.95)	chr17:92781362-92781716(1.67)	chr17:92781362-92781716(1.56)		chr17	92784215	92787946	+	Bmi1	Bmi1 polycomb ring finger oncogene
113929	chr10:57874301-57874925(1.56)|chr10:57871630-57872275(0.76)	chr10:57874476-57874925(0.96)	chr10:57874301-57875225(0.95)|chr10:57873146-57873740(0.75)|chr10:57871926-57872420(0.64)	chr10:57874301-57874847(1.48)	chr10:57874301-57874847(1.34)		chr10	57849427	57874078	-	Nup88	nucleoporin 88
361767	chr1:250727253-250728233(1.93)|chr1:250725741-250726514(0.91)	chr1:250727033-250727691(1.29)|chr1:250725741-250726514(0.69)	chr1:250727253-250728233(1.17)	chr1:250727253-250728233(1.72)|chr1:250726356-250727082(0.97)	chr1:250725741-250727587(1.63)	chr1:250727253-250727782(0.75)	chr1	250718413	250726874	-	Poll	polymerase (DNA directed), lambda
298643	chr5:164945544-164945879(1.92)|chr5:164946447-164947175(0.96)	chr5:164945544-164945879(1.29)|chr5:164946627-164947175(0.85)	chr5:164945544-164945879(1.41)|chr5:164946627-164947395(0.67)	chr5:164945544-164945879(2.1)|chr5:164946627-164947285(1.68)	chr5:164945544-164945879(1.81)|chr5:164946627-164947285(1.6)	chr5:164946627-164947285(1.25)|chr5:164945544-164945879(0.95)|chr5:164948172-164948907(0.78)	chr5	164939214	164946194	-	Miip	migration and invasion inhibitory protein
81809	chr13:102817717-102818071(1.92)|chr13:102818123-102818668(1.45)|chr13:102819345-102819794(1.17)|chr13:102819835-102820479(0.98)	chr13:102817807-102818172(1.65)|chr13:102819345-102819794(1.06)|chr13:102819835-102820384(0.84)	chr13:102817717-102818172(1.15)|chr13:102819835-102820479(0.74)	chr13:102817717-102818071(1.87)|chr13:102819345-102819794(1.27)|chr13:102819835-102820384(1.01)	chr13:102817717-102818172(1.79)|chr13:102819345-102820384(1.14)	chr13:102817717-102818172(0.97)|chr13:102820045-102820479(0.78)	chr13	102718704	102818768	-	Tgfb2	transforming growth factor, beta 2
171358	chr13:109216023-109216451(0.98)	chr13:109215407-109216451(0.81)	chr13:109215407-109216272(0.61)	chr13:109215407-109216351(1.32)	chr13:109216023-109216351(1.09)		chr13	109192832	109216471	-	Camk1g	calcium/calmodulin-dependent protein kinase IG
25499	chr5:130346145-130346734(1.58)|chr5:130345028-130345577(1.49)	chr5:130346043-130346497(1.29)|chr5:130345138-130345677(0.74)	chr5:130346338-130346734(0.84)|chr5:130344550-130345677(0.7)	chr5:130344933-130345393(1.89)|chr5:130346145-130346497(1.26)	chr5:130344933-130345577(1.65)|chr5:130346043-130346734(1.03)	chr5:130344650-130345303(1.11)	chr5	130345979	130408734	+	Nrd1	nardilysin 1 (N-arginine dibasic convertase)
619582	chr5:136837270-136837948(1.82)|chr5:136834095-136834524(1.44)|chr5:136835374-136836098(0.82)	chr5:136837270-136837748(1.44)|chr5:136834175-136834524(0.99)|chr5:136835151-136836098(0.7)	chr5:136837270-136838071(1.31)|chr5:136835151-136836098(1)|chr5:136834280-136834624(0.97)	chr5:136835449-136836098(1.89)|chr5:136834175-136834524(1.63)	chr5:136835151-136836098(2.01)|chr5:136834095-136834524(1.5)	chr5:136835151-136835605(1.25)|chr5:136834175-136834524(1.08)|chr5:136837495-136837844(0.68)	chr5	136831040	136834619	-	Tmem69	transmembrane protein 69
305509	chr14:87812951-87813308(1.13)	chr14:87812951-87813308(0.75)		chr14:87812852-87813308(1.06)			chr14	87812255	87923402	+	Adcy1	adenylate cyclase 1 (brain)
299799	chr7:54574077-54574416(1.96)|chr7:54575283-54575728(1.59)	chr7:54573967-54574331(1.6)|chr7:54575283-54575728(1.28)	chr7:54573967-54574331(1.45)|chr7:54575283-54576029(0.84)	chr7:54575383-54576029(1.96)|chr7:54574077-54574722(1.12)	chr7:54575283-54575728(2.31)|chr7:54574077-54574722(1.21)	chr7:54575383-54576029(0.98)	chr7	54550253	54575032	-	Rab21	RAB21, member RAS oncogene family
288657	chr12:33605172-33605716(1.86)|chr12:33606177-33606538(1.43)|chr12:33610490-33610935(1.38)|chr12:33609191-33609640(1.19)	chr12:33605262-33605716(1.54)|chr12:33606177-33606538(1.17)|chr12:33609306-33609640(1.03)|chr12:33610490-33610935(0.99)|chr12:33606859-33607211(0.95)|chr12:33607972-33608308(0.95)|chr12:33608686-33609047(0.77)	chr12:33610490-33610935(0.9)|chr12:33606177-33606608(0.84)	chr12:33605262-33606538(1.85)|chr12:33610490-33610935(1.75)|chr12:33606859-33607211(1.08)	chr12:33605262-33605716(2.06)|chr12:33610490-33610935(1.91)|chr12:33606177-33606538(1.86)	chr12:33610490-33610935(1.07)|chr12:33606177-33606538(0.8)	chr12	33606537	33609847	-	Ogfod2	2-oxoglutarate and iron-dependent oxygenase domain containing 2
405974							chr8	40417185	40418168	+	Olr1225	olfactory receptor 1225
311425	chr3:118763945-118764469(0.95)	chr3:118763945-118764394(0.91)					chr3	118727882	118764990	-	Adam33	ADAM metallopeptidase domain 33
682507	chr4:51093200-51093754(1.77)|chr4:51091900-51092447(1.08)	chr4:51093200-51093856(1.28)	chr4:51093200-51094151(0.99)	chr4:51093200-51094151(1.8)	chr4:51093200-51093856(1.75)	chr4:51093390-51093856(1.07)	chr4	51063714	51092848	-	Wasl	Wiskott-Aldrich syndrome-like
290401	chr15:55556846-55557292(1.13)				chr15:55556125-55556990(1.1)		chr15	55556680	55576172	+	Esd	esterase D/formylglutathione hydrolase
298693				chr5:173039405-173040068(0.95)	chr5:173039405-173039954(1.08)		chr5	173034478	173035766	-	Isg15	ISG15 ubiquitin-like modifier
317382							chrX	26950005	26965329	-	Foxp3	forkhead box P3
29598	chr7:36492198-36492579(1.27)	chr7:36491981-36492579(0.84)	chr7:36491981-36492579(0.67)				chr7	36493660	36600280	+	Atp2b1	ATPase, Ca++ transporting, plasma membrane 1
252897	chr18:30714979-30715628(1.39)|chr18:30712201-30713265(0.99)	chr18:30714979-30715628(1.59)	chr18:30714784-30715323(0.74)|chr18:30712306-30712688(0.67)	chr18:30714979-30715518(1.24)	chr18:30714784-30715323(1.21)	chr18:30712201-30713265(0.83)|chr18:30710577-30711390(0.8)	chr18	30664523	30754205	+	Pcdhga11	protocadherin gamma subfamily A, 11
295881							chr3	73318354	73319288	-	Olr674	olfactory receptor 674
500110	chr4:76528172-76529006(1.03)	chr4:76528062-76528822(0.8)	chr4:76528062-76529006(0.7)	chr4:76528272-76528822(1.64)|chr4:76531302-76532373(0.9)	chr4:76528272-76529006(1.49)|chr4:76530650-76532373(1.03)	chr4:76527725-76529006(0.68)|chr4:76531817-76532851(0.58)	chr4	76522000	76528470	-	Znf467	zinc finger protein 467
64442	chr19:40870610-40871251(0.75)	chr19:40873173-40873734(0.66)		chr19:40872774-40873734(1.27)	chr19:40872774-40873734(1.2)	chr19:40870610-40871251(0.49)	chr19	40873201	40889072	+	St3gal2	ST3 beta-galactoside alpha-2,3-sialyltransferase 2
502479							chr20	46296398	46302522	-	Lace1	lactation elevated 1
296138	chr3:115688451-115688996(0.95)						chr3	115365278	115687566	+	Acoxl	acyl-Coenzyme A oxidase-like
307940				chr19:55261366-55261798(1.12)		chr19:55261466-55261798(0.63)	chr19	55265123	55449374	+	Disc1	disrupted in schizophrenia 1
363611	chr10:45467357-45467703(1.36)|chr17_random:35318-35779(0.8)	chr10:45467357-45467703(0.89)|chr17_random:35318-35779(0.51)	chr17_random:35233-35572(0.57)	chr10:45467357-45467703(2.14)|chr10:45469514-45470381(1.48)|chr10:45471064-45472034(0.82)	chr10:45467357-45467703(2.09)|chr10:45469514-45470163(1.56)	chr10:45469514-45470466(0.81)	chr10	45460149	45468306	-	RGD1306000	similar to CG8043-PA
116547							chr2	182961993	182962513	+	S100a8	S100 calcium binding protein A8
117107	chr7:10061746-10062298(1.06)	chr7:10061746-10062298(0.76)|chr7:10061035-10061394(0.72)		chr7:10061035-10061394(1.4)|chr7:10061746-10062298(1.4)	chr7:10061035-10061394(1.76)|chr7:10061746-10062298(1.54)	chr7:10064136-10064385(0.84)|chr7:10061746-10062408(0.61)	chr7	10047608	10060456	-	Zbtb7a	zinc finger and BTB domain containing 7a
171082	chr7:141422943-141423687(1.16)|chr7:141420517-141420868(1.11)|chr7:141421602-141421951(1.06)	chr7:141420517-141420868(1)|chr7:141422943-141423372(0.96)|chr7:141421602-141421951(0.84)	chr7:141420517-141420868(0.64)|chr7:141422943-141423372(0.54)	chr7:141422943-141424580(1.79)|chr7:141421602-141422769(1.73)|chr7:141420517-141420868(1.23)	chr7:141421602-141423372(2.03)|chr7:141420517-141420868(1.48)	chr7:141422943-141423372(0.94)|chr7:141421312-141422242(0.64)|chr7:141423631-141424580(0.54)	chr7	141412891	141421263	-	Atp5g2	ATP synthase, H+ transporting, mitochondrial F0 complex, subunit C2 (subunit 9)
140936							chr10	54409086	54416833	+	Rcvrn	recoverin
246759				chr14:17279994-17280423(0.96)	chr14:17280079-17280423(1.09)		chr14	17284084	17288996	+	Cxcl9	chemokine (C-X-C motif) ligand 9
295224	chr2:179995782-179996217(1.24)	chr2:179995867-179996458(0.64)	chr2:179995867-179996458(0.86)	chr2:179994357-179995226(1.89)|chr2:179995867-179996217(1.02)	chr2:179994357-179995226(2.03)|chr2:179995382-179996309(0.89)	chr2:179994272-179995226(1.15)|chr2:179995867-179996217(0.66)	chr2	179995712	180001725	+	mrpl24	mitochondrial ribosomal protein L24
117262	chr1:83158819-83159245(2.47)	chr1:83158819-83159245(1.89)	chr1:83158700-83159164(1.88)	chr1:83158909-83159245(1.83)	chr1:83158819-83159245(1.63)	chr1:83158819-83159164(1.32)	chr1	83151147	83159464	-	Psmc4	proteasome (prosome, macropain) 26S subunit, ATPase, 4
300519				chr8:38782943-38783792(1.19)|chr8:38784148-38785423(1.08)	chr8:38783153-38783582(1.27)|chr8:38784148-38785110(1.01)	chr8:38783153-38783792(0.73)|chr8:38784659-38785110(0.7)|chr8:38781791-38782158(0.66)	chr8	38773223	38784347	+	Esam	endothelial cell adhesion molecule
58919		chr1:205369706-205370160(0.85)			chr1:205369706-205370160(1.4)		chr1	205357234	205366757	-	Ccnd1	cyclin D1
680409				chr11:84904004-84904339(1.3)	chr11:84904004-84904429(1.1)|chr11:84905001-84905952(0.84)	chr11:84903395-84904154(0.61)	chr11	84905059	84922228	+	Prodh	proline dehydrogenase
362339	chr4:64815962-64816302(1.57)	chr4:64815962-64816302(1.35)|chr4:64817548-64818011(0.69)	chr4:64815962-64816302(0.73)|chr4:64817548-64818639(0.57)	chr4:64815872-64816302(1.11)|chr4:64818278-64819329(0.95)	chr4:64815962-64816302(1.34)|chr4:64818278-64819124(1.23)|chr4:64817548-64817902(1.08)	chr4:64820175-64820629(1.1)|chr4:64817548-64819329(0.84)	chr4	64703457	64816668	-	Creb3l2	cAMP responsive element binding protein 3-like 2
117279	chr9:57309687-57310542(1.21)	chr9:57309687-57310542(0.88)	chr9:57308191-57308775(0.59)|chr9:57309186-57309736(0.59)	chr9:57309401-57310951(1.76)|chr9:57308096-57309239(1.16)	chr9:57309401-57310951(1.86)|chr9:57308191-57309239(1.37)	chr9:57308191-57308775(1.14)|chr9:57309186-57309736(0.65)	chr9	57309835	57356635	+	Cflar	CASP8 and FADD-like apoptosis regulator
298006							chr5	59238898	59240001	-	Ccl21b	chemokine (C-C motif) ligand 21b
365190							chr1	72414197	72415120	-	Vom1r54	vomeronasal 1 receptor, 54
361288	chr18:116855-117184(1.34)|chr18:118150-118681(0.84)	chr18:116855-117184(0.78)|chr18:118150-118681(0.78)	chr18:116855-117475(0.7)	chr18:118150-118774(1.84)	chr18:118150-118681(1.84)|chr18:116855-117267(1.05)	chr18:117735-118681(1.35)	chr18	112408	118067	-	Fundc2	FUN14 domain containing 2
362271	chr3:156327361-156328011(1.43)|chr3:156366857-156367396(1.43)|chr3:156365037-156365989(1.32)|chr3:156367870-156368234(1.06)|chr3:156328476-156328910(0.95)	chr3:156327361-156327920(1.38)|chr3:156366740-156367639(1.14)|chr3:156365440-156365989(1.02)|chr3:156367775-156368140(0.99)|chr3:156327962-156329013(0.71)	chr3:156366740-156367201(0.97)|chr3:156365360-156365989(0.83)|chr3:156327461-156328011(0.73)|chr3:156331206-156331545(0.63)|chr3:156367775-156368140(0.63)|chr3:156368665-156369134(0.63)	chr3:156327361-156327920(2.1)|chr3:156366857-156368814(2.04)|chr3:156327962-156329013(1.49)|chr3:156330206-156330535(1.21)|chr3:156331086-156331845(1.05)	chr3:156327361-156327920(2.03)|chr3:156366740-156367201(1.97)|chr3:156367870-156368717(1.87)|chr3:156327962-156329013(1.6)|chr3:156329906-156330535(1.33)|chr3:156331086-156331845(1.17)|chr3:156365440-156365989(1.17)	chr3:156366857-156367201(1.32)|chr3:156367870-156369319(1.19)|chr3:156327361-156327920(1.12)|chr3:156331001-156331545(0.96)|chr3:156331906-156332455(0.73)|chr3:156328476-156329013(0.63)	chr3	156328612	156366106	-	Elmo2	engulfment and cell motility 2
298478							chr5	139462383	139463330	-	Olr869	olfactory receptor 869
311171	chr3:68428204-68429725(1.43)	chr3:68428284-68429725(0.95)	chr3:68428204-68428637(1)	chr3:68428204-68428637(1.43)|chr3:68429964-68430417(1.27)|chr3:68428957-68429725(1.1)|chr3:68427107-68428032(1.05)	chr3:68427107-68429725(1.6)|chr3:68429768-68430417(1.17)	chr3:68429964-68430507(1.06)|chr3:68428204-68428637(0.99)	chr3	68414796	68427502	-	Lrrc55	leucine rich repeat containing 55
25663	chr9:39433929-39434454(1.21)	chr9:39433929-39434953(0.99)	chr9:39433929-39434378(0.59)	chr9:39433929-39434553(1.26)|chr9:39432478-39433103(1.16)|chr9:39430631-39430995(1.01)	chr9:39433929-39434378(1.27)|chr9:39432478-39433227(1.22)|chr9:39430631-39431108(1.07)	chr9:39430733-39431293(0.72)	chr9	39434909	39473552	+	Il1r1	interleukin 1 receptor, type I
307579		chr18:5147515-5148204(0.63)					chr18	4986103	5148485	-	Znf521	zinc finger protein 521
291339	chr17:92776039-92776377(1.96)	chr17:92776039-92776377(1.68)	chr17:92776039-92776377(1.34)	chr17:92776039-92776377(1.41)	chr17:92776039-92776377(1.41)	chr17:92776039-92776377(0.88)	chr17	92775473	92779187	+	Commd3	COMM domain containing 3
311030	chr3:34258643-34259004(2.01)|chr3:34260033-34260605(1.69)	chr3:34258643-34259004(1.62)|chr3:34259853-34260605(1.06)	chr3:34258753-34259082(1.2)|chr3:34259853-34260511(1.03)	chr3:34258643-34259004(1.87)|chr3:34259853-34260605(1.71)	chr3:34258643-34259004(1.81)|chr3:34259853-34260190(1.71)	chr3:34258753-34259082(0.99)|chr3:34260033-34260605(0.96)	chr3	34213014	34259375	-	Stam2	signal transducing adaptor molecule (SH3 domain and ITAM motif) 2
295728							chr3	69021877	69022815	+	Olr458	olfactory receptor 458
287076	chr10:12042642-12044605(1.92)	chr10:12042642-12043001(1.43)|chr10:12043637-12044605(0.92)	chr10:12042557-12042904(1.39)|chr10:12043853-12044605(0.95)	chr10:12043853-12045035(1.7)|chr10:12042557-12043491(1.43)	chr10:12043637-12044409(1.98)|chr10:12044458-12045035(1.56)|chr10:12042557-12043491(1.18)	chr10:12044353-12044755(1.31)|chr10:12042557-12043001(0.71)	chr10	12036797	12043605	-	Zfp263	zinc finger protein 263
309858	chr20:46669744-46670239(1.07)						chr20	46669124	46738077	+	Sec63	SEC63 homolog (S. cerevisiae)
300529							chr8	39385453	39386396	+	Olr1204	olfactory receptor 1204
404970							chr10	60853816	60854753	+	Olr1490	olfactory receptor 1490
64473	chr13:101340948-101341714(1.5)|chr13:101337493-101337851(1.5)|chr13:101337908-101338462(0.84)|chr13:101339658-101340119(0.84)	chr13:101340948-101341413(1.2)|chr13:101337493-101338462(0.99)|chr13:101339753-101340119(0.77)	chr13:101341062-101341714(1.25)|chr13:101339429-101340119(0.9)|chr13:101337608-101338674(0.77)	chr13:101337493-101338462(1.62)|chr13:101339753-101340119(1.32)|chr13:101341062-101341413(1.27)	chr13:101337493-101338462(1.69)|chr13:101339658-101340119(1.39)|chr13:101340948-101341413(1.34)	chr13:101339658-101340119(0.94)|chr13:101337493-101338787(0.91)|chr13:101340948-101341714(0.75)	chr13	101340543	101367548	+	Bpnt1	3'(2'), 5'-bisphosphate nucleotidase 1
405066							chr10	34751126	34752062	+	Olr1388	olfactory receptor 1388
171452	chr1:212470379-212471423(1.13)|chr1:212473633-212474582(1.07)	chr1:212474133-212474504(1.05)|chr1:212470379-212471523(1.01)|chr1:212472752-212473388(0.69)	chr1:212470864-212471623(0.9)|chr1:212474133-212474582(0.8)	chr1:212470379-212471623(1.37)	chr1:212470474-212471623(1.57)|chr1:212474333-212474687(1.18)	chr1:212470474-212471623(1.12)	chr1	212474635	212482280	+	Rab3il1	RAB3A interacting protein (rabin3)-like 1
364032	chr13:77664700-77665348(1.36)	chr13:77664700-77665556(0.84)	chr13:77664893-77665556(0.64)	chr13:77663588-77663949(1.72)|chr13:77664790-77665348(1.37)	chr13:77663688-77664142(1.59)|chr13:77662883-77663238(1.09)|chr13:77664700-77665348(0.99)	chr13:77662563-77663949(0.94)|chr13:77664893-77665556(0.62)	chr13	77664441	77666796	+	Pigc	phosphatidylinositol glycan anchor biosynthesis, class C
29739	chr2:218895929-218896408(1.2)	chr2:218895929-218896516(0.79)	chr2:218895929-218896516(0.6)				chr2	218895433	218915489	+	Gclm	glutamate cysteine ligase, modifier subunit
291091				chr17:37949921-37950778(1.1)	chr17:37949624-37950778(1.05)|chr17:37951426-37951978(1.05)	chr17:37951426-37951978(0.69)	chr17	37950874	37959281	+	Serpinb1a	serine (or cysteine) proteinase inhibitor, clade B, member 1a
313524	chr5:137176378-137177194(0.77)						chr5	137177582	137293556	+	Zswim5	zinc finger, SWIM domain containing 5
305152	chr14:7114210-7114560(1.86)|chr14:7115725-7116052(1.23)	chr14:7114210-7114560(1.27)|chr14:7115725-7116052(0.86)	chr14:7113824-7114469(0.96)|chr14:7115725-7116052(0.82)|chr14:7117155-7117704(0.66)	chr14:7114025-7114560(1.54)|chr14:7115725-7116052(1.38)|chr14:7116775-7117205(1.22)	chr14:7115725-7116052(1.71)|chr14:7114025-7114560(1.4)|chr14:7116675-7117205(1.24)	chr14:7113624-7114259(0.96)|chr14:7117155-7117615(0.77)	chr14	7015190	7114671	-	Aff1	AF4/FMR2 family, member 1
313211	chr5:70448329-70449693(1.15)	chr5:70449124-70449693(0.88)|chr5:70448139-70448593(0.81)	chr5:70449124-70449693(0.7)|chr5:70448329-70448772(0.64)		chr5:70449044-70449693(1.03)		chr5	70448726	70481754	+	Nipsnap3b	nipsnap homolog 3B (C. elegans)
613220							chr16	75053698	75054532	+	Defa-rs1	defensin alpha-related sequence 1
287276	chr10:37284035-37285192(1.06)	chr10:37284752-37285308(0.85)	chr10:37284932-37285391(0.64)|chr10:37284350-37284883(0.61)	chr10:37283576-37284179(1.1)		chr10:37282548-37283110(0.64)|chr10:37280469-37281329(0.57)	chr10	37283984	37313599	+	Sar1b	SAR1 homolog B (S. cerevisiae)
302975	chr10:13947636-13948060(1.31)|chr10:13942183-13942542(1.01)	chr10:13947636-13948060(1.62)|chr10:13946531-13947360(0.73)|chr10:13942078-13942322(0.69)|chr10:13943498-13944364(0.58)	chr10:13947521-13948060(1.25)|chr10:13942078-13942322(0.61)	chr10:13947521-13948462(1.7)	chr10:13947636-13948060(1.66)	chr10:13947521-13948060(0.88)	chr10	13938376	13943131	-	Syngr3	synaptogyrin 3
300826	chr8:77867226-77867858(1.13)	chr8:77867111-77867858(0.85)					chr8	77866808	77868713	+	Ecat1	ES cell associated transcript 1
171059							chr10	71930939	71933083	+	Expi	extracellular proteinase inhibitor
294151							chr20	350708	351648	+	Olr1684	olfactory receptor 1684
81817	chr1:85993819-85995682(2.09)|chr1:85996875-85997610(0.96)	chr1:85993926-85995682(1.65)|chr1:85996875-85997610(0.81)|chr1:85983361-85984300(0.69)	chr1:85994704-85995074(1.21)|chr1:85993819-85994354(0.97)|chr1:85996875-85997610(0.77)	chr1:85993819-85995682(2.17)|chr1:85996750-85997610(0.92)	chr1:85993819-85995574(2.13)|chr1:85982844-85983590(1.07)	chr1:85993819-85995074(1.09)	chr1	85981896	85993346	-	Usf2	upstream transcription factor 2, c-fos interacting
314265	chr6:102064726-102066674(1.22)|chr6:102067023-102067700(0.78)	chr6:102064726-102065377(0.85)	chr6:102064621-102064990(0.75)	chr6:102065721-102066674(0.95)	chr6:102065842-102066470(1.19)		chr6	101999867	102065689	-	Zfyve26	zinc finger, FYVE domain containing 26
315705	chr8:61246212-61246666(1.13)|chr8:61247127-61247861(0.82)	chr8:61249537-61249797(0.96)|chr8:61246212-61246666(0.69)	chr8:61246032-61246559(0.66)|chr8:61247127-61247861(0.56)		chr8:61246330-61246666(1.06)|chr8:61247127-61247861(0.95)		chr8	61248739	61250119	+	Rpp25	ribonuclease P 25 subunit (human)
316557							chr9	81685463	81778713	+	Rhbdd1	rhomboid domain containing 1
499021	chr1:44373419-44373964(1.55)|chr1:44374831-44375365(0.96)	chr1:44373519-44373964(1.17)|chr1:44374831-44375170(0.73)	chr1:44373224-44373568(0.77)	chr1:44373139-44374068(1.37)	chr1:44373419-44373964(1.63)	chr1:44371035-44371384(0.85)|chr1:44373139-44373478(0.85)	chr1	44374744	44836463	+	Pacrg	Park2 co-regulated
641623							chr16	75395317	75405271	-	Defb3	beta-defensin 3
685936		chr17:15262463-15262712(0.66)		chr17:15261943-15262612(0.94)	chr17:15262153-15262612(1.15)		chr17	15261647	15262175	+	Pfn3	profilin 3
301337	chr9:33585763-33586424(2.13)|chr9:33584247-33585217(0.88)	chr9:33585763-33586424(1.52)|chr9:33584347-33585217(0.71)	chr9:33585763-33586424(0.98)|chr9:33584537-33585217(0.62)	chr9:33585763-33586424(2.01)|chr9:33584347-33584705(1.51)	chr9:33585763-33586424(2.05)|chr9:33584347-33585217(1.61)	chr9:33584347-33586424(1.21)	chr9	33585360	33618323	+	Plekhb2	pleckstrin homology domain containing, family B (evectins) member 2
315804	chr8:77121680-77122018(1.08)|chr8:77120295-77120730(1.02)	chr8:77120100-77120539(1.08)|chr8:77121680-77122018(0.85)	chr8:77120295-77120649(0.6)	chr8:77120100-77120649(1.35)	chr8:77120100-77120539(1.7)		chr8	77120961	77207169	+	Rfx7	regulatory factor X, 7
170512	chr6:127725392-127725753(1.02)	chr6:127725197-127726139(0.7)	chr6:127723792-127724243(0.72)|chr6:127725197-127726139(0.61)	chr6:127723792-127724243(1.58)|chr6:127724892-127725753(1.47)	chr6:127723707-127724746(1.71)|chr6:127724892-127726139(1.55)	chr6:127723707-127724361(1.56)|chr6:127724692-127726051(0.76)	chr6	127725193	127731663	+	Ifi27	interferon, alpha-inducible protein 27
500377	chr4_random:1635700-1636404(0.9)	chr4_random:1634893-1636149(1.04)		chr4_random:1635700-1636329(1.04)	chr4_random:1634893-1635254(1.02)|chr4_random:1635700-1636404(0.93)		chr4_random	1618547	1635425	-	Tuba8	tubulin, alpha 8
311799	chr3:3421187-3421531(1.96)|chr3:3420272-3420626(1.85)|chr3:3419497-3420135(1.22)	chr3:3421187-3422226(1.46)|chr3:3420272-3420626(1.38)	chr3:3421387-3421939(1.23)|chr3:3419897-3420626(1.2)|chr3:3419392-3419721(1.13)|chr3:3422397-3422732(0.67)	chr3:3421187-3421531(1.65)|chr3:3425251-3425615(1.27)|chr3:3420272-3420626(1.21)|chr3:3421587-3422226(1.16)	chr3:3420272-3420626(1.39)|chr3:3421187-3421636(1.39)|chr3:3425251-3425615(1.39)	chr3:3424971-3425615(0.92)|chr3:3419392-3420325(0.73)|chr3:3421387-3421939(0.66)	chr3	3412738	3420959	-	Ndor1	NADPH dependent diflavin oxidoreductase 1
432363	chr9:96091688-96092062(1.16)	chr9:96091688-96092062(0.85)					chr9	96042701	96092537	-	Slco4c1	solute carrier organic anion transporter family, member 4C1
361612						chr1:157660266-157660824(0.68)	chr1	157663337	157720712	+	P4ha3	prolyl 4-hydroxylase, alpha polypeptide III
83519	chr1:8357183-8357827(1.72)|chr1:8358573-8358917(1.72)	chr1:8357183-8357827(1.13)|chr1:8358573-8358917(1.13)	chr1:8357183-8357827(1.04)|chr1:8358573-8359217(0.94)	chr1:8358573-8358917(1.6)|chr1:8357183-8358207(1.03)	chr1:8358573-8358917(1.68)|chr1:8357183-8357827(1.35)	chr1:8358663-8359217(1.05)|chr1:8357183-8357827(0.78)|chr1:8360774-8361113(0.71)	chr1	8316120	8357955	-	Pex3	peroxisomal biogenesis factor 3
363490							chrX	101069459	101133073	+	RGD1561958	similar to RIKEN cDNA 2010106E10
79246			chr8:52172559-52173118(0.63)				chr8	52161146	52173514	-	Htr3a	5-hydroxytryptamine (serotonin) receptor 3a
84005	chr6:109266573-109267112(2.34)	chr6:109266573-109267112(2.03)	chr6:109266573-109267112(1.43)	chr6:109266573-109267112(2)	chr6:109266573-109267022(1.66)	chr6:109266752-109267112(0.66)	chr6	109266353	109272778	+	Eif2b2	eukaryotic translation initiation factor 2B, subunit 2 beta
288886							chr7	6592173	6593123	-	Olr1006	olfactory receptor 1006
360459							chr10	72758	187514	+	RGD1305733	similar to RIKEN cDNA 2900011O08
405251							chr3	69584694	69585635	-	Olr499	olfactory receptor 499
299511					chr7:67747007-67747348(1.15)	chr7:67750503-67750962(0.67)|chr7:67746807-67747348(0.64)|chr7:67749723-67750172(0.64)|chr7:67748278-67748932(0.51)	chr7	67752256	67766995	+	Rdh2	retinol dehydrogenase 2
317218				chrX:95644740-95645589(0.73)	chrX:95644740-95645476(0.91)	chrX:95644845-95645589(0.61)	chrX	95637902	95643845	-	Itm2a	integral membrane protein 2A
290864	chr16_random:1074862-1075196(2.1)|chr16_random:1073636-1074010(1.38)	chr16_random:1074862-1075196(1.46)|chr16_random:1073636-1074010(1.2)	chr16_random:1074942-1075319(1.41)|chr16_random:1073636-1074010(1.24)	chr16_random:1073371-1073916(1.93)|chr16_random:1074862-1075196(1.52)|chr16_random:1118464-1119345(0.88)	chr16_random:1073636-1074200(1.93)|chr16_random:1074862-1075196(1.36)|chr16_random:1118464-1119200(1.02)	chr16_random:1073371-1073916(1.47)|chr16_random:1074942-1075319(0.95)|chr16_random:1071472-1071926(0.88)	chr16_random	1074392	1118478	+	Usp4	ubiquitin specific peptidase 4 (proto-oncogene)
25632	chr10:15585163-15585695(1.01)		chr10:15589021-15589472(0.64)				chr10	15584359	15585215	-	Hba-a2	hemoglobin alpha, adult chain 2
309222							chr1	214724236	214725166	+	Olr319	olfactory receptor 319
679890	chrX:26845577-26846211(1.6)	chrX:26845577-26846113(1.5)	chrX:26845577-26846211(1.06)	chrX:26845682-26846211(1.31)|chrX:26846962-26847331(1.12)	chrX:26845577-26846211(1.14)|chrX:26846962-26847331(0.91)	chrX:26847082-26847551(0.64)	chrX	26832381	26846629	-	Gpkow	G patch domain and KOW motifs
79431	chr4:144139684-144140453(1.57)|chr4:144137296-144137730(1.18)	chr4:144139684-144140543(1.28)|chr4:144137296-144137939(0.77)	chr4:144139984-144140543(0.67)	chr4:144137296-144137630(2.12)|chr4:144139899-144140543(1.53)	chr4:144137296-144137630(2.21)|chr4:144139684-144140543(1.9)	chr4:144137296-144137630(0.91)|chr4:144139899-144140543(0.91)|chr4:144137889-144138251(0.74)	chr4	144139485	144145186	+	Bhlhe40	basic helix-loop-helix family, member e40
497914	chr10:46274986-46275867(1.41)	chr10:46274986-46275446(1)	chr10:46275186-46275867(0.81)|chr10:46272208-46273006(0.61)	chr10:46272393-46272849(1.76)|chr10:46274986-46275446(1.48)	chr10:46274801-46275867(1.72)|chr10:46272393-46272752(1.66)	chr10:46271503-46273096(1.14)|chr10:46275186-46275867(0.71)	chr10	46274790	46290414	+	RGD1563669	similar to Mediator of RNA polymerase II transcription, subunit 9 homolog
502858		chr4:121966255-121966712(0.8)					chr4	121965796	121967131	+	Gp9	glycoprotein IX (platelet)
94202							chr7	55324245	55612944	+	Ptprr	protein tyrosine phosphatase, receptor type, R
24294							chr7	113043365	113049779	-	Cyp11b2	cytochrome P450, family 11, subfamily b, polypeptide 2
288778	chr7:1853229-1853985(1.96)	chr7:1853229-1853794(1.56)	chr7:1853049-1853399(0.74)	chr7:1853229-1853985(0.95)			chr7	1846628	1854096	-	Pa2g4	proliferation-associated 2G4
297561			chr4:156277704-156278473(0.51)				chr4	156281972	156295238	+	Rad52	RAD52 homolog (S. cerevisiae)
287462	chr10:57568213-57568643(1.87)|chr10:57551050-57551497(1.77)|chr10:57550239-57550907(1.67)|chr10:57566895-57567254(1.51)|chr10:57569713-57570163(1.11)|chr10:57549137-57549496(1.06)	chr10:57568213-57568643(1.54)|chr10:57550239-57550907(1.35)|chr10:57551050-57551497(1.35)|chr10:57566895-57567254(1.04)|chr10:57569888-57570451(0.96)|chr10:57568788-57569318(0.92)	chr10:57551050-57551594(1.25)|chr10:57568213-57568643(1.19)|chr10:57566895-57567254(0.91)|chr10:57569713-57570163(0.91)|chr10:57548757-57549308(0.68)	chr10:57568213-57568643(2.14)|chr10:57550149-57551497(2.03)|chr10:57566895-57567254(1.76)|chr10:57568863-57569318(1.32)|chr10:57569713-57570163(1.32)|chr10:57549137-57549587(1.21)	chr10:57568213-57568643(2.15)|chr10:57550149-57551397(2.09)|chr10:57566895-57567254(1.66)|chr10:57569713-57570262(1.39)|chr10:57549137-57549587(1.07)	chr10:57569713-57570262(1.11)|chr10:57568294-57569621(1.01)|chr10:57550349-57551497(0.98)|chr10:57566895-57567139(0.81)	chr10	57549854	57567958	-	Camta2	calmodulin binding transcription activator 2
362017	chr2:203765341-203765670(1.29)|chr2:203766346-203766870(1.29)|chr2:203767813-203768647(1.15)	chr2:203765341-203765670(1.25)|chr2:203768118-203769057(1.07)|chr2:203766346-203766870(1)	chr2:203766346-203766785(0.96)|chr2:203767813-203768256(0.7)	chr2:203766346-203766785(2.1)|chr2:203767813-203769057(1.74)|chr2:203765341-203765670(1.33)|chr2:203769521-203769867(1.13)	chr2:203766346-203766785(1.98)|chr2:203767813-203769057(1.63)|chr2:203769521-203769867(1.48)|chr2:203765341-203765670(1.29)	chr2:203766346-203766785(1.39)|chr2:203767898-203768647(0.92)|chr2:203769521-203769867(0.79)|chr2:203765341-203765670(0.76)	chr2	203760896	203765691	-	Cyb561d1	cytochrome b-561 domain containing 1
25664		chr4:151492479-151492823(0.84)					chr4	151492219	151617330	+	Pparg	peroxisome proliferator-activated receptor gamma
405303							chr1	215966579	215967539	+	Olr339	olfactory receptor 339
367767	chrX:38584247-38585001(1.73)	chrX:38584247-38584881(1.53)		chrX:38585752-38586091(1.8)|chrX:38586152-38587104(1.65)|chrX:38584247-38585001(1.31)	chrX:38585752-38586091(1.78)|chrX:38584642-38585001(1.55)|chrX:38586152-38587104(1.37)	chrX:38586432-38587497(1)|chrX:38585632-38586091(0.64)	chrX	38583721	38584975	-	Mageh1	melanoma antigen, family H, 1
293711						chr1:210346124-210346474(0.81)	chr1	210346477	210376957	+	Hrasls5	HRAS-like suppressor family, member 5
499558							chr2	77989650	78090949	+	2011-03-11	membrane-associated ring finger (C3HC4) 11
117552		chr8:114768568-114769111(0.73)	chr8:114771694-114771933(0.66)	chr8:114768568-114769111(1.3)|chr8:114770712-114771933(1.19)	chr8:114771694-114771933(1.27)|chr8:114770617-114771278(0.95)	chr8:114771694-114771933(1.03)	chr8	114761477	114768924	-	Ptpn23	protein tyrosine phosphatase, non-receptor type 23
290500	chr15:108053634-108054102(1.33)|chr15:108052448-108053293(1.23)	chr15:108053634-108054102(1.11)|chr15:108052448-108052990(0.92)	chr15:108052448-108053293(0.85)|chr15:108053634-108054589(0.59)	chr15:108052448-108052990(1.5)|chr15:108053634-108053985(1.5)	chr15:108052448-108052990(1.52)|chr15:108053634-108054102(1.47)	chr15:108053634-108054692(1.13)|chr15:108052448-108052786(1.13)|chr15:108056949-108057582(0.63)	chr15	108029953	108053498	-	A2ld1	AIG2-like domain 1
363448	chrX:25481414-25481876(1.29)	chrX:25481414-25481876(0.72)	chrX:25481519-25481973(0.72)	chrX:25481414-25481876(1.17)	chrX:25481414-25481876(1.46)	chrX:25480123-25480589(0.73)	chrX	25480915	25490474	+	Dynlt3	dynein light chain Tctex-type 3
313022				chr5:151885616-151886325(1.32)	chr5:151885616-151887480(1.13)	chr5:151885616-151886615(0.64)	chr5	151873618	151885483	-	Map3k6	mitogen-activated protein kinase kinase kinase 6
295704				chr3:67999808-68000279(1.6)	chr3:67999933-68000279(1.44)	chr3:67999808-68000177(0.79)	chr3	68000238	68016329	+	Ube2l6	ubiquitin-conjugating enzyme E2L 6
117054			chr5:152847798-152848425(0.64)				chr5	152842986	152844543	-	Cd52	CD52 antigen
113882							chr5	62955053	62965081	-	Hemgn	hemogen
307100							chr17	77594513	77595888	+	Calml3	calmodulin-like 3
366473	chr5:148109383-148110332(1.54)|chr5:148110808-148111332(0.86)|chr5_random:1621376-1622410(0.61)	chr5:148109383-148110332(1.44)|chr5_random:1621658-1622520(0.67)	chr5:148109383-148110332(0.8)	chr5:148109383-148110332(1.21)	chr5:148109383-148110332(1.34)	chr5:148109383-148110242(0.61)	chr5	148100545	148110453	-	RGD1564776	similar to ornithine decarboxylase-like protein
293271							chr1	161717425	161718372	+	Olr132	olfactory receptor 132
79131	chr5:149340456-149341200(0.96)	chr5:149340456-149341200(0.88)		chr5:149339756-149341200(1.16)	chr5:149339341-149341200(1.24)		chr5	149340539	149347268	+	Fabp3	fatty acid binding protein 3, muscle and heart
50871	chr6:41458454-41459101(1.17)	chr6:41458554-41459101(1.18)			chr6:41456806-41457380(0.78)		chr6	41458061	41576771	+	Hpcal1	hippocalcin-like 1
292100	chr19:55033989-55034770(1.54)|chr19:55032471-55032829(1.22)|chr19:55036694-55037461(0.89)	chr19:55034096-55034553(1.48)|chr19:55032381-55032829(1.25)	chr19:55034096-55034845(1.13)|chr19:55032381-55032829(0.87)	chr19:55033871-55034553(1.88)|chr19:55032381-55032829(1.22)	chr19:55033989-55034450(1.8)|chr19:55032296-55032829(1.45)	chr19:55032381-55032829(0.99)|chr19:55035668-55036103(0.79)|chr19:55034096-55034553(0.76)|chr19:55037099-55037568(0.69)	chr19	55019203	55033524	-	RGD1562218	similar to RIKEN cDNA 0610039J04
116545		chr7:139333690-139334059(0.76)					chr7	139325782	139332485	-	Pou6f1	POU class 6 homeobox 1
499715							chr2	235055128	235076398	-	LOC499715	LRRGT00095
83580				chr3:137162860-137163533(1.49)	chr3:137162860-137163623(1.33)	chr3:137163062-137163834(0.73)	chr3	137158955	137162607	-	Thbd	thrombomodulin
311748				chr3:53758996-53759531(1.43)	chr3:53758996-53759531(1.23)	chr3:53759086-53759639(0.59)	chr3	53758751	53832868	+	Map1d	methionine aminopeptidase 1D
170927	chr2:204245556-204246303(1.44)	chr2:204245456-204246423(1.21)	chr2:204246174-204246423(1.56)|chr2:204245556-204246035(1.23)	chr2:204245556-204246423(1.59)	chr2:204245456-204246423(1.34)	chr2:204246174-204246423(0.99)|chr2:204245556-204246035(0.86)	chr2	204245356	204278529	+	Clcc1	chloride channel CLIC-like 1
363616				chr10:47812831-47813464(0.99)			chr10	47812361	47831472	+	Grap	GRB2-related adaptor protein
294123							chr1	21996992	21998005	-	Taar5	trace amine-associated receptor 5
79423	chr15:45779589-45780468(1.43)	chr15:45779484-45780348(1.11)	chr15:45779674-45780468(1.18)	chr15:45779589-45780468(1.18)|chr15:45776345-45778244(0.91)	chr15:45779589-45780468(1.36)|chr15:45777080-45778244(1.15)	chr15:45776995-45778025(0.9)|chr15:45779484-45780468(0.87)	chr15	45779351	45797949	+	Stmn4	stathmin-like 4
404948							chr7	4112931	4113874	-	Olr922	olfactory receptor 922
690367			chr6:137982917-137983444(0.61)			chr6:137982597-137983518(0.69)	chr6	137983973	137986429	+	Btbd6	BTB (POZ) domain containing 6
500684							chr6	104036870	104040819	+	LOC500684	hypothetical protein LOC500684
287556	chr10:68524241-68524876(1.11)	chr10:68524520-68524876(1.16)	chr10:68524241-68524773(0.85)	chr10:68524241-68524876(1.32)	chr10:68524241-68524876(1.07)	chr10:68524324-68524876(0.64)	chr10	68525171	68579955	+	Rhbdl3	rhomboid, veinlet-like 3 (Drosophila)
54309	chr1:68005227-68005978(0.86)	chr1:68004802-68005978(0.85)		chr1:68004281-68005371(1.09)	chr1:68005227-68005978(1.07)|chr1:68004281-68004755(1.01)		chr1	68005336	68013052	+	Syt5	synaptotagmin V
29397							chr10	70279160	70283761	+	Ccl11	chemokine (C-C motif) ligand 11
361632	chr1:174536740-174537099(2.14)|chr1:174538145-174538604(1.88)	chr1:174536740-174537099(1.73)|chr1:174538145-174538498(1.25)	chr1:174536740-174537189(1.21)|chr1:174538145-174538604(1)	chr1:174538145-174538604(2)|chr1:174536740-174537189(1.55)|chr1:174539625-174540294(1.2)	chr1:174537940-174538415(1.91)|chr1:174536740-174537099(1.57)|chr1:174539535-174540514(1.12)	chr1:174536740-174537099(1.09)|chr1:174538240-174538909(1.09)|chr1:174539535-174540514(0.75)	chr1	174430830	174537706	-	Pik3c2a	phosphoinositide-3-kinase, class 2, alpha polypeptide
364086							chr14	842907	851338	+	Vom2r70	vomeronasal 2 receptor, 70
24587	chr14:85605205-85606366(1.03)	chr14:85605205-85606366(0.78)	chr14:85605712-85606366(0.56)				chr14	85594788	85604774	-	Nefh	neurofilament, heavy polypeptide
56821							chr3	16377917	16378851	-	Olr414	olfactory receptor 414
365222	chr1:83565700-83566575(1.13)	chr1:83565505-83566787(1.21)|chr1:83567935-83568375(0.73)		chr1:83565505-83566575(1.26)			chr1	83571279	83580643	+	Lrfn1	leucine rich repeat and fibronectin type III domain containing 1
361694	chr1:206681875-206682424(1.72)|chr1:206684386-206684745(1.07)	chr1:206681875-206682724(1.21)|chr1:206684386-206684745(1.17)|chr1:206682982-206683524(0.77)	chr1:206682075-206682424(1.24)	chr1:206682075-206682634(1.83)|chr1:206680221-206680578(1.72)	chr1:206682075-206682634(1.79)|chr1:206680346-206680710(1.51)|chr1:206682982-206683744(1.23)	chr1:206680221-206680578(1.12)|chr1:206682075-206682634(0.88)	chr1	206684109	206697483	+	Pitpnm1	phosphatidylinositol transfer protein, membrane-associated 1
25719	chr3:99673857-99674406(1.27)	chr3:99673677-99674212(1.02)	chr3:99674077-99674406(1.1)	chr3:99673957-99674406(1.43)	chr3:99673957-99674406(1.12)	chr3:99673577-99674327(0.53)	chr3	99629193	99674523	-	Scg5	secretogranin V
81634		chr6:103283727-103284677(0.67)			chr6:103283727-103284755(1.09)		chr6	103188592	103282873	-	Actn1	actinin, alpha 1
58835	chr2:193176392-193177221(0.91)	chr2:193176879-193177221(0.71)	chr2:193176879-193177221(0.7)				chr2	193147942	193177137	-	Phgdh	phosphoglycerate dehydrogenase
298699	chr8:19904640-19905087(1.74)|chr8:19910284-19910777(1.74)|chr8:19905245-19905779(1.02)	chr8:19904730-19905189(1.35)|chr8:19910284-19910859(1.35)	chr8:19904930-19905384(1.26)|chr8:19910284-19910859(1.06)	chr8:19904930-19905679(2.38)|chr8:19908847-19909316(1.14)|chr8:19910284-19910859(1.08)	chr8:19904930-19905294(2.54)|chr8:19908847-19909316(1.17)|chr8:19910284-19910859(1.11)	chr8:19904930-19905384(1.56)|chr8:19906474-19906723(0.8)|chr8:19908847-19909316(0.7)	chr8	19909740	19913844	+	Ppan	peter pan homolog (Drosophila)
309381			chr1:248137339-248137796(0.67)	chr1:248137239-248137897(1.6)|chr1:248135838-248136808(1.2)	chr1:248137339-248137796(1.74)|chr1:248135838-248136808(1.12)	chr1:248137339-248137897(1.02)	chr1	248136868	248162249	+	Pyroxd2	pyridine nucleotide-disulphide oxidoreductase domain 2
314438		chr6:133038014-133038684(0.59)	chr6:133038315-133038684(0.65)	chr6:133038115-133038864(1.21)	chr6:133038014-133038579(1.45)	chr6:133038215-133038684(0.66)	chr6	133021596	133037633	-	Degs2	degenerative spermatocyte homolog 2, lipid desaturase (Drosophila)
367298	chr9:74407330-74409326(1.21)|chr9:74410143-74410596(0.88)	chr9:74410248-74410682(0.78)|chr9:74407330-74409326(0.71)	chr9:74408567-74409127(0.75)	chr9:74407976-74408616(1.71)|chr9:74409838-74410297(1.56)|chr9:74408852-74409326(1.46)	chr9:74407976-74409526(1.86)|chr9:74410033-74410385(1.32)	chr9:74410033-74411149(1.01)|chr9:74407330-74409427(0.98)	chr9	74409050	74417617	-	Slc23a3	solute carrier family 23 (nucleobase transporters), member 3
311721	chr3:170720134-170720459(1.32)|chr3:170720933-170721273(0.95)	chr3:170720134-170720459(0.95)|chr3:170730417-170731065(0.79)|chr3:170736127-170736903(0.79)|chr3:170720933-170721764(0.75)	chr3:170723849-170724317(0.6)	chr3:170720933-170722493(1.6)|chr3:170720029-170720459(1.6)|chr3:170732110-170733544(1.21)|chr3:170730598-170731065(1.05)	chr3:170720029-170720459(1.87)|chr3:170720534-170721764(1.39)|chr3:170730417-170731065(1.23)|chr3:170732020-170733093(1.23)	chr3:170732459-170733180(0.99)|chr3:170721134-170721764(0.66)	chr3	170720977	170731468	-	Znf512b	zinc finger protein 512B
288447	chr12:6345001-6345746(2)|chr12:6346593-6346940(1.29)	chr12:6345001-6345656(1.61)|chr12:6346713-6347250(0.92)	chr12:6345001-6345446(1.61)|chr12:6346713-6347250(0.97)	chr12:6346713-6347152(1.85)|chr12:6345001-6345656(1.8)|chr12:6347498-6349070(0.98)	chr12:6346713-6347250(1.81)|chr12:6345001-6345656(1.71)	chr12:6344904-6345249(1.2)|chr12:6346713-6349070(1.07)	chr12	6318580	6345858	-	Uspl1	ubiquitin specific peptidase like 1
405012							chr1	161040275	161041226	+	Olr89	olfactory receptor 89
192249	chr6:21685174-21685520(1.61)|chr6:21686568-21687012(1.17)	chr6:21685174-21685520(1.29)|chr6:21686473-21686936(0.89)	chr6:21685174-21685520(0.82)|chr6:21686176-21686936(0.65)	chr6:21686568-21686936(1.79)|chr6:21685174-21685520(1.53)	chr6:21686568-21687012(1.71)|chr6:21685359-21685705(1.4)	chr6:21686473-21686936(1.18)|chr6:21687368-21687803(0.83)	chr6	21638704	21686023	-	Ehd3	EH-domain containing 3
94173	chr3:117897071-117898235(1.85)	chr3:117896786-117897535(1.62)	chr3:117896584-117897120(0.8)|chr3:117897869-117898235(0.6)	chr3:117897071-117898235(2.04)|chr3:117898286-117898837(1.16)	chr3:117897071-117898235(1.81)	chr3:117897869-117898235(1.19)|chr3:117896686-117897535(0.66)	chr3	117892613	117897633	-	Idh3B	isocitrate dehydrogenase 3 (NAD+) beta
365547							chr20	11202366	11203780	-	RGD1561557	similar to chromosome 21 open reading frame 29
25318	chr16:70441168-70441420(1.47)	chr16:70441168-70441420(1.21)	chr16:70441168-70441420(1.04)	chr16:70438779-70440022(1.95)	chr16:70439477-70440117(1.72)|chr16:70440783-70441420(1.04)	chr16:70438779-70440022(1.32)|chr16:70441168-70441420(0.72)	chr16	70440339	70458433	+	Fnta	farnesyltransferase, CAAX box, alpha
293262							chr1	161520711	161521661	-	Olr126	olfactory receptor 126
360742	chr11:85082945-85083379(1.56)|chr11:85084141-85084787(1.16)|chr11:85081335-85081794(0.91)	chr11:85082945-85083379(1.25)|chr11:85084331-85084787(1.1)|chr11:85080930-85081794(0.79)	chr11:85082945-85083589(0.77)|chr11:85081444-85081794(0.7)	chr11:85081229-85081693(1.73)	chr11:85081335-85081794(1.62)	chr11:85081229-85081794(0.91)	chr11	85082093	85130476	+	Dgcr2	DiGeorge syndrome critical region gene 2
690329		chr1:211521144-211521783(0.69)					chr1	211520874	211523789	+	Lrrn4cl	LRRN4 C-terminal like
362634	chr5:155664414-155664873(1.25)	chr5:155664414-155664873(0.99)|chr5:155655727-155656759(0.59)					chr5	155656104	155659430	-	C1qc	complement component 1, q subcomponent, C chain
297597	chr4:161161072-161161430(1.62)|chr4:161160063-161160636(0.74)	chr4:161161172-161161521(1.1)		chr4:161160163-161161521(1.9)	chr4:161160163-161160636(1.75)|chr4:161161172-161161521(1.13)	chr4:161160063-161160636(1.2)|chr4:161158851-161159987(0.71)	chr4	161161043	161169603	+	Ing4	inhibitor of growth family, member 4
66023		chr3:118714323-118714756(0.87)		chr3:118714323-118714756(1.32)	chr3:118714323-118714756(1.6)	chr3:118714323-118714756(0.69)	chr3	118712251	118714773	-	Gfra4	GDNF family receptor alpha 4
367808				chrX:63915960-63916809(1.6)|chrX:63914450-63914802(1.17)	chrX:63915870-63916809(1.6)|chrX:63914450-63914802(1.14)|chrX:63918147-63918597(0.91)	chrX:63916671-63917104(0.79)|chrX:63918147-63918711(0.67)	chrX	63905631	63914903	-	Ptges3l1	prostaglandin E synthase 3-like 1
114595							chr14	21805290	21819354	-	Csn1s2a	casein alpha s2-like A
59319	chr3:76110097-76110433(1.59)	chr3:76110097-76110433(1.18)	chr3:76110097-76110433(0.6)	chr3:76109187-76109736(1.32)	chr3:76109097-76109447(1.28)	chr3:76108324-76109626(0.79)	chr3	76109631	76298783	+	Nyw1	ischemia related factor NYW-1
291906	chr19:17035846-17036293(1.59)	chr19:17035941-17036293(1.25)	chr19:17035941-17036293(1.2)	chr19:17032561-17033710(1.88)|chr19:17033951-17034594(1.68)|chr19:17035941-17036293(1.27)	chr19:17033441-17034090(2)|chr19:17032446-17032800(1.5)|chr19:17035941-17036293(1.3)	chr19:17033261-17034090(1.29)|chr19:17032446-17032800(0.82)|chr19:17035941-17036293(0.69)	chr19	17035219	17045092	+	Aktip	AKT interacting protein
58977		chr7:142435335-142435782(1)		chr7:142437729-142438263(1.29)			chr7	142428730	142436381	-	Ppp1r1a	protein phosphatase 1, regulatory (inhibitor) subunit 1A
84508	chr4:104760430-104761207(1.67)|chr4:104762738-104763279(1.57)	chr4:104762738-104763077(1.21)|chr4:104760730-104761277(1.02)	chr4:104760430-104760787(0.8)|chr4:104762738-104763279(0.77)	chr4:104760430-104761277(1.32)	chr4:104760430-104761207(1.54)	chr4:104759950-104760787(0.71)	chr4	104762183	104778157	+	Rnf103	ring finger protein 103
404929							chr7	5825104	5826038	-	Olr982	olfactory receptor 982
308420	chr1:79330405-79331374(1.07)		chr1:79330515-79331454(0.57)	chr1:79329580-79330074(1.72)|chr1:79330405-79331374(1.32)	chr1:79329580-79330074(1.35)|chr1:79330405-79331374(1.18)	chr1:79331110-79331454(0.92)	chr1	79330406	79345279	+	Zfp112	zinc finger protein 112
361676	chr1:201641185-201641754(1.34)|chr1:201643747-201644991(1.02)|chr1:201642295-201642834(0.96)	chr1:201641400-201641754(1.05)|chr1:201643747-201644576(0.93)|chr1:201642295-201642834(0.89)	chr1:201641185-201641649(1)|chr1:201644337-201644894(0.67)	chr1:201641185-201641754(1.72)|chr1:201644527-201646276(1.55)|chr1:201642385-201642834(1.32)	chr1:201641400-201641754(1.74)|chr1:201643927-201644894(1.51)|chr1:201645447-201645981(1.23)|chr1:201647925-201648289(1.12)	chr1:201641185-201641754(0.98)|chr1:201643547-201644894(0.68)|chr1:201639483-201640053(0.61)	chr1	201641938	201647021	+	Pnpla2	patatin-like phospholipase domain containing 2
308482	chr1:84777108-84778338(1.77)|chr1:84774173-84774617(1.23)	chr1:84777600-84778061(1.37)|chr1:84774083-84774617(0.81)	chr1:84777889-84778338(1.27)|chr1:84774173-84774617(1.11)	chr1:84774083-84774617(1.83)|chr1:84775539-84776654(1.37)|chr1:84777205-84778241(1.37)	chr1:84773985-84774617(1.74)|chr1:84776171-84776654(1.51)|chr1:84777108-84778139(1.29)|chr1:84775456-84776097(1.12)	chr1:84774263-84774617(1.09)|chr1:84775951-84776566(0.81)|chr1:84775036-84775506(0.68)|chr1:84776993-84778338(0.65)	chr1	84777390	84792945	+	Zfp84	zinc finger protein 84
64539	chr20:9951242-9951686(1.48)|chr20:9950321-9950707(0.97)	chr20:9951242-9951686(1.05)	chr20:9951242-9951686(1.04)	chr20:9949977-9950707(1.65)	chr20:9949677-9950707(1.57)|chr20:9951242-9951686(1.13)	chr20:9949677-9950707(1.03)	chr20	9951108	9960264	+	Ndufv3	NADH dehydrogenase (ubiquinone) flavoprotein 3
686031							chrX	47190278	47190821	-	LOC686031	hypothetical protein LOC686031
311427	chr3:118833411-118833877(1.06)			chr3:118833411-118833755(1.16)	chr3:118833523-118834072(0.8)		chr3	118833034	118851416	+	Hspa12b	heat shock protein 12B
287532	chr10:62852187-62852626(1.21)|chr10:62850992-62851711(0.96)|chr10:62853671-62854112(0.91)	chr10:62853587-62854112(0.81)|chr10:62852187-62852626(0.77)	chr10:62850712-62851041(0.61)	chr10:62853587-62854112(1.54)|chr10:62850902-62851452(1.15)|chr10:62852187-62852626(1.15)	chr10:62853187-62854112(1.72)|chr10:62852067-62852626(1.29)|chr10:62850902-62851452(1.07)	chr10:62850902-62851711(1.01)	chr10	62853093	62894776	+	Slc43a2	solute carrier family 43, member 2
288719	chr19:14283630-14284069(1.12)	chr19:14283435-14283764(1.03)|chr19:14283925-14284389(0.96)|chr19:14284550-14285405(0.81)|chr19:14282720-14283264(0.77)		chr19:14283630-14284069(1.37)|chr19:14282635-14282969(1.17)|chr19:14284261-14285405(1.02)	chr19:14282635-14282969(1.65)|chr19:14283630-14284069(1.4)|chr19:14284461-14285405(0.95)	chr19:14283630-14284069(0.86)	chr19	14285768	14297516	+	Tpst2	tyrosylprotein sulfotransferase 2
114212	chr12:45966507-45966856(1.86)|chr12:45965304-45966047(1.67)	chr12:45966507-45966971(1.58)|chr12:45965219-45965749(1.06)	chr12:45966702-45967251(1.37)|chr12:45965020-45966047(0.97)	chr12:45966507-45966971(1.7)|chr12:45968791-45969135(1.03)	chr12:45966600-45966971(1.4)	chr12:45966702-45967251(1.1)|chr12:45968791-45969135(0.73)	chr12	45933899	45965427	-	Chek2	CHK2 checkpoint homolog (S. pombe)
303384	chr10:71546837-71547501(0.96)	chr10:71546837-71547281(0.85)		chr10:71551553-71552092(0.93)	chr10:71546952-71547596(0.97)	chr10:71551637-71552092(0.84)|chr10:71549381-71549830(0.64)	chr10	71526717	71547699	-	Mmp28	matrix metallopeptidase 28
500993	chr8:51773137-51775024(1.38)|chr8:51775765-51776411(1.23)	chr8:51773928-51775024(1.08)|chr8:51775765-51776411(1.04)|chr8:51773242-51773852(0.77)	chr8:51776075-51776604(1.03)|chr8:51773137-51775024(0.73)	chr8:51775965-51776411(1.52)|chr8:51774659-51775024(1.41)	chr8:51775965-51776411(1.38)|chr8:51774659-51775024(1.27)	chr8:51776075-51776604(0.9)	chr8	51775508	51775923	+	RGD1563941	similar to hypothetical protein FLJ20010
307415							chr18	56154354	56179799	+	RGD1309362	similar to interferon-inducible GTPase
297393	chr4:117990202-117990658(1.67)|chr4:117988887-117989540(0.84)	chr4:117990202-117990658(1.28)|chr4:117988887-117989355(0.84)	chr4:117990505-117990860(1.15)|chr4:117987689-117989355(0.77)|chr4:117985668-117986120(0.64)	chr4:117988105-117989355(1.69)|chr4:117990202-117990763(1.69)	chr4:117988887-117989540(1.8)|chr4:117990202-117990860(1.59)	chr4:117990382-117990860(1.29)|chr4:117988682-117989355(0.87)|chr4:117987689-117988231(0.84)	chr4	117989936	117997258	+	Nagk	N-acetylglucosamine kinase
29460	chr5:59914099-59914662(1.73)	chr5:59914394-59914853(1.58)	chr5:59914394-59914760(1.14)	chr5:59914394-59914760(1.05)	chr5:59914394-59914760(1.55)		chr5	59913792	59918422	+	Tesk1	testis-specific kinase 1
287324							chr10	44617892	44618812	-	Olr1436	olfactory receptor 1436
100125362	chr8:56104145-56104474(0.92)	chr8:56104145-56104474(0.73)			chr8:56105526-56105902(1.11)		chr8	56098449	56105092	-	LOC100125362	hypothetical protein LOC100125362
363494	chrX:122056683-122057223(1.73)|chrX:122058538-122058889(1.11)|chrX:122055768-122056217(0.89)	chrX:122056967-122057348(0.91)|chrX:122058538-122058889(0.72)	chrX:122056967-122057541(1.09)|chrX:122058538-122058889(1.06)|chrX:122056078-122056732(0.54)	chrX:122056683-122057223(1.12)	chrX:122056683-122057223(1.1)		chrX	122044702	122056327	-	Gla	galactosidase, alpha
29665	chr12:35116550-35116984(1.15)|chr12:35117438-35117822(0.86)	chr12:35116254-35116984(0.81)	chr12:35116254-35116899(0.74)	chr12:35117438-35118509(1.59)|chr12:35116550-35116984(1.59)|chr12:35120654-35121094(1.49)|chr12:35119175-35119790(1.13)	chr12:35117438-35118124(1.86)|chr12:35116650-35116984(1.76)|chr12:35120554-35121094(1.71)|chr12:35119175-35119790(1)	chr12:35117773-35118409(1)|chr12:35120449-35121094(0.83)|chr12:35119175-35119790(0.83)|chr12:35116254-35116899(0.77)	chr12	35074025	35117152	-	P2rx7	purinergic receptor P2X, ligand-gated ion channel, 7
29362	chr7:120165428-120165990(1.22)|chr7:120163544-120164178(1.06)	chr7:120165428-120165990(1.2)	chr7:120165428-120165990(0.91)	chr7:120163544-120164293(1.34)	chr7:120163544-120164383(1.21)	chr7:120163544-120164178(0.74)	chr7	120164880	120179982	+	Tef	thyrotrophic embryonic factor
25059	chr4:116974141-116974398(0.98)	chr4:116974754-116975202(0.69)					chr4	116925724	116975211	-	Hk2	hexokinase 2
295050	chr2:143962178-143963316(1.58)|chr2:143960675-143961126(1.44)	chr2:143962178-143963316(1.36)|chr2:143960675-143961014(0.96)|chr2:143959971-143960512(0.71)	chr2:143962868-143963215(1.36)|chr2:143960380-143960832(0.86)	chr2:143962178-143962607(1.07)|chr2:143960675-143961414(0.97)	chr2:143960780-143961414(1.14)|chr2:143962078-143962607(1.09)		chr2	143954942	143961239	-	Exosc8	exosome component 8
296731	chr4:5850152-5850591(1.57)	chr4:5850152-5850591(1.13)|chr4:5851256-5851615(0.69)	chr4:5850152-5850591(0.57)	chr4:5851156-5851731(1.85)	chr4:5851156-5851836(1.8)|chr4:5850152-5850591(1.13)	chr4:5851156-5851836(1.13)	chr4	5820488	5850809	-	Nub1	negative regulator of ubiquitin-like proteins 1
293671	chr1:207929115-207929450(1.61)|chr1:207924670-207925364(1.55)|chr1:207904420-207904769(1.13)|chr1:207926515-207927059(1.07)	chr1:207924670-207925364(1.33)|chr1:207929115-207929742(1.05)|chr1:207904517-207906075(0.85)|chr1:207926515-207927949(0.77)	chr1:207929115-207929547(0.84)|chr1:207924470-207925364(0.77)|chr1:207927315-207927855(0.74)|chr1:207904420-207904769(0.67)|chr1:207926515-207927244(0.6)	chr1:207927410-207927745(1.89)|chr1:207926515-207926867(1.77)|chr1:207905643-207906171(1.14)|chr1:207924890-207925444(1.14)	chr1:207927410-207927745(2.02)|chr1:207926515-207926867(1.91)|chr1:207929115-207929652(1.4)|chr1:207904420-207904769(1.29)|chr1:207924590-207925558(1.18)	chr1:207926315-207926867(1.43)|chr1:207927195-207927745(1.36)|chr1:207927900-207928467(0.98)|chr1:207924590-207925764(0.71)|chr1:207929115-207929547(0.58)	chr1	207904814	207925715	-	Sf3b2	splicing factor 3b, subunit 2
287634	chr10:83287515-83287980(1.77)	chr10:83287515-83287980(1.23)	chr10:83287740-83288069(1.12)|chr10:83288520-83289399(0.71)	chr10:83287515-83288069(1.32)	chr10:83287515-83287980(1.45)	chr10:83287595-83288069(0.88)	chr10	83279085	83285091	-	Eme1	essential meiotic endonuclease 1 homolog 1 (S. pombe)
361577	chr1:96348909-96349548(2.3)|chr1:96345710-96346147(1.07)|chr1:96347691-96348140(1.02)	chr1:96348909-96349263(2.1)|chr1:96345710-96346147(0.97)|chr1:96347691-96348140(0.89)|chr1:96344135-96345541(0.73)	chr1:96348909-96349943(0.94)|chr1:96347606-96348140(0.7)	chr1:96348909-96349263(1.77)	chr1:96348909-96349263(1.91)|chr1:96345814-96346262(1.12)|chr1:96347691-96348353(0.95)	chr1:96348909-96349263(0.81)	chr1	96348395	96359282	+	Kdelr1	KDEL (Lys-Asp-Glu-Leu) endoplasmic reticulum protein retention receptor 1
191569							chr20	9815899	9901583	+	Pde9a	phosphodiesterase 9A
494284							chr1	66983685	66984602	+	Vom1r32	vomeronasal 1 receptor, 32
297029	chr4:69999974-70000428(1.42)	chr4:69999974-70000428(1.13)	chr4:69999974-70000628(1.05)	chr4:69999974-70000628(1.37)	chr4:69999974-70000313(1.49)	chr4:69999974-70000628(0.65)	chr4	69999766	70004085	+	Gstk1	glutathione S-transferase kappa 1
315852	chr8:88905455-88906410(0.87)	chr8:88906983-88907506(0.69)	chr8:88904412-88905389(0.76)	chr8:88904737-88905512(1.03)	chr8:88904737-88905834(0.9)	chr8:88904412-88905512(0.9)	chr8	88906664	88944613	+	Ttk	Ttk protein kinase
288269	chr11:30918492-30919141(1.11)	chr11:30918492-30919141(0.76)	chr11:30918492-30919041(0.67)|chr11:30920292-30920625(0.63)	chr11:30918492-30919041(1.19)	chr11:30918492-30919041(1.57)|chr11:30919877-30920625(0.94)	chr11:30920292-30920625(0.71)	chr11	30910163	30919537	-	RGD1306954	similar to RIKEN cDNA 1110004E09
305970	chr15:44686227-44686661(1.58)	chr15:44686227-44686661(0.96)	chr15:44686312-44686661(0.88)	chr15:44686312-44686661(1.29)	chr15:44686312-44686661(1.47)	chr15:44686312-44686661(1)	chr15	44690041	44736308	+	Fbxo16	F-box protein 16
361638							chr1	177899579	177940328	+	Bucs1	butyryl Coenzyme A synthetase 1
302671	chrX:51355455-51355792(1.42)|chrX:51356939-51357407(1.42)	chrX:51355455-51355792(1)|chrX:51356939-51357507(0.75)	chrX:51357140-51357609(0.54)	chrX:51356939-51357609(1.65)|chrX:51355455-51355792(1.07)	chrX:51356860-51357609(1.28)	chrX:51356939-51357609(0.73)	chrX	51329573	51356406	-	Ap1s2	adaptor-related protein complex 1, sigma 2 subunit
499691	chr2:204517084-204517728(1.87)|chr2:204518369-204519038(1.53)	chr2:204517084-204517436(1.47)|chr2:204518369-204519349(1.11)	chr2:204517084-204517436(0.93)|chr2:204518369-204519435(0.9)	chr2:204518369-204519349(1.38)	chr2:204518369-204518728(1.14)|chr2:204517289-204518023(0.99)		chr2	204509109	204518135	-	Prpf38b	PRP38 pre-mRNA processing factor 38 (yeast) domain containing B
307799	chr19:35532138-35532792(1.82)|chr19:35529231-35529583(0.89)|chr19:35534143-35534809(0.84)	chr19:35532138-35532897(1.51)|chr19:35534143-35534592(1.11)|chr19:35529231-35529583(0.74)|chr19:35534963-35536192(0.63)	chr19:35531528-35532497(1.13)	chr19:35534143-35534809(1.27)|chr19:35532315-35532792(1.02)	chr19:35534143-35534702(1.5)		chr19	35533394	35535711	+	Pard6a	par-6 (partitioning defective 6,) homolog alpha (C. elegans)
309399	chr1:224888780-224889343(2.47)|chr1:224886746-224887120(1.34)|chr1:224889885-224890537(1.18)	chr1:224888780-224889138(1.93)|chr1:224889985-224890650(0.85)|chr1:224886446-224887120(0.85)	chr1:224888780-224889343(1.31)|chr1:224890181-224890537(0.97)	chr1:224888875-224889343(1.37)	chr1:224886846-224887416(1.57)|chr1:224888780-224889224(1.35)	chr1:224888780-224889343(0.85)	chr1	224888151	224921521	+	Fam108b1	family with sequence similarity 108, member B1
364975	chr19:24919922-24920465(1.87)	chr19:24920022-24920465(1.51)	chr19:24920022-24920465(1.54)		chr19:24920022-24920465(1.05)		chr19	24919469	24925943	+	Gcdh	glutaryl-Coenzyme A dehydrogenase
691051							chr5	162296537	162300186	+	Pramel1	preferentially expressed antigen in melanoma-like 1
25217	chr20:5116801-5117548(1.43)|chr20:5118079-5118531(1.43)|chr20:5108856-5109280(1.38)|chr20:5120479-5120832(1.27)	chr20:5118181-5118627(1.51)|chr20:5116801-5117748(1.13)|chr20:5120479-5120832(1.13)|chr20:5108666-5109415(1.01)|chr20:5109752-5110591(0.78)|chr20:5118998-5119937(0.62)	chr20:5118296-5118627(0.88)|chr20:5120479-5120832(0.68)|chr20:5108856-5109415(0.62)	chr20:5118079-5118627(1.82)|chr20:5120300-5120832(1.43)|chr20:5108666-5109415(1.38)|chr20:5116680-5117849(1.05)	chr20:5120300-5120832(1.73)|chr20:5118181-5118627(1.67)|chr20:5117196-5117548(1.35)|chr20:5108666-5109415(1.24)|chr20:5118998-5119847(1.13)		chr20	5109808	5117747	-	Tapbp	TAP binding protein
303536	chr10:89562663-89563302(1.72)|chr10:89567925-89568458(1.67)|chr10:89563978-89564802(1.31)	chr10:89568025-89568572(1.27)|chr10:89562663-89563302(1.16)|chr10:89564357-89564703(0.89)	chr10:89567925-89568458(1.22)|chr10:89562663-89563302(0.95)|chr10:89563978-89564527(0.68)	chr10:89563978-89565192(1.92)|chr10:89567925-89568458(1.43)|chr10:89562663-89563302(1.32)|chr10:89566624-89567382(0.82)	chr10:89563978-89564527(1.88)|chr10:89562663-89563302(1.45)|chr10:89567925-89568653(1.29)	chr10:89564653-89565192(0.84)|chr10:89565699-89566048(0.64)|chr10:89567925-89568458(0.57)	chr10	89527163	89563723	-	Dnajc7	DnaJ (Hsp40) homolog, subfamily C, member 7
192360	chr1:78539342-78540296(1.39)	chr1:78539342-78540211(1.21)	chr1:78539843-78540420(0.64)		chr1:78539342-78540296(1.12)		chr1	78539320	78570125	+	Eml2	echinoderm microtubule associated protein like 2
289323	chr13:96916485-96917419(1.92)|chr13:96921992-96922430(1.5)|chr13:96918144-96918790(1.22)|chr13:96917470-96917946(0.98)|chr13:96920793-96921346(0.84)	chr13:96916370-96916839(1.27)|chr13:96918229-96918687(0.92)|chr13:96921992-96922320(0.92)|chr13:96917470-96917946(0.67)	chr13:96916370-96916924(1.44)|chr13:96918229-96918999(1.03)	chr13:96917684-96918687(1.42)|chr13:96920793-96921346(1.27)|chr13:96916595-96916924(1.01)	chr13:96920793-96921346(1.24)|chr13:96918144-96918576(1.14)	chr13:96918229-96918576(1.01)|chr13:96920793-96921346(0.58)	chr13	96862758	96917215	-	Nvl	nuclear VCP-like
29672	chr2:203825328-203825980(1.53)|chr2:203824528-203824977(1.24)|chr2:203823725-203824271(0.86)	chr2:203825418-203826081(1.29)|chr2:203824608-203824977(0.96)|chr2:203823805-203824271(0.68)	chr2:203823500-203824857(0.6)|chr2:203825328-203825980(0.6)	chr2:203823725-203824857(1.07)			chr2	203825059	203848378	+	Psma5	proteasome (prosome, macropain) subunit, alpha type 5
304666	chr19:24909298-24909649(1.64)|chr19:24907675-24907946(0.98)	chr19:24909298-24909737(1.29)	chr19:24909298-24909737(0.83)|chr19:24907295-24907946(0.57)	chr19:24909393-24909737(1.37)|chr19:24907485-24907946(1.32)	chr19:24909298-24909649(1.55)|chr19:24907675-24907946(1.55)	chr19:24907295-24907946(0.73)	chr19	24906886	24910058	-	Klf1	Kruppel-like factor 1 (erythroid)
287481							chr10	60245107	60246060	+	Olr1467	olfactory receptor 1467
24536	chr5:122315933-122316398(1.92)|chr5:122317248-122317802(0.86)	chr5:122315933-122316398(1.55)|chr5:122317053-122318104(0.55)	chr5:122316253-122316695(1.57)|chr5:122320053-122320539(0.67)	chr5:122316033-122316695(2.05)|chr5:122317453-122317989(1.16)	chr5:122315933-122316695(1.81)|chr5:122320293-122320940(0.98)	chr5:122316153-122316695(1.59)|chr5:122320053-122320539(0.98)|chr5:122317648-122318104(0.78)	chr5	122320074	122503437	+	Lepr	leptin receptor
305711							chr15	12472119	12473072	-	Olr1606	olfactory receptor 1606
500258	chr4:126102874-126103418(0.79)		chr4:126103074-126103503(0.67)				chr4	126105131	126151107	+	RGD1560289	similar to chromosome 3 open reading frame 20
192647	chr2:118737050-118737403(2.06)	chr2:118737050-118738004(1.29)|chr2:118738721-118739653(0.64)	chr2:118737050-118738004(1)|chr2:118735770-118736307(0.66)	chr2:118735670-118736224(2)|chr2:118737050-118737403(1.38)	chr2:118735770-118736307(1.88)|chr2:118737050-118738004(1.29)	chr2:118735770-118736307(1.35)|chr2:118737150-118737520(0.92)|chr2:118735123-118735378(0.92)	chr2	118739154	118783035	+	Mfn1	mitofusin 1
309458	chr1:252412900-252413348(2.2)|chr1:252411183-252411639(1.18)	chr1:252412900-252413348(1.77)|chr1:252410993-252411538(0.85)	chr1:252412205-252412949(1.61)|chr1:252414001-252414652(1)|chr1:252410593-252411429(0.8)|chr1:252415714-252416428(0.57)	chr1:252412900-252413348(1.49)	chr1:252412900-252413348(1.68)	chr1:252412505-252413348(0.98)	chr1	252413499	252454618	+	Pdcd11	programmed cell death 11
404808							chr3	74612307	74613233	-	Olr737	olfactory receptor 737
24565	chr10:574636-575407(1.82)	chr10:574636-575292(1.66)|chr10:575943-576712(0.62)	chr10:574951-575407(1.05)	chr10:574951-575407(1.59)|chr10:575943-576712(1.04)	chr10:574951-575407(1.5)|chr10:575943-576712(1.23)	chr10:576138-576712(0.77)	chr10	452238	575705	-	Abcc1	ATP-binding cassette, sub-family C (CFTR/MRP), member 1
360254				chr12:4324423-4325057(1.03)			chr12	4282951	4323693	-	Brca2	breast cancer 2
683630	chr10:25720855-25721203(1.01)|chr10:25719432-25719941(0.91)	chr10:25718957-25719481(0.89)		chr10:25720935-25721501(1.26)	chr10:25720735-25721308(1.34)	chr10:25720935-25721501(0.81)	chr10	25713133	25718878	-	Mat2b	methionine adenosyltransferase II, beta
366593	chr6:49524398-49525061(1.46)|chr6:49523121-49523479(0.97)	chr6:49524313-49524977(1.18)	chr6:49524623-49525061(0.89)	chr6:49524623-49525061(1.16)	chr6:49524313-49524848(1.35)		chr6	49509844	49524168	-	Dus4l	dihydrouridine synthase 4-like (S. cerevisiae)
293052	chr1:134630539-134631079(1.18)	chr1:134630940-134631376(0.85)	chr1:134630619-134631181(0.8)		chr1:134630539-134631079(1.23)	chr1:134630539-134631079(0.75)	chr1	134631523	134637866	+	Isg20	interferon stimulated exonuclease gene 20
117037							chr4	51278512	51288678	+	Spam1	sperm adhesion molecule 1 (PH-20 hyaluronidase, zona pellucida binding)
65052	chr18:22495488-22495833(1.49)	chr18:22495488-22495833(1.37)	chr18:22495488-22496049(0.77)	chr18:22495488-22495833(1.08)			chr18	22495196	22579655	+	Pik3c3	phosphoinositide-3-kinase, class 3
304758	chr13:40539183-40539610(2.01)|chr13:40540676-40541117(1.59)	chr13:40539183-40539610(1.48)|chr13:40540873-40541217(0.92)	chr13:40539083-40539610(1.19)|chr13:40540873-40541417(1.06)	chr13:40540676-40541217(2.08)|chr13:40539183-40539610(1.06)	chr13:40540873-40541217(1.84)|chr13:40539183-40539610(1.44)	chr13:40540873-40541217(1.33)	chr13	40498883	40540130	-	Ccnt2	cyclin T2
24790	chr7:141162776-141163145(1.43)	chr7:141162776-141163145(0.84)|chr7:141159916-141160150(0.68)|chr7:141164635-141165206(0.64)	chr7:141162397-141163145(0.67)	chr7:141162397-141163145(2.07)|chr7:141159916-141160500(1.62)|chr7:141161217-141161677(1.56)	chr7:141159916-141160150(2.03)|chr7:141162397-141163245(1.98)|chr7:141161217-141161677(1.43)	chr7:141161217-141163145(1.31)|chr7:141160306-141160776(1.25)	chr7	141164179	141194508	+	Sp1	Sp1 transcription factor
290798	chr16:61805399-61805775(0.98)	chr16:61805399-61805775(0.8)		chr16:61804884-61805638(0.9)	chr16:61804559-61805775(1.04)	chr16:61803535-61804083(0.72)|chr16:61805399-61805883(0.66)	chr16	61805056	61824399	+	Dctn6	dynactin 6
304055	chr11:37934091-37934558(1.51)	chr11:37934091-37934558(1.06)	chr11:37934091-37934558(1.13)		chr11:37934091-37934558(1.31)		chr11	37873369	37935054	-	C2cd2	C2 calcium-dependent domain containing 2
309732	chr20:21876207-21876551(1.68)	chr20:21876301-21876746(1.24)	chr20:21876207-21876746(0.98)	chr20:21876301-21876746(2.26)	chr20:21876207-21876746(2.22)	chr20:21876207-21876551(1.47)	chr20	21877140	21878612	+	Ado	2-aminoethanethiol (cysteamine) dioxygenase
368190	chr12:22723166-22723923(1)	chr12:22725158-22725760(0.84)|chr12:22723166-22723923(0.81)	chr12:22725621-22726105(0.87)|chr12:22722568-22723215(0.84)|chr12:22724768-22725219(0.7)	chr12:22723478-22723923(1.18)		chr12:22725621-22726185(0.67)|chr12:22723166-22723810(0.57)	chr12	22723459	22724526	-	Dnajc30	DnaJ (Hsp40) homolog, subfamily C, member 30
499721							chr2	242944805	242964592	-	Clca4l	chloride channel calcium activated 4-like
24242	chr6:124476772-124477121(1.41)	chr6:124476672-124477121(0.96)		chr6:124476343-124477121(1.37)		chr6:124476772-124477331(0.66)|chr6:124475623-124476292(0.59)	chr6	124477600	124485669	+	Calm1	calmodulin 1
405021							chr9	91808209	91809169	+	Olr1351	olfactory receptor 1351
24516	chr5:115361974-115362414(1.54)|chr5:115363166-115363733(1.44)|chr5:115360212-115360945(0.72)	chr5:115361974-115362414(1.29)|chr5:115360212-115361061(0.88)|chr5:115363071-115363637(0.88)	chr5:115361884-115362319(0.9)|chr5:115362986-115364026(0.74)	chr5:115361884-115362319(2.31)|chr5:115363166-115363733(1.68)	chr5:115361974-115362414(2.11)|chr5:115363166-115364026(1.65)|chr5:115360212-115360761(1.03)	chr5:115363466-115364026(1.25)|chr5:115361884-115362319(1.05)|chr5:115364536-115365573(0.84)	chr5	115358166	115361259	-	Jun	Jun oncogene
311633	chr3:155867027-155867354(1.69)|chr3:155865206-155866265(0.9)	chr3:155867027-155867354(1.38)	chr3:155867112-155867587(1.3)	chr3:155867027-155867587(1.71)|chr3:155864926-155865655(1.49)|chr3:155863979-155864643(0.94)	chr3:155867027-155867354(1.87)|chr3:155864926-155865655(1.65)	chr3:155867027-155867354(1.19)	chr3	155863668	155865955	-	Neurl2	neuralized homolog 2 (Drosophila)
81728	chr9:104873877-104874424(1.3)|chr9:104872262-104872728(1.11)	chr9:104873957-104874424(0.81)|chr9:104872262-104872728(0.71)	chr9:104873877-104874236(1.04)	chr9:104873877-104874236(1.71)	chr9:104873877-104874511(1.32)	chr9:104873877-104874511(1.34)	chr9	104852714	104873325	-	Ndufv2	NADH dehydrogenase (ubiquinone) flavoprotein 2
300240	chr7:140030103-140030443(2.54)|chr7:140030583-140030835(1.48)	chr7:140030103-140030443(1.88)	chr7:140030103-140030443(1.82)|chr7:140027655-140028289(0.71)	chr7:140027655-140028104(1.56)|chr7:140030103-140030443(1.56)|chr7:140025542-140026007(1.12)	chr7:140030103-140030443(1.54)|chr7:140027732-140028289(1.37)|chr7:140025632-140026209(1.1)	chr7:140027655-140028181(1.15)|chr7:140030103-140030758(0.77)|chr7:140025957-140026509(0.67)	chr7	140029812	140038925	+	RGD1359310	similar to RIKEN cDNA 9430023L20
309176	chr1:208693752-208694726(1.66)|chr1:208695202-208696120(1.61)|chr1:208698653-208699103(1.45)|chr1:208699754-208700183(1.39)	chr1:208695431-208696216(1.37)|chr1:208693842-208694726(1.37)|chr1:208699634-208700183(1.29)|chr1:208698653-208699103(0.73)	chr1:208693502-208694317(1.37)|chr1:208695872-208696338(1.34)	chr1:208698653-208699103(1.72)|chr1:208694047-208694626(1.26)|chr1:208695202-208696120(0.97)	chr1:208698653-208699103(1.57)|chr1:208699634-208700183(1.35)|chr1:208694267-208694826(1.01)	chr1:208693502-208694626(0.71)|chr1:208695682-208696511(0.61)	chr1	208692088	208694860	-	Mrpl49	mitochondrial ribosomal protein L49
304832	chr13:57533336-57533575(1.73)|chr13:57474426-57474902(1.45)|chr13:57534963-57535492(1.17)	chr13:57533761-57534207(1.73)|chr13:57474236-57474791(1.2)|chr13:57534963-57535704(0.74)	chr13:57533336-57534207(1.06)|chr13:57474046-57474791(0.77)|chr13:57534740-57535704(0.55)	chr13:57474046-57474791(1.42)|chr13:57533526-57534207(1.01)	chr13:57533761-57534207(1.24)|chr13:57534963-57535609(0.89)|chr13:57474046-57474791(0.79)		chr13	57441673	57534385	-	Cdc73	cell division cycle 73, Paf1/RNA polymerase II complex component, homolog (S. cerevisiae)
366118							chr3	74579598	74580528	-	Olr736	olfactory receptor 736
362553							chr5	123913158	123928260	+	Tctex1d1	Tctex1 domain containing 1
29591	chr5:63977618-63977975(1.87)	chr5:63977618-63977975(1.47)	chr5:63977618-63977975(1.31)		chr5:63975437-63976071(1.19)|chr5:63972998-63975236(1.08)|chr5:63977618-63977975(1.03)	chr5:63977432-63977975(0.71)	chr5	63976867	64034058	+	Tgfbr1	transforming growth factor, beta receptor 1
301626							chr9	93172542	93185687	-	Pdcd1	programmed cell death 1
291948	chrX:8274152-8275010(0.71)	chrX:8272601-8273019(0.88)|chrX:8273772-8275109(0.53)	chrX:8274650-8275109(0.57)	chrX:8274152-8275010(1.17)	chrX:8274650-8275010(1.23)|chrX:8272601-8273019(1.01)	chrX:8274650-8275010(1.22)	chrX	8265542	8273667	-	Pgrmc1	progesterone receptor membrane component 1
289362	chr13:103354193-103355042(1.5)	chr13:103354288-103355042(1.13)	chr13:103354288-103355042(0.61)	chr13:103354193-103355042(1.01)	chr13:103354193-103355042(1.39)		chr13	103353993	103371421	+	Gpatc2	G patch domain containing 2
678749							chrX	88516405	88539958	+	Dgat2l6	diacylglycerol O-acyltransferase 2-like 6
294972	chr2:122469001-122469436(1.77)|chr2:122469791-122470246(1.48)	chr2:122468906-122469351(1.29)|chr2:122469506-122470352(0.96)	chr2:122469506-122470246(1)|chr2:122468906-122469351(0.86)	chr2:122469001-122469436(1.48)|chr2:122469506-122470459(1.28)	chr2:122469001-122469436(1.48)|chr2:122469506-122470246(1.43)	chr2:122468906-122470246(0.96)	chr2	122416662	122469557	-	Mccc1	methylcrotonoyl-Coenzyme A carboxylase 1 (alpha)
290753							chr16	49523626	49539905	-	Lrp2bp	Lrp2 binding protein
364396							chr15	40458779	40460926	+	Arl11	ADP-ribosylation factor-like 11
406004							chr11	42178221	42179145	+	Olr1548	olfactory receptor 1548
64622	chr3:159354323-159354964(1.11)|chr3:159358644-159358981(1)	chr3:159358149-159358806(0.87)|chr3:159356203-159356668(0.79)|chr3:159357323-159357681(0.75)	chr3:159354003-159354964(0.7)|chr3:159358349-159358981(0.6)				chr3	159345281	159355069	-	Adnp	activity-dependent neuroprotector homeobox
311936	chr4:1408817-1410081(1.82)|chr4:1410132-1410882(0.88)	chr4:1409710-1410081(1.35)|chr4:1408817-1409381(0.77)	chr4:1409710-1410274(0.99)|chr4:1408817-1409281(0.61)	chr4:1408817-1410081(2.33)|chr4:1410132-1410980(1.11)	chr4:1408817-1410081(2.05)|chr4:1410132-1410882(1.08)	chr4:1409710-1410274(1)	chr4	1349029	1409878	-	Rnf32	ring finger protein 32
94271	chr11:24322104-24323647(2.16)|chr11:24325214-24325597(0.96)	chr11:24323192-24323647(1.55)|chr11:24325214-24325597(0.76)	chr11:24323107-24323647(1.34)|chr11:24322284-24322760(0.77)|chr11:24325353-24325782(0.73)	chr11:24323297-24323647(2.05)|chr11:24325214-24325597(1.24)	chr11:24323403-24323752(2.2)|chr11:24325214-24325597(1.1)	chr11:24323297-24323647(1.05)|chr11:24325353-24325702(0.84)|chr11:24322004-24323162(0.61)	chr11	24316747	24323800	-	Atp5j	ATP synthase, H+ transporting, mitochondrial F0 complex, subunit F6
301265					chr9:13099922-13100668(0.88)		chr9	13057990	13100289	-	Pla2g7	phospholipase A2, group VII (platelet-activating factor acetylhydrolase, plasma)
29637	chr2:51737383-51737939(1.63)	chr2:51737383-51737939(1.32)	chr2:51737383-51737939(0.8)	chr2:51735535-51736101(2.2)|chr2:51734329-51735296(1.33)|chr2:51732911-51733381(1.02)	chr2:51735655-51736191(2.13)|chr2:51734629-51735296(1.34)	chr2:51735247-51736191(1.62)|chr2:51733015-51733977(0.92)|chr2:51734329-51734685(0.63)	chr2	51737089	51754582	+	Hmgcs1	3-hydroxy-3-methylglutaryl-Coenzyme A synthase 1 (soluble)
297483	chr4:135570432-135570879(1.33)	chr4:135570432-135570879(1.21)	chr4:135570332-135570879(0.64)				chr4	135478203	135571298	-	Shq1	SHQ1 homolog (S. cerevisiae)
313494	chr5:60039740-60040174(2.64)|chr5:60038919-60039473(2.16)|chr5:60041238-60041892(2.11)|chr5:60037819-60038268(1.78)|chr5:60036709-60037173(1.44)	chr5:60039740-60040174(1.99)|chr5:60041123-60041669(1.62)|chr5:60037924-60038778(1.44)|chr5:60036618-60037088(1.03)|chr5:60044019-60044380(0.66)	chr5:60039119-60039792(1.81)|chr5:60041238-60041892(1.41)|chr5:60037729-60038376(1.21)|chr5:60036709-60037173(1.11)|chr5:60042167-60042655(0.74)	chr5:60039639-60040174(2.31)|chr5:60041123-60041669(1.53)|chr5:60037819-60038376(1.42)|chr5:60036618-60036953(1.32)	chr5:60039740-60040174(2.32)|chr5:60041238-60041669(1.75)|chr5:60037729-60038376(1.55)|chr5:60036618-60037173(1.29)	chr5:60039119-60040174(1.59)|chr5:60037534-60038376(1.05)|chr5:60041123-60041669(0.78)	chr5	60010951	60040908	-	Tln1	talin 1
287247							chr10	34998046	34998982	+	Olr1401	olfactory receptor 1401
296608	chr3:7458402-7459531(1.8)	chr3:7458402-7459151(1.5)	chr3:7458593-7459849(0.9)	chr3:7458402-7459151(1.38)|chr3:7456275-7456929(1.1)	chr3:7458402-7458744(1.12)|chr3:7456580-7456929(1.07)		chr3	7451982	7456519	-	RGD1306233	similar to hypothetical protein MGC29761
681126			chr7:140117645-140117989(0.64)				chr7	140097330	140185794	-	Krt83	keratin 83
361944	chr2:140168620-140169160(1.1)|chr2:140224296-140225042(0.91)	chr2:140168620-140169255(0.64)	chr2:140224296-140224837(0.76)|chr2:140168920-140169255(0.7)	chr2:140168620-140169255(1.02)|chr2:140224788-140225132(1.02)	chr2:140224296-140224942(1.04)|chr2:140168620-140169160(0.94)	chr2:140224296-140224837(0.63)	chr2	140144023	140221693	-	Elf2	E74-like factor 2
306619	chr16:79578988-79579427(2.35)|chr16:79579979-79581244(1.27)|chr16:79582588-79583554(0.83)	chr16:79578988-79579427(2.01)|chr16:79579979-79581244(0.83)	chr16:79578988-79579427(1.11)|chr16:79582873-79583317(0.77)|chr16:79580568-79581339(0.7)	chr16:79579073-79581244(2.01)	chr16:79578988-79581244(1.82)|chr16:79582477-79583232(0.89)	chr16:79580990-79581339(1.19)|chr16:79578878-79579332(1.12)|chr16:79582383-79582922(0.92)	chr16	79569747	79579636	-	Cln8	ceroid-lipofuscinosis, neuronal 8
116504	chr10:45975948-45976377(2.32)|chr10:45974477-45975006(1.06)	chr10:45975948-45976377(1.81)|chr10:45974477-45975206(0.85)	chr10:45976028-45976790(1.46)|chr10:45973529-45973894(0.68)	chr10:45976028-45976497(2.03)|chr10:45974477-45975206(1.32)|chr10:45973529-45973894(1.1)	chr10:45976028-45976497(1.88)|chr10:45974477-45975206(1.66)|chr10:45973650-45974183(1.13)	chr10:45976028-45976790(1.08)|chr10:45973650-45974183(0.81)|chr10:45974477-45975006(0.67)	chr10	45975682	46090597	+	Mprip	myosin phosphatase Rho interacting protein
24311			chr14:92697121-92698220(0.79)			chr14:92791047-92792291(0.7)	chr14	92698635	92788635	-	Ddc	dopa decarboxylase (aromatic L-amino acid decarboxylase)
306073							chr15	61501575	61503067	+	Kbtbd7	kelch repeat and BTB (POZ) domain containing 7
29189	chr8:55309640-55309993(1.9)	chr8:55309759-55310093(1.62)	chr8:55309550-55309993(1.33)	chr8:55309759-55310093(2.17)|chr8:55310757-55311413(0.98)	chr8:55309759-55310093(2.17)|chr8:55310757-55311413(1.01)	chr8:55309460-55309993(1.2)|chr8:55310757-55311413(0.63)	chr8	55291395	55310507	-	Fdx1	ferredoxin 1
304941	chr13:82140613-82141157(1.17)|chr13:82141893-82142347(0.94)	chr13:82140490-82140843(0.77)	chr13:82140613-82141062(0.77)	chr13:82141893-82142347(1.17)	chr13:82141893-82142347(1.29)	chr13:82141803-82142347(0.78)	chr13	82125647	82141560	-	Pogk	pogo transposable element with KRAB domain
252919	chr8:112916283-112916737(1.08)	chr8:112915793-112916931(0.77)	chr8:112916198-112916737(0.56)	chr8:112916283-112916737(1.52)|chr8:112914694-112916126(0.87)	chr8:112916198-112916737(1.59)|chr8:112914694-112915746(0.95)	chr8:112916283-112916737(0.93)	chr8	112898404	112914444	-	Slc38a3	solute carrier family 38, member 3
311909	chr3:17182454-17183118(1)	chr3:17182454-17183118(0.95)	chr3:17182454-17182813(0.8)|chr3:17184714-17185078(0.63)		chr3:17182559-17183118(1.17)		chr3	17133484	17183391	-	Rc3h2	ring finger and CCCH-type zinc finger domains 2
56817	chr1:251031439-251031788(1.5)|chr1:251033534-251034083(1.02)	chr1:251031439-251032003(1.21)|chr1:251035744-251036383(0.77)|chr1:251033449-251034083(0.77)	chr1:251031339-251031788(1.31)|chr1:251033449-251034083(0.84)	chr1:251031339-251031693(1.43)|chr1:251034544-251035183(1.37)|chr1:251033534-251034083(1.32)|chr1:251035744-251036503(0.97)	chr1:251031439-251031788(1.46)|chr1:251033449-251034083(1.4)|chr1:251034334-251035183(1.29)	chr1:251031439-251031788(1.02)|chr1:251033534-251034083(0.92)|chr1:251034754-251035303(0.85)|chr1:251035744-251036383(0.68)	chr1	251008676	251032402	-	Kcnip2	Kv channel-interacting protein 2
306544	chr16:69341327-69341676(1.57)	chr16:69341327-69341676(0.87)	chr16:69341013-69341676(0.6)	chr16:69342353-69342936(1.48)|chr16:69341327-69341676(1.37)	chr16:69341327-69341676(1.72)|chr16:69342263-69343128(1.3)	chr16:69342353-69343128(0.89)	chr16	69330480	69342072	-	Prosc	proline synthetase co-transcribed homolog (bacterial)
298552	chr5:153689283-153689622(2.02)|chr5:153690373-153690821(0.86)	chr5:153689283-153689622(1.47)|chr5:153690475-153690821(0.66)	chr5:153689283-153689622(1.24)|chr5:153690475-153691015(0.74)	chr5:153689283-153689622(1.84)|chr5:153690373-153691222(1.37)	chr5:153689283-153689622(1.7)|chr5:153690475-153690821(1.44)	chr5:153690685-153691222(1.18)|chr5:153689283-153689622(1.01)	chr5	153674487	153690232	-	Tmem50a	transmembrane protein 50A
405918							chr1	162835731	162836668	+	Olr188	olfactory receptor 188
299036							chrX	82511951	82513511	-	RGD1565657	similar to germ cell-less
362425	chr4:154129235-154129873(1.62)	chr4:154129330-154129693(1.83)	chr4:154129235-154129693(0.8)|chr4:154127120-154127487(0.77)	chr4:154129330-154129693(2.01)	chr4:154129330-154129693(2.16)	chr4:154129330-154129873(0.94)|chr4:154127015-154127373(0.84)	chr4	154128968	154133743	+	Zfp637	zinc finger protein 637
280671	chr9:36938182-36938532(2.36)|chr9:36935478-36936014(1.62)|chr9:36936675-36937017(0.93)|chr9:36933670-36934309(0.7)	chr9:36938182-36938532(2.01)|chr9:36935478-36936014(1.38)|chr9:36934817-36935269(1.13)	chr9:36938182-36938532(1.5)|chr9:36935478-36935830(1.2)|chr9:36933670-36934309(0.62)|chr9:36934817-36935269(0.62)|chr9:36939603-36940067(0.62)	chr9:36936783-36937110(1.21)|chr9:36937971-36938532(1.11)|chr9:36935478-36936110(1.01)	chr9:36936783-36937110(1.32)|chr9:36937971-36938437(1.17)	chr9:36935478-36935830(0.65)	chr9	36926558	36936470	-	Txndc9	thioredoxin domain containing 9
310614	chr2:182537155-182537704(1.92)|chr2:182534672-182535036(1.58)	chr2:182537155-182537704(1.54)|chr2:182534271-182535036(0.93)	chr2:182537255-182537905(1.29)|chr2:182534186-182534824(1.06)	chr2:182534271-182535036(1.89)|chr2:182537255-182537704(1.07)	chr2:182534271-182535523(1.93)|chr2:182537055-182537395(1.04)	chr2:182534271-182534921(1.19)|chr2:182537255-182537905(0.66)	chr2	182537124	182615716	+	Gatad2b	GATA zinc finger domain containing 2B
315333	chr7:141371684-141372038(2.17)|chr7:141372768-141373370(0.85)	chr7:141371579-141372038(1.6)|chr7:141372881-141373468(0.64)	chr7:141371579-141371935(1.28)|chr7:141372881-141373596(0.71)	chr7:141371579-141371935(1.62)|chr7:141372768-141373880(1.17)	chr7:141371579-141372038(1.37)|chr7:141372881-141373468(1.15)	chr7:141373076-141373880(0.88)|chr7:141371579-141372126(0.64)	chr7	141283186	141372637	-	Atf7	activating transcription factor 7
79451							chr2	93536132	93540733	+	Fabp4	fatty acid binding protein 4, adipocyte
83830	chr6:115211830-115212179(2)	chr6:115211830-115212254(1.48)|chr6:115212855-115213524(0.55)	chr6:115211830-115212454(1.5)|chr6:115212956-115213820(0.68)	chr6:115211705-115212454(2.42)	chr6:115211705-115212381(2.43)	chr6:115211830-115212454(1.87)|chr6:115213071-115213524(1.01)	chr6	115180871	115210825	-	Gtf2a1	general transcription factor IIA, 1
294380	chr20:26517785-26518041(1.38)	chr20:26517785-26518041(0.85)	chr20:26517785-26518041(0.98)			chr20:26517785-26518041(0.77)	chr20	26343896	26518838	-	Lrrtm3	leucine rich repeat transmembrane neuronal 3
59314	chr11:82519920-82520356(1.11)|chr11:82518405-82518760(1.11)	chr11:82519920-82520274(0.98)|chr11:82518405-82518760(0.87)					chr11	82519330	82519584	+	Camk2n2	calcium/calmodulin-dependent protein kinase II inhibitor 2
25488	chr4:50656790-50657348(2.11)|chr4:50658199-50658651(1.23)	chr4:50656790-50657253(1.54)|chr4:50658294-50658651(0.99)	chr4:50656790-50657348(1.41)|chr4:50658294-50658651(0.96)	chr4:50657004-50657348(2.01)|chr4:50658294-50658838(1.64)	chr4:50657004-50657348(1.59)|chr4:50658294-50658651(1.59)	chr4:50658199-50658651(1.04)|chr4:50656790-50657253(0.97)	chr4	50649499	50657853	-	Ndufa5	NADH dehydrogenase (ubiquinone) 1 alpha subcomplex 5
316370	chr9:43208733-43209075(1.99)|chr9:43206308-43207339(1.53)|chr9:43207513-43207837(1.21)	chr9:43208733-43209075(1.41)|chr9:43207390-43207837(0.92)|chr9:43206308-43206760(0.88)|chr9:43209233-43209973(0.6)	chr9:43208813-43209180(1.4)|chr9:43206308-43206760(0.91)|chr9:43209836-43210181(0.75)|chr9:43207290-43207751(0.62)	chr9:43208733-43209180(1.91)|chr9:43207513-43208667(1.06)	chr9:43208328-43208864(2)|chr9:43207513-43207837(1.51)	chr9:43208813-43209180(1.14)|chr9:43206308-43206760(0.69)|chr9:43207513-43207837(0.65)|chr9:43209836-43210181(0.65)	chr9	43194770	43207358	-	Kdelc1	KDEL (Lys-Asp-Glu-Leu) containing 1
309828	chr20:38639777-38640326(1.68)	chr20:38639777-38640131(1.59)	chr20:38639777-38640326(0.94)	chr20:38639777-38640131(1.6)	chr20:38639777-38640131(1.84)	chr20:38639777-38640326(0.8)	chr20	38639280	38641266	+	Tspyl4	TSPY-like 4
295428	chr2:220115801-220117287(1.63)	chr2:220115906-220116458(1.39)|chr2:220116744-220117287(0.89)	chr2:220115801-220116263(1.26)|chr2:220116744-220117519(0.6)	chr2:220116299-220117373(1.33)	chr2:220116299-220117373(1.58)	chr2:220115906-220117287(0.79)	chr2	220100823	220116567	-	Mettl14	methyltransferase like 14
361520	chr1:80828111-80828615(1.13)	chr1:80828016-80828730(0.81)	chr1:80828111-80828919(1.07)	chr1:80828111-80828730(1.26)|chr1:80833578-80834332(0.97)	chr1:80828111-80828730(1.12)	chr1:80828436-80828919(0.68)	chr1	80827837	80833767	+	Atp5sl	ATP5S-like
300776	chr8:67777687-67778148(1.64)|chr8:67778467-67779021(1.43)	chr8:67777687-67778148(1.46)	chr8:67777687-67778148(1.4)|chr8:67778772-67779319(0.63)	chr8:67777687-67778148(1.46)	chr8:67777582-67777918(1.17)	chr8:67777687-67778037(0.66)	chr8	67583146	67777098	-	Iqch	IQ motif containing H
303059	chr10:28627707-28628261(1.36)	chr10:28627805-28628261(1.19)		chr10:28627307-28628386(1.37)	chr10:28627707-28628471(1.39)	chr10:28627927-28628471(0.74)	chr10	28627417	28684596	+	Ccnjl	cyclin J-like
500112			chr4:76734858-76735522(0.51)				chr4	76738162	76749567	+	Gimap8	GTPase, IMAP family member 8
316325	chr9:34977343-34977687(1.58)|chr9:34975414-34975871(1.11)|chr9:34978438-34979185(1.07)	chr9:34975414-34975871(1.06)|chr9:34977009-34977687(0.99)|chr9:34978438-34979387(0.92)	chr9:34977258-34977587(1.07)|chr9:34975414-34975871(0.78)	chr9:34977009-34977587(2.06)|chr9:34975414-34975761(1.86)|chr9:34978438-34978984(1.06)	chr9:34977343-34977687(2.25)|chr9:34975322-34975671(2.2)	chr9:34975322-34975671(1.44)|chr9:34977009-34977687(1.34)	chr9	34978440	35018289	+	Hs6st1	heparan sulfate 6-O-sulfotransferase 1
57022							chr6	105283373	105285820	-	Adam4	a disintegrin and metalloprotease domain 4
89803		chr17:53135512-53136053(1.02)		chr17:53135512-53136053(1.2)|chr17:53133836-53134288(1.04)	chr17:53135512-53136053(1.46)|chr17:53133836-53135466(1.21)	chr17:53135512-53136053(0.85)|chr17:53133957-53134783(0.72)	chr17	53121424	53131507	-	Sfrp4	secreted frizzled-related protein 4
50561	chr9:74557505-74557850(1.16)	chr9:74557505-74557850(1.06)		chr9:74557505-74557934(1.11)			chr9	74551808	74558151	-	Resp18	regulated endocrine-specific protein 18
65207							chr9	15940870	15968319	-	Rhag	Rh-associated glycoprotein
679787							chr4	68174952	68183934	-	Clec5a	C-type lectin domain family 5, member A
29684							chr4	166956617	166967757	-	Klrc2	killer cell lectin-like receptor subfamily C, member 2
291433	chr18:71889553-71889912(2.33)	chr18:71889653-71889997(1.88)	chr18:71889863-71890117(1.78)	chr18:71889553-71889912(1.68)	chr18:71889553-71889912(1.63)	chr18:71889768-71890117(0.9)	chr18	71889052	72188251	+	Dym	dymeclin
94167	chr13:76834660-76835121(2.06)|chr13:76835868-76836697(1.22)	chr13:76834660-76835121(1.44)|chr13:76836064-76836622(0.92)	chr13:76834469-76834900(0.99)|chr13:76836064-76837214(0.58)	chr13:76834660-76835121(1.93)|chr13:76836064-76837214(0.91)	chr13:76834660-76835121(1.79)	chr13:76834469-76834900(0.75)|chr13:76836568-76837112(0.75)	chr13	76824967	76835517	-	Prdx6	peroxiredoxin 6
362855	chr7:20046353-20046721(1.96)	chr7:20046448-20046798(1.48)	chr7:20046448-20046923(1.21)|chr7:20043354-20043998(0.67)|chr7:20044889-20045431(0.64)	chr7:20045074-20045538(1.45)	chr7:20045294-20045643(1.37)	chr7:20044779-20045538(0.74)	chr7	20045977	20065340	+	LOC362855	P55
85497	chr4:124714765-124715114(0.88)			chr4:124714765-124715114(1.11)	chr4:124714765-124715114(1.18)|chr4:124712971-124713822(1.08)	chr4:124711781-124712334(0.68)	chr4	124714394	124726991	+	Klf15	Kruppel-like factor 15
303180	chr10:45512024-45512558(1.41)|chr10:45513319-45513678(1.31)	chr10:45513319-45513678(1.46)|chr10:45512024-45512558(0.89)	chr10:45513319-45513678(0.61)	chr10:45512024-45512558(1.76)	chr10:45512024-45512558(1.82)	chr10:45509698-45510409(0.64)	chr10	45512639	45515065	+	RGD1304587	similar to RIKEN cDNA 2310033P09
297339		chr4:105850634-105851368(0.58)			chr4:105850634-105851368(1.08)		chr4	105850320	105862108	+	Capg	capping protein (actin filament), gelsolin-like
54305	chr10:103247329-103247673(1.72)|chr10:103246149-103246673(0.91)	chr10:103247249-103247578(1.39)|chr10:103245572-103246673(0.85)	chr10:103247249-103247774(0.98)	chr10:103247249-103247774(1.32)	chr10:103247249-103247578(1.39)|chr10:103246149-103246673(1.29)|chr10:103245364-103245961(1.07)		chr10	103246879	103254429	+	Sstr2	somatostatin receptor 2
363781	chr11:56283089-56283866(1.41)	chr11:56283399-56283755(1.17)	chr11:56283310-56283866(0.97)				chr11	56282840	56336441	+	Plcxd2	phosphatidylinositol-specific phospholipase C, X domain containing 2
298874	chr6:32151309-32152233(0.97)|chr6:32153457-32154071(0.92)	chr6:32153457-32154071(0.92)|chr6:32151309-32151843(0.74)	chr6:32151004-32151533(0.82)	chr6:32151104-32152233(1.58)	chr6:32151309-32152233(1.92)	chr6:32151004-32151743(1.28)	chr6	32153089	32233938	+	Pum2	pumilio homolog 2 (Drosophila)
361637							chr1	177785185	177808569	+	Acsm5	acyl-CoA synthetase medium-chain family member 5
362993	chr7:137424541-137424990(1.48)|chr7:137425031-137426288(1.11)	chr7:137424541-137424990(0.96)|chr7:137425926-137426288(0.88)	chr7:137424541-137424990(0.74)		chr7:137425926-137426288(1.26)		chr7	137418518	137425590	-	Rnd1	Rho family GTPase 1
84686	chr10:83673641-83674382(1.36)|chr10:83671866-83672688(1.11)	chr10:83671866-83672327(1.12)|chr10:83673741-83674291(0.96)	chr10:83673641-83674291(0.95)	chr10:83671866-83672327(2.09)|chr10:83670524-83671832(1.81)|chr10:83673641-83674291(1.65)	chr10:83671431-83672327(2.31)|chr10:83670524-83671088(1.93)|chr10:83673427-83674481(1.66)	chr10:83671241-83672327(1.25)|chr10:83670524-83671088(1.18)|chr10:83673427-83674291(1.04)	chr10	83674796	83690639	+	Ppp1r9b	protein phosphatase 1, regulatory subunit 9B
301005	chr8:113607519-113608054(1.74)|chr8:113611776-113612610(1.59)|chr8:113605450-113605917(0.87)	chr8:113611662-113612320(1.42)|chr8:113607519-113608054(1.39)	chr8:113611776-113612320(1.4)|chr8:113607599-113608054(1.16)|chr8:113605147-113605501(0.9)	chr8:113611776-113612610(1.3)|chr8:113607519-113607948(1.3)|chr8:113605450-113606132(1.08)	chr8:113611776-113612610(1.59)	chr8:113611776-113612320(0.8)|chr8:113605147-113605714(0.66)	chr8	113607027	113611606	+	Impdh2	IMP (inosine monophosphate) dehydrogenase 2
404793							chr3	97599139	97600076	-	Olr784	olfactory receptor 784
362924					chr7:104474400-104475353(0.82)		chr7	104467678	104474345	-	St3gal1	ST3 beta-galactoside alpha-2,3-sialyltransferase 1
116686		chr16:62297592-62298173(0.68)		chr16:62297592-62298173(1.16)	chr16:62297592-62298173(1.3)		chr16	62255568	62298455	-	Gsr	glutathione reductase
500575	chr5:159996526-159996873(1.2)	chr5:159996526-159996873(0.77)					chr5	159973090	159997580	-	RGD1560286	similar to DNA segment, Chr 4, ERATO Doi 22, expressed
286974						chr1:191740186-191740636(0.65)	chr1	191708602	191737958	-	Chst15	carbohydrate (N-acetylgalactosamine 4-sulfate 6-O) sulfotransferase 15
29222	chr9:85291654-85291996(0.83)	chr9:85287244-85287578(0.95)|chr9:85288549-85289003(0.78)		chr9:85288549-85289114(2.16)|chr9:85289359-85290703(2.06)|chr9:85287144-85287473(1.56)	chr9:85288754-85290608(2.44)|chr9:85287144-85287578(1.76)	chr9:85288269-85288803(1.67)|chr9:85287244-85287797(0.98)|chr9:85290047-85290608(0.69)	chr9	85291202	85295242	+	Ptma	prothymosin alpha
299050	chr6:75539712-75540655(1.95)|chr6:75538707-75539261(1.7)|chr6:75540714-75541266(0.97)|chr6:75537623-75537994(0.88)	chr6:75539712-75540260(1.44)|chr6:75538592-75539161(1.18)|chr6:75541104-75542080(0.78)	chr6:75539792-75540458(1.53)|chr6:75538592-75539051(1.33)|chr6:75543584-75543918(0.82)|chr6:75537232-75537866(0.75)|chr6:75541605-75542183(0.58)	chr6:75539712-75540146(2.21)|chr6:75538592-75539261(1.9)	chr6:75539792-75540146(2.02)|chr6:75538592-75539261(1.92)	chr6:75539792-75540655(1.56)|chr6:75538387-75539261(1.11)|chr6:75543486-75543918(0.66)|chr6:75537232-75537994(0.62)|chr6:75540714-75541367(0.62)	chr6	75539869	75633116	+	RGD1305089	similar to 1110008L16Rik protein
303060	chr10:28788302-28788753(0.96)		chr10:28785286-28785739(0.64)		chr10:28788424-28788753(1.39)	chr10:28788424-28788753(0.71)|chr10:28785192-28785739(0.61)	chr10	28789155	28827997	+	Pwwp2a	PWWP domain containing 2A
290232	chr15:33830984-33831530(1.87)	chr15:33830984-33831530(1.4)|chr15:33832366-33833025(0.59)	chr15:33830984-33831415(1.08)|chr15:33832466-33833025(0.69)	chr15:33830984-33831615(1.72)|chr15:33832466-33833025(1.45)	chr15:33830984-33831615(1.73)|chr15:33832466-33833453(1.26)	chr15:33830984-33831530(1.03)|chr15:33832466-33833025(0.97)|chr15:33834935-33835384(0.67)	chr15	33828924	33832032	-	Tinf2	TERF1 (TRF1)-interacting nuclear factor 2
361013	chr15:8550602-8550952(1.18)	chr15:8550602-8550952(0.92)	chr15:8550602-8551255(0.85)	chr15:8550602-8551255(1.13)	chr15:8550602-8550952(1.41)	chr15:8550602-8551255(1.03)	chr15	8554862	8828088	+	Ube2e2	ubiquitin-conjugating enzyme E2E 2 (UBC4/5 homolog, yeast)
300074	chr7:117903461-117903787(2.01)|chr7:117902149-117902593(1.69)|chr7:117565436-117566196(1.22)|chr7:117566909-117567505(0.79)	chr7:117903461-117904004(1.4)|chr7:117565756-117566196(1.36)|chr7:117902239-117902593(1.2)	chr7:117903953-117904510(1.38)|chr7:117902149-117902504(1.21)|chr7:117565556-117566196(0.57)|chr7:117549269-117549932(0.54)	chr7:117903461-117903902(1.62)|chr7:117902239-117902688(1.34)|chr7:117565756-117566196(1.23)|chr7:117567021-117567505(1.12)	chr7:117903358-117903902(1.65)|chr7:117902239-117902688(1.48)|chr7:117565556-117566196(1.04)	chr7:117903461-117903902(1.08)|chr7:117902149-117902593(0.74)|chr7:117904158-117904510(0.71)	chr7	117466756	117902917	-	RGD1305939	hypothetical LOC300074
317675							chr7	54321032	54430706	-	Tph2	tryptophan hydroxylase 2
300751							chr8	62466081	62555260	-	RGD1311874	hypothetical LOC300751
25230	chr1:259606278-259606729(1.82)|chr1:259607596-259607947(1.45)|chr1:259504929-259505977(1.29)|chr1:259506576-259507120(1.29)|chr1:259509381-259510185(1.23)	chr1:259606278-259606647(1.41)|chr1:259504929-259505977(1.09)|chr1:259506576-259507945(0.85)|chr1:259509381-259510185(0.81)	chr1:259606278-259606647(1.21)|chr1:259506278-259506824(1.04)|chr1:259607596-259607947(0.97)	chr1:259504929-259506102(1.89)|chr1:259607596-259608530(1.72)|chr1:259506378-259506824(1.26)|chr1:259507281-259508544(1.14)|chr1:259606278-259606945(1.03)	chr1:259607596-259608325(1.68)|chr1:259504929-259506102(1.63)|chr1:259507381-259508357(1.51)|chr1:259506576-259507120(1.29)|chr1:259606278-259606945(1.01)	chr1:259504929-259506102(0.98)|chr1:259607686-259608325(0.92)|chr1:259507281-259508544(0.88)|chr1:259506278-259507120(0.85)	chr1	259349426	259712846	-	Add3	adducin 3 (gamma)
367090	chr8:60905234-60905678(2.1)|chr8:60903699-60904871(1.38)	chr8:60905129-60905678(1.42)|chr8:60903699-60904871(1.23)	chr8:60905234-60905678(1.56)|chr8:60903799-60904492(0.7)	chr8:60905129-60905578(2.6)|chr8:60904038-60904871(1.84)	chr8:60905029-60905578(2.33)|chr8:60903699-60904871(1.96)	chr8:60905234-60905678(1.93)|chr8:60903699-60904087(1.16)	chr8	60898922	60904767	-	Neil1	nei endonuclease VIII-like 1 (E. coli)
682999	chr13:99338474-99338923(2.39)|chr13:99339679-99340824(1.78)|chr13:99340875-99341747(0.89)	chr13:99338474-99338923(1.76)|chr13:99340074-99340624(1.55)|chr13:99340875-99342225(0.6)	chr13:99338379-99338823(1.83)|chr13:99340575-99340930(1.06)|chr13:99341395-99341747(0.74)|chr13:99336647-99337321(0.61)	chr13:99338594-99339040(1.77)|chr13:99339979-99340624(1.47)	chr13:99338594-99339040(1.64)|chr13:99339679-99340624(1.59)	chr13:99338284-99338923(0.91)	chr13	99339702	99357667	+	LOC682999	hypothetical protein LOC682999
84387		chr1:78234374-78235118(0.77)					chr1	78235473	78240665	+	Pglyrp1	peptidoglycan recognition protein 1
245976	chr12:2533800-2534179(1.62)|chr12:2533098-2533472(1.58)|chr12:2532283-2532845(1.19)	chr12:2533913-2534662(1.36)|chr12:2532478-2533472(1.17)	chr12:2534008-2534362(1.44)|chr12:2532998-2533373(0.94)	chr12:2532691-2533472(1.59)|chr12:2533800-2534662(1.39)	chr12:2533800-2534262(1.35)|chr12:2533098-2533472(1.25)	chr12:2532998-2533373(0.8)|chr12:2533913-2534454(0.63)	chr12	2533691	2545690	+	Xab2	XPA binding protein 2
299900				chr7:88168630-88169175(1.4)|chr7:88169736-88170372(1.12)	chr7:88168840-88169175(1.43)	chr7:88168630-88169069(1.04)	chr7	88169420	88174702	+	Utp23	UTP23, small subunit (SSU) processome component, homolog (yeast)
362347							chr4	69011938	69015413	+	LOC362347	similar to protease, serine, 3 (mesotrypsin)
364418							chr15	49712259	49716355	+	Nkx2-6	NK2 transcription factor related, locus 6 (Drosophila)
362319							chr4	27181841	27214444	-	RGD1306626	similar to RIKEN cDNA 4930500J03
405999							chr11	41838803	41839720	+	Olr1532	olfactory receptor 1532
361541	chr1:85599910-85600668(1.34)|chr1:85596968-85597439(0.96)	chr1:85599393-85600544(1.21)|chr1:85596968-85597336(0.81)	chr1:85599475-85600668(0.8)|chr1:85596968-85597439(0.67)|chr1:85595715-85596604(0.57)	chr1:85599715-85600164(2.17)|chr1:85596968-85597336(1.32)|chr1:85595615-85596604(0.86)	chr1:85599715-85600364(1.79)|chr1:85596968-85597336(1.23)	chr1:85599615-85600544(1.26)|chr1:85595900-85596799(0.61)	chr1	85585510	85597999	-	RGD1565712	similar to Hypothetical protein MGC59495
24953		chr10:109921690-109922144(0.96)					chr10	109922233	109929549	+	Gcgr	glucagon receptor
317170	chrX:13633745-13634186(1.25)	chrX:13633745-13634186(1.03)	chrX:13633745-13634186(0.66)		chrX:13633745-13634186(1.1)		chrX	13633104	13808939	+	Slc9a7	solute carrier family 9 (sodium/hydrogen exchanger), member 7
686506	chr10:40265233-40265970(1.97)|chr10:40266347-40266786(1.21)	chr10:40265233-40265562(1.16)|chr10:40266347-40266786(0.77)	chr10:40265233-40265970(0.98)|chr10:40266347-40266786(0.68)	chr10:40266347-40266786(2.47)|chr10:40265233-40265970(2.03)	chr10:40266347-40266786(1.93)|chr10:40265233-40265970(1.82)|chr10:40267968-40268612(0.97)	chr10:40266347-40266706(1.45)|chr10:40265233-40265562(1.18)	chr10	40246620	40265653	-	LOC686506	hypothetical protein LOC686506
287608	chr10:76030880-76031437(2.12)|chr10:76029898-76030451(1.67)|chr10:76028628-76029607(0.86)|chr10:76026648-76027087(0.81)	chr10:76031000-76031358(1.66)|chr10:76029469-76030024(1)|chr10:76026748-76027177(0.73)	chr10:76031000-76031437(1.22)|chr10:76029469-76030451(0.95)|chr10:76028628-76029226(0.78)	chr10:76030880-76031358(1.87)|chr10:76028328-76030451(1.76)|chr10:76027428-76028197(1.04)	chr10:76030880-76031232(1.77)|chr10:76028734-76030524(1.5)|chr10:76027428-76028197(1.39)|chr10:76026648-76026977(1.29)	chr10:76028734-76029526(1.08)|chr10:76031000-76031735(1.08)|chr10:76029898-76030451(1.04)|chr10:76026748-76027177(0.71)|chr10:76027428-76028197(0.67)	chr10	76030805	76036988	+	Supt4h1	suppressor of Ty 4 homolog 1 (S. cerevisiae)
171393	chr4:160665537-160665876(1.38)|chr4:160664142-160664996(0.74)	chr4:160664747-160666296(0.95)	chr4:160665537-160665986(0.89)	chr4:160665537-160666296(1.37)	chr4:160665537-160666296(1.59)	chr4:160665537-160665876(0.81)	chr4	160631046	160665193	-	Clstn3	calsyntenin 3
362133							chr3	30773154	30869055	+	Lypd6b	LY6/PLAUR domain containing 6B
689670							chr14	1300253	1310565	-	Vom2r73	vomeronasal 2 receptor, 73
113898	chr1:209585466-209586256(1.82)|chr1:209584850-209585300(1.77)|chr1:209587406-209588071(1.66)|chr1:209586522-209587063(1.07)	chr1:209585908-209586256(1.49)|chr1:209586522-209587762(1.45)|chr1:209584850-209585200(1.41)|chr1:209583348-209584203(0.73)|chr1:209588722-209589071(0.73)	chr1:209586522-209588071(1.41)|chr1:209585908-209586256(1.17)|chr1:209584260-209585415(1.07)|chr1:209589900-209590474(0.64)	chr1:209585908-209587063(2.06)|chr1:209587406-209587762(1.55)|chr1:209584850-209585415(1.37)	chr1:209586003-209588071(2.07)|chr1:209584850-209585415(1.23)	chr1:209586617-209587762(1.05)|chr1:209585908-209586256(0.75)	chr1	209583413	209586399	-	Prdx5	peroxiredoxin 5
83534	chr1:163495772-163496620(1.77)	chr1:163495552-163495920(1.37)	chr1:163495452-163496620(1.61)	chr1:163495452-163496620(2.12)|chr1:163488917-163489476(1.77)	chr1:163495452-163496620(2.13)|chr1:163489627-163490324(1.07)	chr1:163495452-163496799(1.63)|chr1:163489137-163489476(1.09)|chr1:163489963-163490324(0.81)	chr1	163490393	163496517	-	Tpp1	tripeptidyl peptidase I
361944	chr2:140168620-140169160(1.1)	chr2:140168620-140169255(0.64)	chr2:140168920-140169255(0.7)	chr2:140168620-140169255(1.02)	chr2:140168620-140169160(0.94)		chr2	140144023	140168969	-	Elf2	E74-like factor 2
301563	chr9:82043954-82044513(1.85)|chr9:82043244-82043583(1.76)	chr9:82044233-82044603(1.55)|chr9:82043244-82043583(1.34)	chr9:82043954-82044513(1.46)|chr9:82043349-82043798(0.78)|chr9:82044743-82045694(0.59)	chr9:82042432-82042790(1.76)|chr9:82044033-82044603(1.66)|chr9:82043244-82043583(1.36)	chr9:82042432-82042790(1.51)|chr9:82043244-82043583(1.37)|chr9:82043954-82044403(1.37)	chr9:82043954-82044513(1.04)|chr9:82041702-82042790(0.88)	chr9	82045235	82071132	+	RGD1310230	similar to RIKEN cDNA 5230400G24
246770	chr12:23319607-23320464(1.05)	chr12:23319995-23320464(1.06)		chr12:23317964-23318393(1.03)	chr12:23319892-23320464(0.95)		chr12	23319372	23426094	+	Gtf2ird1	GTF2I repeat domain containing 1
290658	chr16:19595725-19596089(1.57)|chr16:19597315-19597669(0.88)	chr16:19595725-19596089(1.63)|chr16:19597315-19597669(0.76)|chr16:19589034-19589483(0.72)|chr16:19589821-19590363(0.68)	chr16:19595437-19595879(0.7)|chr16:19589821-19590168(0.64)|chr16:19593034-19593318(0.57)	chr16:19595725-19596089(1.85)|chr16:19597315-19597845(0.9)	chr16:19595437-19595974(1.98)|chr16:19597315-19597669(1.3)	chr16:19595437-19595974(0.76)	chr16	19580811	19596391	-	Lass1	LAG1 homolog, ceramide synthase 1
117043	chrX:38383678-38384145(1.78)	chrX:38383798-38384145(1.31)	chrX:38383678-38384022(1.15)	chrX:38383678-38384145(1.6)	chrX:38383888-38384232(1.05)		chrX	38352966	38384643	-	RragB	Ras-related GTP binding B
498160	chr12:17530765-17531109(1.53)|chr12:17529675-17530304(1.15)	chr12:17530765-17531109(1.36)|chr12:17529675-17530419(0.84)	chr12:17530765-17531209(0.8)	chr12:17529345-17530419(1.9)	chr12:17529675-17530013(1.81)	chr12:17529345-17529916(1.03)	chr12	17530382	17546779	+	Zkscan1	zinc finger with KRAB and SCAN domains 1
291530							chr18	66623572	66665813	+	Ccdc68	coiled-coil domain containing 68
287278	chr10:37492565-37492990(1.61)	chr10:37492565-37493090(1.31)	chr10:37492565-37493090(0.98)|chr10:37491016-37491704(0.51)	chr10:37491341-37491704(1.92)|chr10:37492360-37492990(1.87)	chr10:37491016-37491704(2.15)|chr10:37492360-37492990(1.45)	chr10:37491341-37491704(1.35)|chr10:37492565-37493090(0.71)|chr10:37490540-37491065(0.64)	chr10	37492020	37501455	+	Cdkn2aipnl	CDKN2A interacting protein N-terminal like
64476	chr5:164981105-164981649(2.06)|chr5:164982337-164982671(1.06)|chr5:164979995-164980764(1.01)	chr5:164979995-164981649(1.55)|chr5:164982337-164982875(0.7)	chr5:164980915-164981565(1.37)|chr5:164979709-164980254(0.87)|chr5:164982337-164982875(0.77)	chr5:164982337-164982779(2.16)|chr5:164981105-164981649(2.1)|chr5:164983412-164984367(1.05)	chr5:164982337-164982671(2.27)|chr5:164981105-164981649(2.01)|chr5:164983412-164984367(1.08)	chr5:164982337-164982875(1.45)|chr5:164981105-164981649(1.05)|chr5:164979895-164980254(0.64)	chr5	164951251	164980763	-	Mfn2	mitofusin 2
296753	chr4:6918042-6918797(1.28)|chr4:6919162-6919607(0.88)	chr4:6917152-6918890(0.84)	chr4:6917457-6918797(0.83)	chr4:6917047-6918890(1.11)	chr4:6918042-6918890(1.28)	chr4:6917047-6918510(0.94)|chr4:6914915-6915763(0.65)	chr4	6918520	7039871	+	Srpk2	SFRS protein kinase 2
405378							chr1	160547822	160548766	+	Olr53	olfactory receptor 53
65192		chr3:114072650-114073008(0.79)					chr3	114072569	114114269	+	Slc27a2	solute carrier family 27 (fatty acid transporter), member 2
304204	chr12:1538076-1538535(1.29)|chr12:1539438-1540187(0.95)	chr12:1536995-1537527(1.1)|chr12:1538163-1538535(1.03)|chr12:1541438-1541787(0.7)|chr12:1539438-1540187(0.66)	chr12:1538076-1538430(0.74)|chr12:1539438-1539989(0.7)	chr12:1538076-1538430(1.75)|chr12:1541438-1541787(1.34)|chr12:1539438-1539989(1.08)|chr12:1540358-1540989(0.87)	chr12:1538076-1538430(1.76)|chr12:1541438-1541787(1.51)|chr12:1540438-1540989(1.35)|chr12:1539438-1539989(1.25)|chr12:1536995-1537527(1.1)	chr12:1538163-1538535(0.9)	chr12	1534905	1538056	-	Snapc2	small nuclear RNA activating complex, polypeptide 2
406015							chr20	1142795	1143724	-	Olr1720	olfactory receptor 1720
65041	chr1:159124663-159125207(1.55)|chr1_random:2327849-2328104(1.14)|chr1:159126158-159127127(0.96)	chr1:159124878-159125308(1.33)|chr1:159126673-159127217(0.85)|chr1_random:2327849-2328104(0.81)	chr1_random:2327849-2328104(0.73)|chr1:159124478-159125007(0.7)	chr1_random:2327849-2328104(1.37)|chr1:159124558-159125007(1.2)	chr1_random:2327849-2328104(1.34)		chr1_random	2328063	2328511	-	Clpb	ClpB caseinolytic peptidase B homolog (E. coli)
64187	chr7:25404317-25404666(2.01)|chr7:25403116-25403584(1.11)	chr7:25404317-25404771(1.68)|chr7:25405412-25405865(0.76)|chr7:25402816-25403584(0.72)	chr7:25404517-25404881(1.31)	chr7:25404317-25404771(1.62)|chr7:25403116-25403584(1.23)	chr7:25402816-25403481(1.32)|chr7:25404317-25404881(1.32)	chr7:25400991-25401640(0.84)	chr7	25403920	25416168	+	Arl1	ADP-ribosylation factor-like 1
290628	chr1_random:2093356-2094085(0.8)|chr16:18531237-18531807(0.74)		chr1_random:2093561-2094085(0.64)	chr1_random:2093356-2093835(1.32)|chr16:18530797-18531896(1.21)	chr16:18533170-18533518(1.3)|chr1_random:2093451-2093915(1.24)|chr16:18531237-18532117(1.2)	chr16:18531237-18532117(1.09)|chr1_random:2093356-2094085(1.02)	chr16	18532476	18534246	+	Ocel1	occludin/ELL domain containing 1
171140	chr15:3729349-3729777(1.92)|chr15:3729850-3730483(1.28)|chr15:3726563-3727437(1.13)|chr15:3784059-3784408(0.99)	chr15:3729349-3729777(1.44)|chr15:3729850-3730483(1.11)|chr15:3726563-3727437(0.88)|chr15:3783964-3784213(0.85)|chr15:3725159-3725508(0.66)	chr15:3729349-3729777(1.18)|chr15:3786808-3787146(0.72)|chr15:3783964-3784323(0.62)|chr15:3726563-3727437(0.56)	chr15:3729349-3729777(1.88)|chr15:3726066-3727437(1.5)|chr15:3729850-3730483(1.4)|chr15:3786808-3787146(1.07)	chr15:3729349-3729777(1.73)|chr15:3726066-3727437(1.68)|chr15:3729850-3730483(1.47)|chr15:3784059-3784408(1.1)|chr15:3786808-3787452(0.84)	chr15:3726563-3726926(1.23)|chr15:3729349-3730483(0.97)|chr15:3784059-3784408(0.67)	chr15	3729432	3786057	+	Camk2g	calcium/calmodulin-dependent protein kinase II gamma
116644	chr6:94681248-94681512(1.36)	chr6:94681248-94681512(1.37)	chr6:94681248-94681512(0.55)		chr6:94681248-94681512(1.6)	chr6:94681248-94681512(0.76)	chr6	94397063	94682308	-	Rtn1	reticulon 1
308775	chr1:134565122-134565763(1.61)	chr1:134565122-134565564(1.25)	chr1:134565122-134565564(1.04)	chr1:134565122-134565763(1.89)|chr1:134566314-134567115(1.37)	chr1:134565122-134565763(1.96)|chr1:134566314-134566773(1.29)|chr1:134567066-134567415(1.12)	chr1:134565122-134565462(1.56)|chr1:134566314-134567855(0.75)	chr1	134552237	134566070	-	Det1	de-etiolated homolog 1 (Arabidopsis)
170673	chr7:11425094-11425542(1.53)|chr7:11401982-11402517(1.16)|chr7:11426598-11426942(1.11)	chr7:11424918-11425364(1.44)|chr7:11402167-11402517(1.04)|chr7:11426598-11426942(1.04)	chr7:11424918-11425364(0.91)|chr7:11426598-11426942(0.91)|chr7:11402082-11402906(0.64)	chr7:11425094-11425542(1.96)|chr7:11426598-11426942(1.51)|chr7:11401982-11402413(1.17)	chr7:11424918-11425364(1.98)|chr7:11426598-11426942(1.37)|chr7:11401982-11402306(1.21)	chr7:11426598-11426942(0.81)	chr7	11399542	11425963	-	Palm	paralemmin
78985							chr4	169393528	169394457	-	Tas2r105	taste receptor, type 2, member 105
56780							chr8	109354381	109400256	-	Acpp	acid phosphatase, prostate
117184	chr19:35779608-35780177(1.96)|chr19:35778317-35778671(1.92)|chr19:35776731-35777476(0.7)	chr19:35779608-35780067(1.51)|chr19:35777732-35778671(1.25)|chr19:35776731-35777279(0.77)|chr19:35774826-35775760(0.66)	chr19:35777632-35780912(1)|chr19:35775109-35775565(0.83)	chr19:35779913-35780283(2.09)|chr19:35777732-35778571(1.68)|chr19:35780558-35781408(1.37)|chr19:35774826-35775363(1.02)	chr19:35779913-35780283(2.3)|chr19:35778317-35779059(1.45)|chr19:35780558-35782018(1.3)	chr19:35779223-35780177(1.12)|chr19:35780558-35782702(0.82)|chr19:35777632-35778772(0.63)	chr19	35774032	35775878	-	Ctrl	chymotrypsin-like
29747							chr10	18904901	18912603	+	Kcnmb1	potassium large conductance calcium-activated channel, subfamily M, beta member 1
314397				chr6:126554662-126555126(1.16)	chr6:126554662-126555126(1.04)		chr6	126555386	126665098	+	Rin3	Ras and Rab interactor 3
191570							chr6	128086067	128100843	-	Serpina12	serine (or cysteine) peptidase inhibitor, clade A (alpha-1 antiproteinase, antitrypsin), member 12
287155	chr10:15094804-15095233(2.02)|chr10:15097374-15098033(1.72)|chr10:15099384-15099713(1.56)|chr10:15101407-15101738(1.06)|chr10:15100183-15101353(0.91)	chr10:15094804-15095348(1.54)|chr10:15101407-15101738(1.46)|chr10:15097374-15098033(1.31)|chr10:15099079-15099713(1.12)|chr10:15100183-15101353(0.92)	chr10:15094804-15095149(1.39)|chr10:15099079-15099813(0.68)|chr10:15097374-15098033(0.54)	chr10:15094804-15095348(1.76)|chr10:15101407-15101738(1.43)|chr10:15099079-15099813(0.93)	chr10:15094804-15095233(1.93)|chr10:15101407-15101738(1.45)|chr10:15099079-15099612(1.29)	chr10:15094804-15095233(0.81)	chr10	15096149	15098431	-	Stub1	STIP1 homology and U-Box containing protein 1
307199							chr18	86064573	86157909	+	Cd226	CD226 molecule
305691	chr15:6934668-6935335(0.94)	chr15:6934565-6934912(0.74)					chr15	6526421	6935331	-	Zfp385d	zinc finger protein 385D
688685	chr7:120713866-120714422(1.59)|chr7:120714833-120715382(1.22)	chr7:120714263-120715706(1.28)|chr7:120713478-120714008(0.96)	chr7:120713478-120714705(1.11)	chr7:120713866-120715706(1.51)|chr7:120716169-120716728(1.17)	chr7:120715243-120715706(1.7)|chr7:120717581-120718009(1.21)|chr7:120716079-120716728(0.99)	chr7:120713866-120714705(0.67)|chr7:120715333-120716128(0.61)	chr7	120716938	120721560	+	Fam109b	family with sequence similarity 109, member B
289185					chr13:81489242-81489581(0.99)		chr13	81491303	81503755	+	Creg1	cellular repressor of E1A-stimulated genes 1
116779	chr18:29826019-29826396(1.39)|chr18:29882948-29884297(1.39)	chr18:29882948-29884297(0.96)|chr18:29826019-29826396(0.81)|chr18:29826732-29827276(0.66)	chr18:29826019-29826396(0.7)|chr18:29883033-29883589(0.64)	chr18:29882634-29883397(1.19)|chr18:29883643-29884187(1.08)	chr18:29882634-29883397(1.16)|chr18:29826019-29826396(1.11)	chr18:29882054-29883397(0.69)	chr18	29734512	29928030	+	Pcdha12	protocadherin alpha 12
60398							chr15	15823460	17329183	+	Fhit	fragile histidine triad gene
293997	chr1:250189036-250189700(1.02)|chr1:250187536-250188700(0.91)	chr1:250189256-250189985(0.97)|chr1:250188357-250188700(0.81)	chr1:250188246-250188700(0.87)|chr1:250187536-250187992(0.6)	chr1:250189256-250189605(1.43)|chr1:250188357-250188700(1.37)	chr1:250189256-250189605(1.68)|chr1:250188357-250188700(1.46)	chr1:250188246-250188700(0.65)	chr1	250189940	250193353	+	Kazald1	Kazal-type serine peptidase inhibitor domain 1
303533	chr10:89384587-89384916(1.36)|chr10:89383442-89383996(0.96)	chr10:89384587-89384916(1.31)|chr10:89383562-89383996(0.77)	chr10:89384587-89384916(0.61)	chr10:89384587-89384916(2.09)	chr10:89384587-89384916(2.15)|chr10:89383562-89383996(1.18)	chr10:89384587-89384916(1.31)	chr10	89385246	89401614	+	Klhl10	kelch-like 10 (Drosophila)
405291							chr1	165682849	165683821	-	Olr255	olfactory receptor 255
29692							chr5	157654785	157657360	+	Pla2g2a	phospholipase A2, group IIA (platelets, synovial fluid)
50568	chr8:114619459-114620222(1.38)|chr8:114621676-114622630(1.18)	chr8:114619654-114620003(1.15)|chr8:114622071-114622630(0.92)	chr8:114618474-114619712(0.8)	chr8:114619654-114620222(1.9)	chr8:114619654-114620222(2.07)|chr8:114621776-114622630(1.43)	chr8:114619174-114620222(1.03)|chr8:114618026-114618619(0.66)	chr8	114621532	114634877	+	Cspg5	chondroitin sulfate proteoglycan 5
366031	chr3:17539432-17539998(1)	chr3:17538433-17538901(0.83)|chr3:17539252-17539701(0.79)					chr3	17539287	17559629	+	Crb2	crumbs homolog 2 (Drosophila)
116839	chr7:75235816-75236464(1.06)|chr7:75234909-75235256(1.06)	chr7:75235504-75236275(0.92)|chr7:75234824-75235168(0.84)	chr7:75234909-75235655(0.71)|chr7:75235924-75236464(0.71)				chr7	75235482	75271771	+	Rims2	regulating synaptic membrane exocytosis 2
450229							chr10	88248561	88253844	-	Krt27	keratin 27
288666	chr12:35411496-35411835(1.81)|chr12:35412699-35413066(1.05)|chr12:35410234-35411285(1)	chr12:35411401-35411835(1.39)|chr12:35410144-35411285(0.77)|chr12:35412504-35413255(0.73)	chr12:35411401-35411835(1)|chr12:35410054-35410487(0.64)	chr12:35412699-35413066(1.9)|chr12:35411401-35411835(1.18)	chr12:35412699-35413255(1.61)|chr12:35411496-35411945(1.2)	chr12:35412699-35413255(0.7)|chr12:35411156-35411735(0.63)	chr12	35403352	35412395	-	Vps29	vacuolar protein sorting 29 homolog (S. cerevisiae)
24888	chr3:143177628-143178177(2.43)|chr3:143178428-143178868(1.32)	chr3:143177628-143177957(2.17)|chr3:143178318-143178868(0.99)	chr3:143177628-143178177(1.47)|chr3:143178428-143178868(1.1)	chr3:143177828-143178177(2.54)|chr3:143178428-143178868(1.38)	chr3:143177628-143178177(2.29)|chr3:143178428-143178868(1.28)|chr3:143180794-143181728(0.91)	chr3:143177728-143178177(1.32)|chr3:143178523-143178992(0.76)|chr3:143181157-143181728(0.63)	chr3	143129088	143178674	-	Bcl2l1	Bcl2-like 1
84430	chr3:11349104-11349630(2.06)|chr3:11347551-11348353(1.43)	chr3:11349104-11349530(1.62)|chr3:11346931-11348353(1.1)	chr3:11349104-11349630(1.57)|chr3:11347551-11348353(0.9)	chr3:11349104-11349630(1.99)|chr3:11347436-11348353(0.88)	chr3:11348981-11349630(1.6)	chr3:11349104-11349753(0.99)	chr3	11348785	11366633	+	Pomt1	protein-O-mannosyltransferase 1
58949							chr5	152565688	152587342	-	Ptafr	platelet-activating factor receptor
29530							chr7	141203831	141212652	+	Amhr2	anti-Mullerian hormone receptor, type II
364275							chr15	12608539	12609485	+	Olr1607	olfactory receptor 1607
293288							chr1	161990220	161998056	-	RGD1310717	similar to RIKEN cDNA E030002O03
29754	chr10:84790563-84791020(2.47)	chr10:84790563-84791020(2)	chr10:84790563-84791020(1.52)	chr10:84791983-84792324(2.03)|chr10:84790563-84791020(1.59)	chr10:84791983-84792324(2.04)|chr10:84790563-84791020(1.82)	chr10:84791983-84792324(0.88)|chr10:84790463-84790917(0.74)	chr10	84788649	84791230	-	Atp5g1	ATP synthase, H+ transporting, mitochondrial F0 complex, subunit C1 (subunit 9)
312372	chr4:85754672-85755442(1.87)|chr4:85756196-85756739(1.33)	chr4:85754672-85755442(1.65)|chr4:85756196-85757195(0.91)	chr4:85754672-85755442(0.83)|chr4:85756595-85756955(0.83)	chr4:85756371-85757684(2.12)|chr4:85754672-85755524(1.32)	chr4:85756371-85757684(1.95)|chr4:85754672-85755442(1.03)	chr4:85756371-85757684(1.33)|chr4:85754672-85755442(0.74)	chr4	85733474	85755741	-	Kbtbd2	kelch repeat and BTB (POZ) domain containing 2
171341							chr4	175248653	175263881	+	Mgst1	microsomal glutathione S-transferase 1
360638		chr10:91879588-91880052(0.81)|chr10:91881391-91881741(0.69)		chr10:91878069-91878818(0.88)	chr10:91879588-91880052(1.34)	chr10:91877589-91878118(0.64)	chr10	91881173	91896961	+	Adam11	ADAM metallopeptidase domain 11
65165	chr12:33173260-33173755(1.19)	chr12:33173260-33173571(0.92)					chr12	33165290	33174326	-	Tmed2	transmembrane emp24 domain trafficking protein 2
303179	chr10:45496679-45497718(1.61)	chr10:45496317-45497718(1)	chr10:45496317-45496929(0.68)	chr10:45496594-45497837(1.43)	chr10:45498293-45498624(1.07)		chr10	45489303	45497364	-	Guk1	guanylate kinase 1
362218	chr3:119062047-119062477(1.85)|chr3:119063232-119063799(1.11)	chr3:119062127-119062477(1.42)|chr3:119062948-119063799(0.71)	chr3:119062047-119062477(1.4)|chr3:119063232-119063688(0.8)	chr3:119062047-119062477(1.71)|chr3:119063232-119063880(1.6)	chr3:119063232-119063799(2.08)|chr3:119062047-119062477(1.6)	chr3:119063232-119063880(1.09)|chr3:119062047-119062477(0.79)|chr3:119064598-119065030(0.76)	chr3	119009089	119063094	-	Rnf24	ring finger protein 24
117088			chr17:73237304-73237738(0.88)				chr17	72680981	73238156	-	Adarb2	adenosine deaminase, RNA-specific, B2
79011	chr8:113219908-113220569(1.02)	chr8:113218380-113218724(0.81)|chr8:113219708-113220264(0.77)|chr8:113206649-113206908(0.62)	chr8:113220113-113220459(0.76)	chr8:113219708-113220459(2.22)|chr8:113218380-113218724(1.63)	chr8:113219908-113220459(2.28)|chr8:113218380-113218959(1.75)|chr8:113219020-113219559(1.33)	chr8:113219800-113220569(1.36)|chr8:113218380-113219069(0.6)	chr8	113205816	113220163	+	Camkv	CaM kinase-like vesicle-associated
59114	chr10:105238081-105238555(1.31)|chr10:105235865-105237326(0.86)	chr10:105238081-105238555(0.92)|chr10:105235865-105236609(0.77)		chr10:105235480-105236529(0.88)	chr10:105236165-105236609(1.23)|chr10:105237880-105238306(1.07)		chr10	105237636	105254750	+	Slc9a3r1	solute carrier family 9 (sodium/hydrogen exchanger), member 3 regulator 1
117278	chrX:26331282-26331931(1.16)|chrX:26330472-26331221(1.02)	chrX:26331392-26331821(0.72)|chrX:26330472-26331221(0.69)	chrX:26330472-26331221(0.57)	chrX:26329672-26330839(1.31)|chrX:26331282-26331626(1.22)	chrX:26329792-26330839(1.33)|chrX:26331392-26331721(1.33)	chrX:26330287-26331221(0.73)	chrX	26331198	26337541	+	Ebp	emopamil binding protein (sterol isomerase)
50566		chr3:99608273-99608732(0.83)					chr3	99597200	99608935	-	Grem1	gremlin 1, cysteine knot superfamily, homolog (Xenopus laevis)
64525			chr5:1966896-1967634(0.54)				chr5	1961105	1966991	-	Tceb1	transcription elongation factor B (SIII), polypeptide 1
291209	chr17:58856149-58856591(1.08)	chr17:58856149-58856591(0.8)					chr17	58856316	59275923	+	Hecw1	HECT, C2 and WW domain containing E3 ubiquitin protein ligase 1
114856	chr10:16941620-16942508(1.16)	chr10:16941620-16942209(0.92)	chr10:16941401-16942428(0.68)	chr10:16941401-16941769(2.03)|chr10:16941915-16942508(1.7)|chr10:16940152-16940486(1.65)	chr10:16941401-16941769(2.04)|chr10:16939957-16941230(1.72)|chr10:16941915-16942508(1.61)	chr10:16941401-16941964(1.18)|chr10:16939786-16941230(1.14)	chr10	16942912	16945696	+	Dusp1	dual specificity phosphatase 1
29495	chr10:56864428-56865186(2.12)|chr10:56863227-56863684(1.56)|chr10:56860400-56861033(1.26)|chr10:56861289-56861733(0.96)	chr10:56864728-56865186(1.93)|chr10:56862607-56863684(1.43)|chr10:56860699-56861033(0.96)|chr10:56861194-56861733(0.69)	chr10:56864728-56865302(1.39)|chr10:56863227-56863684(0.88)|chr10:56862417-56862776(0.61)	chr10:56863227-56863684(1.98)|chr10:56864728-56865186(1.98)	chr10:56863227-56863684(2.41)|chr10:56864728-56865186(1.82)|chr10:56861289-56861733(1.29)	chr10:56863227-56863684(1.21)|chr10:56864838-56865302(1.01)	chr10	56864458	56890623	+	Dlg4	discs, large homolog 4 (Drosophila)
305918	chr15:36468354-36468826(1.63)|chr15:36467327-36467802(1.23)	chr15:36468354-36468926(1.36)|chr15:36467327-36467903(0.74)	chr15:36468474-36469009(0.88)	chr15:36468354-36468926(1.72)|chr15:36467327-36467802(1.34)	chr15:36468354-36468926(1.26)|chr15:36467327-36467903(1.1)	chr15:36468474-36469009(0.63)	chr15	36468006	36560959	+	Ift88	intraflagellar transport 88 homolog (Chlamydomonas)
24383	chr4:161285038-161285377(1.47)|chr4:161287239-161287688(1.23)|chr4:161288936-161289662(0.98)	chr4:161285038-161285377(1.46)|chr4:161288626-161289305(0.95)|chr4:161287239-161287688(0.84)	chr4:161288626-161289110(0.89)|chr4:161287341-161288180(0.61)|chr4:161285038-161285677(0.54)	chr4:161287239-161287790(1.64)|chr4:161288626-161289662(1.48)	chr4:161287239-161287688(1.95)|chr4:161287926-161288985(1.44)|chr4:161289166-161289662(1.39)	chr4:161288423-161288985(0.97)|chr4:161289166-161289662(0.97)|chr4:161287239-161287688(0.71)	chr4	161282214	161286087	-	Gapdh	glyceraldehyde-3-phosphate dehydrogenase
297392	chr4:117967465-117968032(2.36)	chr4:117967685-117968032(1.97)	chr4:117967685-117968032(1.21)	chr4:117967465-117968032(1.43)	chr4:117967685-117968032(1.49)	chr4:117967685-117968032(1.1)	chr4	117963580	117968532	-	Tex261	testis expressed 261
297601	chr4:161311141-161311485(1.52)|chr4:161312373-161312720(1.03)	chr4:161311034-161311485(1.1)	chr4:161310954-161311389(0.89)|chr4:161307548-161308596(0.51)	chr4:161311034-161312720(1.16)	chr4:161311873-161312720(0.98)		chr4	161311610	161314569	+	Mrpl51	mitochondrial ribosomal protein L51
29757	chr10:89948441-89949203(1.82)|chr10:90014382-90014945(1.72)|chr10:89947746-89948101(1.46)	chr10:90014382-90014814(1.54)|chr10:89948839-89949203(1.5)|chr10:89947636-89948180(0.65)	chr10:90014382-90014716(1.29)|chr10:89948839-89949388(1.05)|chr10:89947746-89948101(0.98)	chr10:89947746-89948180(2.09)|chr10:89948839-89949203(1.48)|chr10:90015280-90015731(1.43)|chr10:90014382-90014814(1.32)	chr10:89947846-89948180(1.93)|chr10:89948933-89949388(1.34)|chr10:90015280-90015731(1.29)|chr10:90014382-90015044(1.23)	chr10:89947746-89948101(1.11)|chr10:89948933-89949388(0.74)|chr10:90014382-90014814(0.71)	chr10	89948285	90072300	+	Atp6v0a1	ATPase, H+ transporting, lysosomal V0 subunit A1
619575							chr2	144406047	144428501	+	Sohlh2	spermatogenesis and oogenesis specific basic helix-loop-helix 2
63840	chr9:90688364-90688690(1.39)|chr9:90686964-90687388(1.16)	chr9:90688239-90688690(1.02)|chr9:90686964-90687388(0.74)	chr9:90688444-90688788(0.62)	chr9:90688239-90688605(1.76)|chr9:90686964-90687388(1.16)	chr9:90688444-90688788(1.86)|chr9:90686964-90687388(1.32)	chr9:90688444-90688788(0.72)	chr9	90645341	90687509	-	Per2	period homolog 2 (Drosophila)
289443	chr14:5392763-5393324(1.57)|chr14:5394625-5395060(0.88)	chr14:5392763-5393324(0.97)|chr14:5394725-5395179(0.89)	chr14:5394625-5395179(0.59)	chr14:5394725-5395367(1.33)|chr14:5392763-5393599(1.22)	chr14:5394625-5395060(1.45)|chr14:5392763-5393599(1.34)	chr14:5394625-5395272(0.9)	chr14	5306227	5393820	-	Lrrc8c	leucine rich repeat containing 8 family, member C
362672	chr5:170799337-170799696(1.73)	chr5:170799337-170799696(1.58)	chr5:170799455-170799696(1.27)	chr5:170798150-170798484(1.68)|chr5:170796950-170797401(1.37)|chr5:170799455-170799696(1.26)	chr5:170798150-170798484(1.44)|chr5:170799455-170799696(1.29)|chr5:170796950-170797510(1.08)	chr5:170796851-170797401(0.74)	chr5	170798637	170808073	+	Lrrc47	leucine rich repeat containing 47
290963							chr17	7353427	7624936	-	Npepo	aminopeptidase O
499270	chr1:187178472-187178936(1.45)	chr1:187178472-187178936(0.97)	chr1:187178472-187178936(0.8)	chr1:187178472-187178936(1.43)	chr1:187178472-187178936(1.18)	chr1:187178472-187178936(0.65)	chr1	187169746	187174411	-	Pol3s	polyserase 3
84023	chr2:54435342-54435789(1.29)|chr2:54433562-54434391(0.81)	chr2:54435247-54435789(0.89)|chr2:54433759-54434188(0.82)	chr2:54433562-54434188(0.7)				chr2	54423279	54433907	-	Ptger4	prostaglandin E receptor 4 (subtype EP4)
294712	chr2:35158855-35159219(1.53)|chr2:35158175-35158829(1.15)|chr2:35159555-35160016(0.96)	chr2:35158175-35159219(1)|chr2:35159859-35160433(0.68)	chr2:35158175-35159109(0.86)|chr2:35157127-35157611(0.6)	chr2:35158855-35159314(1.13)			chr2	35159156	35182167	+	Cenpk	centromere protein K
292279							chr1	38641565	38707730	-	Nox3	NADPH oxidase 3
494192	chr10:83139282-83139945(1.01)	chr10:83138300-83139746(0.89)					chr10	83140370	83143078	-	Mycbpap	Mycbp associated protein
25341	chr7:90634878-90635229(1.16)|chr7:90633673-90634515(1.06)		chr7:90634878-90635229(0.61)	chr7:90634878-90635229(1.12)	chr7:90634878-90635229(1.37)	chr7:90634878-90635229(1.08)	chr7	90606424	90634431	-	Tnfrsf11b	tumor necrosis factor receptor superfamily, member 11b
305248	chr14:18664766-18665136(1.91)|chr14:18665809-18666369(0.78)	chr14:18664766-18665136(1.53)	chr14:18664571-18665015(1.09)	chr14:18664571-18665136(1.65)|chr14:18666014-18666369(1.49)	chr14:18664766-18665136(1.81)|chr14:18665809-18666266(1.5)	chr14:18664476-18665015(1.13)|chr14:18665809-18666369(0.67)	chr14	18585146	18665534	-	Mthfd2l	methylenetetrahydrofolate dehydrogenase (NADP+ dependent) 2-like
293871	chr1:222275067-222275516(1.82)	chr1:222275152-222275601(1.49)	chr1:222275067-222275420(1.04)	chr1:222275067-222275516(1.26)	chr1:222275067-222275420(1.29)	chr1:222275067-222275420(0.85)|chr1:222272915-222273799(0.61)	chr1	222274597	222301650	+	RGD1311863	similar to RIKEN cDNA 2410127L17
313672					chr5:161400209-161400598(1.08)		chr5	161041202	161399651	-	LOC313672	kazrin
360851	chr13:52168945-52169536(1.03)	chr13:52169045-52169414(0.81)	chr13:52169045-52169536(0.83)	chr13:52168945-52169626(1.01)	chr13:52168945-52169626(1.04)	chr13:52169045-52169536(0.91)	chr13	52164822	52170015	-	RGD1566099	similar to novel protein
286906	chr6_random:609775-610343(1.75)	chr6_random:609775-610343(1.58)	chr6_random:609775-610343(1.39)	chr6_random:609775-610343(0.99)	chr6_random:609682-610343(0.89)	chr6_random:609886-610343(0.54)	chr6_random	609344	626587	+	Pdia6	protein disulfide isomerase family A, member 6
311193	chr3:76030968-76031605(1.69)|chr3:76029764-76030607(1.11)|chr3:76029174-76029708(0.95)	chr3:76030968-76031605(1.34)|chr3:76029454-76030607(1.06)	chr3:76030968-76031605(1.13)|chr3:76028756-76029226(0.73)	chr3:76030968-76031605(1.71)|chr3:76029454-76030802(1.65)	chr3:76030753-76031605(1.76)|chr3:76028756-76030607(1.6)	chr3:76031073-76031605(0.73)|chr3:76028472-76029708(0.66)|chr3:76029764-76030403(0.66)	chr3	76030805	76052736	+	Arhgap1	Rho GTPase activating protein 1
29489	chr6:135318856-135319126(1.7)|chr6:135315545-135316386(1.17)	chr6:135318856-135319126(1.37)|chr6:135315942-135316876(0.96)	chr6:135318776-135319126(0.95)|chr6:135315545-135316876(0.82)	chr6:135316032-135316386(2)|chr6:135317171-135317705(1.37)|chr6:135318776-135319126(1.21)	chr6:135315942-135316876(2.17)|chr6:135317171-135317705(1.45)|chr6:135318656-135319028(1.19)	chr6:135316032-135317705(1.39)	chr6	135318082	135391459	+	Dync1h1	dynein cytoplasmic 1 heavy chain 1
84019	chr19:383033-383385(1.5)	chr19:383033-383385(1.44)	chr19:383033-383385(1.17)		chr19:381733-382087(1.55)|chr19:383033-383385(1.05)	chr19:380933-382087(0.73)	chr19	382555	408667	+	Nae1	NEDD8 activating enzyme E1 subunit 1
302488							chrX	138625477	138669690	-	Usp26	ubiquitin specific peptidase 26
114839	chr5:36464984-36466013(1.97)	chr5:36465674-36466013(1.58)|chr5:36464984-36465618(0.96)	chr5:36464659-36466013(1.31)	chr5:36464659-36466013(1.68)	chr5:36464584-36466013(1.6)	chr5:36464584-36466176(0.71)	chr5	36465489	36483538	+	Ccnc	cyclin C
286758	chr1:154983010-154983364(0.96)	chr1:154983095-154983562(0.93)	chr1:154982898-154983364(0.64)				chr1	154973797	154983962	-	Aqp11	aquaporin 11
24912							chr1	75632631	75708022	-	Sult2a1	sulfotransferase family 2A, dehydroepiandrosterone (DHEA)-preferring, member 1
301378							chr9	43072034	43083147	-	RGD1561425	similar to RIKEN cDNA 4832428D23 gene
314618		chr7:11202864-11203299(0.8)|chr7:11202049-11202403(0.76)					chr7	11187347	11202717	-	Hmha1	histocompatibility (minor) HA-1
414783	chr20:3538565-3539216(0.76)	chr20:3538750-3539216(0.82)|chr20:3539749-3540613(0.62)					chr20	3536583	3539612	-	RT1-CE4	RT1 class I, locus CE4
308584	chr1:95996351-95996695(2.41)	chr1:95996446-95996790(1.97)|chr1:95999889-96001017(0.69)	chr1:95996351-95996790(1.47)	chr1:95996351-95996695(1.77)|chr1:95998257-95999504(1.03)|chr1:96000388-96001327(0.86)	chr1:95996351-95996695(2.07)|chr1:95998257-95999504(0.95)	chr1:95996351-95996790(1.02)	chr1	96000019	96024447	+	Plekha4	pleckstrin homology domain containing, family A (phosphoinositide binding specific) member 4
170570							chr2	21984848	22035224	+	Acot12	acyl-CoA thioesterase 12
497867	chr10:10754107-10754450(2.12)	chr10:10754107-10754450(1.77)|chr10:10757408-10758197(0.73)	chr10:10754107-10754450(1.32)|chr10:10757613-10758197(0.64)	chr10:10754222-10754847(2.19)|chr10:10756608-10758197(0.99)|chr10:10755398-10756168(0.99)	chr10:10754107-10754847(2.04)|chr10:10756608-10757852(1.13)	chr10:10754107-10754450(1.14)	chr10	10753152	10755068	-	Nudt16l1	nudix (nucleoside diphosphate linked moiety X)-type motif 16-like 1
140693	chr9:73878129-73878875(0.7)				chr9:73877629-73878388(0.93)	chr9:73877629-73878388(0.59)	chr9	73878505	73905127	+	Plcd4	phospholipase C, delta 4
288041	chr11:70509454-70510390(1.11)	chr11:70509454-70510390(0.87)	chr11:70509859-70510390(0.63)		chr11:70509264-70509598(1.05)		chr11	70508994	70524958	+	Pigx	phosphatidylinositol glycan anchor biosynthesis, class X
688590		chr4:21688857-21689196(0.77)		chr4:21690284-21690618(1.06)	chr4:21690284-21690723(1.03)		chr4	21546162	21689813	-	Rundc3b	RUN domain containing 3B
361836	chr20:25257790-25258594(1.22)|chr20:25259250-25259590(0.97)	chr20:25257895-25258594(0.82)	chr20:25257790-25258594(0.94)	chr20:25257700-25258270(1.82)	chr20:25257790-25258339(1.95)	chr20:25257995-25258339(1.4)	chr20	25259019	25287342	+	Slc25a16	solute carrier family 25 (mitochondrial carrier, Graves disease autoantigen), member 16
100188935	chr20:2829453-2829792(1.68)|chr20:2825621-2825986(1.58)|chr20:2826421-2826771(1.48)|chr20:2806719-2807059(1.43)|chr20:2830158-2830712(1.22)|chr20:2815452-2815786(1.12)|chr20:2870222-2870756(1.12)|chr20:2867722-2868733(1.07)|chr20:2869087-2869632(1.07)|chr20:3410250-3411020(1.07)|chr20:2807126-2807859(1.02)|chr20:2792116-2792550(1.02)|chr20:2785423-2786672(0.97)|chr20:2866542-2867417(0.92)|chr20:2…	chr20:2829453-2829897(1.16)|chr20:2870222-2870551(1.05)|chr20:2868977-2869632(1.01)|chr20:3410479-3411455(1.01)|chr20:2806719-2807859(0.97)|chr20:2825621-2826980(0.97)|chr20:2785423-2786569(0.89)|chr20:2830258-2830712(0.85)|chr20:2867722-2868733(0.85)|chr20:2792310-2792644(0.82)|chr20:2815452-2815786(0.78)|chr20:3408985-3409804(0.78)|chr20:2784172-2784536(0.74)|chr20:2866542-2867547(0.66)	chr20:2829453-2829792(1.2)|chr20:2825621-2826160(0.94)|chr20:2869192-2869632(0.94)|chr20:2866947-2868451(0.88)|chr20:2870222-2870756(0.88)|chr20:2792116-2792550(0.85)|chr20:2806630-2807059(0.81)|chr20:2826236-2826771(0.81)|chr20:2830373-2830822(0.78)|chr20:2827611-2828460(0.65)|chr20:2813041-2813400(0.62)|chr20:2815452-2815901(0.62)|chr20:3408420-3409259(0.52)|chr20:2796714-2796945(0.52)	chr20:2826421-2826860(2.59)|chr20:2829453-2830008(2.53)|chr20:2827726-2828460(2.09)|chr20:2830158-2830822(1.54)|chr20:2792210-2792550(1.54)|chr20:2815452-2815786(1.54)|chr20:2870222-2870551(1.54)|chr20:2869282-2869632(1.49)|chr20:2813041-2813400(1.32)|chr20:2813751-2814311(1.27)|chr20:2867273-2868051(1.21)|chr20:2792995-2793553(1.1)|chr20:2784172-2784893(1.05)|chr20:2785423-2786177(0.94)	chr20:2825621-2825986(2.49)|chr20:2826636-2827067(2.38)|chr20:2829453-2829897(2.32)|chr20:2827611-2828460(2.11)|chr20:2813041-2813400(1.62)|chr20:2815452-2815901(1.57)|chr20:2869087-2869531(1.51)|chr20:2792210-2792644(1.46)|chr20:2867722-2868051(1.46)|chr20:2870222-2870551(1.46)|chr20:2784087-2784429(1.08)|chr20:2806630-2807175(1.03)	chr20:2826421-2827067(1.8)|chr20:2825621-2825986(1.77)|chr20:2827611-2828460(1.67)|chr20:2829453-2829792(1.57)|chr20:2815452-2815786(1.3)|chr20:2813041-2813505(1.2)|chr20:2867498-2868051(1)|chr20:2829958-2830532(0.87)|chr20:2792995-2793970(0.8)|chr20:2792210-2792644(0.8)|chr20:2870222-2870756(0.8)|chr20:2813751-2814311(0.77)|chr20:2812056-2812705(0.63)|chr20:2868977-2869531(0.6)	chr20	2741033	2870185	+	Rt1.aa	MHC class I RT1.Aa alpha-chain
405053							chr10	44590716	44591633	-	Olr1435	olfactory receptor 1435
680047							chr18	30209595	30212766	+	Pcdhb9	protocadherin beta 9
89812	chr10:86489337-86489611(1.72)	chr10:86489337-86489611(1.39)		chr10:86489337-86489891(1.48)	chr10:86489337-86489791(1.5)		chr10	86464210	86490407	-	Pip4k2b	phosphatidylinositol-5-phosphate 4-kinase, type II, beta
362521	chr5:71276206-71276562(1.58)	chr5:71276206-71276742(1.22)	chr5:71276308-71276742(1.14)|chr5:71274808-71275337(0.6)			chr5:71276206-71276854(0.61)	chr5	71275818	71311538	+	Tmem38b	transmembrane protein 38B
363074	chr8:67562561-67563210(1.02)|chr8:67563771-67564236(0.97)	chr8:67562561-67562934(0.88)		chr8:67563771-67564319(1.41)	chr8:67563771-67564236(1.43)		chr8	67558903	67563530	-	RGD1309779	similar to ENSANGP00000021391
405319							chr8	39241749	39242683	+	Olr1200	olfactory receptor 1200
298961				chr6:54693273-54694204(0.79)		chr6:54692765-54693329(0.8)	chr6	54695632	54716858	+	Agr2	anterior gradient homolog 2 (Xenopus laevis)
171573							chr8	37773489	37776295	+	LOC171573	spleen protein 1 precursor
366001	chr3:3238011-3238280(1.64)	chr3:3238011-3238280(1.54)	chr3:3238011-3238280(1.33)	chr3:3238011-3238280(1.65)	chr3:3238011-3238280(1.55)		chr3	3232018	3239076	-	Arrdc1	arrestin domain containing 1
58917							chr1	163319508	163327017	-	Hpx	hemopexin
25438	chr10:57532709-57533335(1.21)|chr10:57536908-57537547(1.06)	chr10:57532709-57533335(0.89)|chr10:57536508-57537547(0.89)	chr10:57532884-57533335(0.81)|chr10:57536908-57537752(0.64)	chr10:57536998-57537444(1.48)|chr10:57536294-57536852(1.26)|chr10:57534984-57535637(1.1)	chr10:57536294-57537047(1.18)|chr10:57534609-57535637(0.91)	chr10:57537208-57537547(0.74)	chr10	57536964	57542317	+	Eno3	enolase 3, beta, muscle
310760	chr2:200318386-200318933(2.2)|chr2:200319901-200320446(1.44)|chr2:200321477-200322306(0.77)	chr2:200318386-200318933(1.82)|chr2:200319992-200320446(1.04)	chr2:200318386-200318933(1.66)|chr2:200319992-200320446(1.19)|chr2:200321977-200322505(0.8)|chr2:200320752-200321611(0.53)	chr2:200318386-200318933(1.74)|chr2:200320096-200320446(1.53)|chr2:200320752-200321611(1.28)|chr2:200322076-200322426(1.23)	chr2:200318386-200318933(1.83)|chr2:200319901-200320341(1.78)|chr2:200320752-200321279(1.39)|chr2:200322076-200322426(1.34)	chr2:200318386-200318933(1.42)|chr2:200319992-200320446(1.09)|chr2:200321977-200322718(1.02)|chr2:200320752-200321279(0.73)	chr2	200272401	200319448	-	Cttnbp2nl	CTTNBP2 N-terminal like
81803	chr1:187124137-187125152(1.61)|chr1:187125900-187126344(1.39)	chr1:187124593-187125152(1.17)|chr1:187125800-187126851(1.13)	chr1:187124593-187125062(1.11)|chr1:187126295-187126851(0.9)|chr1:187122201-187123123(0.5)	chr1:187124137-187125152(2.69)|chr1:187125800-187126344(1.55)|chr1:187122116-187123682(1.2)	chr1:187124137-187125062(2.75)|chr1:187125800-187126344(1.74)|chr1:187122796-187123789(1.18)	chr1:187124137-187125062(1.73)|chr1:187121666-187123789(1.05)	chr1	187125846	187132932	+	Stx4	syntaxin 4
296687							chr3	16610435	16611388	-	Olr425	olfactory receptor 425
406021							chr8	39076410	39077341	+	Olr1197	olfactory receptor 1197
361096	chr15:107609776-107610123(0.94)						chr15	107609059	107613169	+	Zic2	Zic family member 2 (odd-paired homolog, Drosophila)
24658							chr17	44098265	44154103	+	Prl8a3	prolactin family 8, subfamily a, member 3
405393							chr1	216175824	216176748	-	Olr349	olfactory receptor 349
287357	chr10:45612859-45613398(1.01)	chr10:45612859-45613398(0.85)		chr10:45612859-45613799(1.37)|chr10:45611054-45611807(1.32)|chr10:45614150-45614587(1.21)	chr10:45613039-45613398(1.88)|chr10:45611054-45611807(1.45)|chr10:45614150-45614587(1.23)	chr10:45612753-45613799(0.71)|chr10:45610959-45611503(0.57)	chr10	45613667	45641488	+	Wnt9a	wingless-type MMTV integration site family, member 9A
25126							chr10	89716623	89743134	-	Stat5b	signal transducer and activator of transcription 5B
680445	chr15:105355574-105357416(1.53)	chr15:105355769-105357303(1.29)	chr15:105356474-105357416(0.85)|chr15:105354575-105356023(0.65)	chr15:105355974-105357303(1.34)|chr15:105354894-105355818(1.18)	chr15:105356250-105357303(1.36)|chr15:105355574-105356023(1.31)	chr15:105354490-105355818(0.97)	chr15	105356455	105514135	+	Mbnl2	muscleblind-like 2
295342	chr2:200048436-200048779(1.44)|chr2:200047109-200047576(1.05)	chr2:200048436-200048779(1.11)|chr2:200047004-200047576(0.71)	chr2:200048436-200048779(0.76)	chr2:200046704-200047576(1.38)|chr2:200048436-200048779(1.33)	chr2:200048436-200048779(1.53)|chr2:200047004-200047576(1.29)	chr2:200048436-200048779(0.89)|chr2:200046604-200047361(0.66)	chr2	200048055	200054107	+	Rhoc	ras homolog gene family, member C
312563	chr4:126919663-126920033(1.47)	chr4:126919663-126920033(1.13)	chr4:126919663-126919924(1.09)|chr4:126921468-126922033(0.61)	chr4:126919663-126920133(1.27)|chr4:126921383-126921932(1.16)	chr4:126919663-126920033(1.7)|chr4:126921383-126921932(1.18)	chr4:126919663-126920033(1.1)|chr4:126921383-126921932(0.94)	chr4	126571460	126920730	-	Prickle2	prickle homolog 2 (Drosophila)
81514	chr6:60775396-60775974(1.22)	chr6:60775396-60775974(0.92)	chr6:60775290-60775888(0.75)	chr6:60775290-60775684(1.26)	chr6:60775290-60775684(1.35)		chr6	60745500	60776258	-	Lrrn3	leucine rich repeat neuronal 3
360826	chr12:45966507-45966856(1.86)|chr12:45965304-45966047(1.67)	chr12:45966507-45966971(1.58)|chr12:45965219-45965749(1.06)	chr12:45966702-45967251(1.37)|chr12:45965020-45966047(0.97)	chr12:45966507-45966971(1.7)|chr12:45968791-45969135(1.03)	chr12:45966600-45966971(1.4)	chr12:45966702-45967251(1.1)|chr12:45968791-45969135(0.73)	chr12	45966102	45976448	+	Hscb	HscB iron-sulfur cluster co-chaperone homolog (E. coli)
294706				chr2:33607953-33608295(1.02)	chr2:33608146-33608590(0.99)|chr2:33608977-33610030(0.79)		chr2	33609033	33621585	+	Cd180	CD180 molecule
29593	chr3:108154897-108155261(2.22)|chr3:108159030-108159784(1.27)	chr3:108154689-108155148(1.54)|chr3:108158428-108159784(1.14)	chr3:108154504-108155148(1.53)|chr3:108159325-108159672(0.93)|chr3:108153699-108154338(0.77)|chr3:108156509-108158664(0.67)	chr3:108154789-108155148(1.87)|chr3:108159325-108159784(0.94)	chr3:108154789-108155148(1.97)|chr3:108156000-108156560(0.96)|chr3:108157837-108158784(0.8)	chr3:108154504-108155148(1.29)|chr3:108156090-108157149(0.76)	chr3	108158886	108163888	+	Ckmt1	creatine kinase, mitochondrial 1
25105							chr5	165062347	165063650	+	Nppb	natriuretic peptide precursor B
293624	chr1:201462511-201463284(1.88)|chr1:201459095-201460039(1.13)	chr1:201462511-201463460(1.45)|chr1:201459095-201460144(1.09)	chr1:201462925-201463284(1.47)	chr1:201462511-201463380(2.12)|chr1:201458800-201460039(1.37)|chr1:201460305-201460959(1.09)	chr1:201462511-201463284(2.41)|chr1:201459095-201460039(1.35)|chr1:201460305-201460749(1.18)	chr1:201462925-201463284(1.77)|chr1:201460510-201460959(0.85)	chr1	201456689	201459756	-	Irf7	interferon regulatory factor 7
314168	chr6:86256446-86257237(0.88)			chr6:86254544-86255186(1.05)	chr6:86254432-86255186(0.93)		chr6	86256154	86263086	+	RGD1307621	hypothetical LOC314168
308100	chr1:41921297-41921842(1.82)	chr1:41921097-41921446(1.45)|chr1:41922413-41922965(0.81)	chr1:41920697-41921446(1.54)	chr1:41920592-41921842(1.72)	chr1:41920997-41921842(1.51)	chr1:41920912-41921446(1.02)|chr1:41917763-41918648(0.61)	chr1	41922019	41940073	+	Acat2	acetyl-Coenzyme A acetyltransferase 2
260319							chrX	141688649	141693027	+	Brs3	bombesin-like receptor 3
287380	chr10:46971744-46972192(1.67)	chr10:46971659-46972083(1.35)	chr10:46971939-46972505(1.32)	chr10:46971659-46971993(1.59)|chr10:46970935-46971408(1.1)	chr10:46971659-46971993(1.66)|chr10:46970935-46971408(1.07)	chr10:46971844-46972505(0.94)	chr10	46971429	47003952	+	Dhrs7b	dehydrogenase/reductase (SDR family) member 7B
405948							chr3	72985520	72986451	-	Olr662	olfactory receptor 662
304569	chr12:46037210-46037571(1.34)|chr12:46034897-46036121(0.86)|chr12:46032294-46033121(0.81)	chr12:46037210-46037571(1.28)|chr12:46032494-46033043(0.81)|chr12:46035587-46035921(0.81)	chr12:46037305-46037571(0.9)|chr12:46034492-46035296(0.6)				chr12	46036452	46143426	+	Ep400	E1A binding protein p400
303296							chr10	61209322	61210259	-	Olr1504	olfactory receptor 1504
292101	chr19:55066616-55067949(1.22)|chr19:55069407-55070456(1.17)|chr19:55065061-55066061(0.98)	chr19:55069907-55070456(1.14)|chr19:55066820-55067649(1.11)|chr19:55069222-55069552(1.07)|chr19:55065061-55066061(0.92)	chr19:55065409-55065859(0.87)|chr19:55070222-55070776(0.87)		chr19:55067520-55067949(1)		chr19	55069129	55073670	+	RGD1559496	similar to hypothetical protein
306767	chr17:16099732-16100196(1.42)|chr17:16100843-16101192(1.23)	chr17:16099732-16100196(1.32)|chr17:16100843-16101192(0.91)	chr17:16099427-16100196(0.85)	chr17:16100843-16101192(1.51)|chr17:16099647-16100196(1.41)	chr17:16100843-16101192(1.96)|chr17:16099647-16100196(1.15)	chr17:16099292-16099986(0.69)	chr17	16094097	16100342	-	Arl10	ADP-ribosylation factor-like 10
307016	chr17:59796548-59797079(1.03)|chr17:59798230-59798585(0.93)	chr17:59798230-59798585(0.91)|chr17:59796638-59797079(0.69)		chr17:59796638-59797079(1.72)	chr17:59796548-59797079(1.46)	chr17:59795045-59795386(0.72)|chr17:59796443-59796797(0.69)	chr17	59797506	59910741	+	Arhgap12	Rho GTPase activating protein 12
294680	chr2:28907938-28908388(1.72)|chr2:28906495-28907076(1.24)	chr2:28907938-28908388(1.29)|chr2:28906495-28907076(1.11)	chr2:28907938-28908388(1.13)|chr2:28906640-28907076(0.96)	chr2:28907938-28908388(1.59)	chr2:28907938-28908388(1.39)	chr2:28907827-28908388(0.82)	chr2	28900451	28907561	-	Btf3	basic transcription factor 3
361466	chr1:30086913-30087350(1.07)|chr1:30087734-30088118(1.02)	chr1:30086913-30087350(0.97)|chr1:30087734-30088404(0.89)		chr1:30086913-30087350(1.26)|chr1:30087734-30088404(1.03)	chr1:30086718-30087350(1.35)	chr1:30088069-30088608(0.65)	chr1	30067685	30087564	-	Tppp	tubulin polymerization promoting protein
498791							chr17	77482851	77488471	+	Ucn3	urocortin 3 (stresscopin)
300066	chr7:116844861-116846122(1.69)|chr7:116846478-116848112(1.06)	chr7:116844861-116845723(1.36)|chr7:116846373-116848232(0.96)	chr7:116844861-116846122(0.64)	chr7:116843014-116843789(1.56)|chr7:116844861-116846122(1.45)|chr7:116847568-116848232(1.06)	chr7:116843014-116843789(1.87)|chr7:116844861-116846122(1.37)		chr7	116847191	116860028	+	Gga1	golgi associated, gamma adaptin ear containing, ARF binding protein 1
308900	chr1:168594929-168595275(1.61)	chr1:168594724-168595275(1.41)	chr1:168594724-168595275(0.94)	chr1:168594929-168595275(1.55)	chr1:168594929-168595380(1.46)	chr1:168594724-168595275(0.92)|chr1:168596706-168597155(0.68)	chr1	168572374	168595679	-	rnf141	ring finger protein 141
362172	chr3:87593568-87594032(1.69)|chr3:87595063-87595416(0.95)	chr3:87593568-87593926(1.3)	chr3:87593568-87594032(0.87)	chr3:87593568-87594032(1.93)|chr3:87595183-87595532(1.6)	chr3:87593568-87594032(1.81)|chr3:87595063-87595532(1.49)	chr3:87593568-87594032(1.12)|chr3:87595183-87596320(0.63)	chr3	87458183	87594329	-	Trim44	tripartite motif-containing 44
171056			chr8:125046289-125046518(0.53)	chr8:125050611-125051659(0.87)			chr8	125033629	125047335	-	Cx3cr1	chemokine (C-X3-C motif) receptor 1
304301	chr12:12359331-12359905(0.95)			chr12:12356922-12357465(1.34)	chr12:12356236-12357465(1.45)|chr12:12359331-12359905(1)	chr12:12356426-12357380(1)|chr12:12354804-12355424(0.67)	chr12	12359068	12406098	+	Mmd2	monocyte to macrophage differentiation-associated 2
308868	chr1:159367806-159368366(1.98)	chr1:159368091-159368555(1.61)	chr1:159367806-159368555(1.17)	chr1:159367806-159368366(1.77)|chr1:159365013-159367140(1.32)	chr1:159367806-159368366(1.74)|chr1:159365113-159367140(1.35)	chr1:159367806-159368555(1.36)|chr1:159365398-159366123(0.85)|chr1:159364212-159365244(0.65)|chr1:159366308-159367140(0.58)	chr1	159362009	159364059	-	Tomt	transmembrane O-methyltransferase
497859							chr10	5356437	5399673	-	Atf7ip2	activating transcription factor 7 interacting protein 2
310843	chr2:219986156-219986712(1.29)	chr2:219986156-219986915(1)			chr2:219985256-219985605(1.19)|chr2:219986156-219986712(1.14)		chr2	219985810	220096797	+	Sec24d	SEC24 family, member D (S. cerevisiae)
362676	chr5:171705798-171706832(1.15)	chr5:171705798-171706729(0.85)		chr5:171707203-171707532(1.05)|chr5:171707988-171708353(1.05)	chr5:171707203-171707532(1.24)|chr5:171705798-171706632(0.77)		chr5	171704246	171706850	-	RGD1308251	similar to RIKEN cDNA 2810405K02
25625	chr4:162173179-162173508(1.87)|chr4:162172081-162172908(1.08)	chr4:162173179-162173508(1.72)|chr4:162172162-162172908(0.77)	chr4:162173179-162173508(1.31)|chr4:162172081-162172512(0.8)	chr4:162173179-162173508(1.9)|chr4:162172081-162172908(1.37)|chr4:162171281-162171731(1.16)	chr4:162173179-162173508(2)|chr4:162172081-162172908(1.64)|chr4:162171281-162171806(1.03)	chr4:162173179-162173627(1.26)|chr4:162172162-162172512(0.68)	chr4	162172562	162185252	+	Tnfrsf1a	tumor necrosis factor receptor superfamily, member 1a
24255							chr4	43874851	44041870	+	Cftr	cystic fibrosis transmembrane conductance regulator homolog (human)
308762	chr1:136075830-136076191(2.04)|chr1:136074050-136075289(1.72)|chr1:136059354-136059890(1.39)	chr1:136074140-136074589(1.57)|chr1:136075830-136076283(1.57)|chr1:136074850-136075399(1.37)|chr1:136059354-136059786(0.97)|chr1:136073338-136073879(0.97)	chr1:136075830-136076380(1.34)|chr1:136073253-136074285(1.21)|chr1:136074735-136075289(0.84)|chr1:136059552-136060093(0.67)	chr1:136059354-136059786(1.95)|chr1:136075830-136076380(1.72)|chr1:136074335-136075289(1.37)|chr1:136058259-136058788(1.09)	chr1:136059354-136059786(1.85)|chr1:136074850-136075399(1.63)|chr1:136075730-136076079(1.63)|chr1:136074235-136074589(1.35)|chr1:136058259-136058788(1.29)	chr1:136059354-136059693(1.22)|chr1:136073830-136074589(0.75)|chr1:136075830-136076380(0.75)|chr1:136057970-136058584(0.71)|chr1:136073133-136073684(0.65)	chr1	136059114	136075047	+	Ttll13	tubulin tyrosine ligase-like family, member 13
497935	chr10:56134147-56134512(1.36)|chr10:56132852-56133193(1.11)	chr10:56132947-56133308(1.19)|chr10:56134062-56134407(1.08)	chr10:56134147-56134512(0.88)	chr10:56132947-56133308(1.76)|chr10:56133951-56134407(1.21)	chr10:56132852-56133193(2.04)|chr10:56133951-56134296(1.23)	chr10:56132852-56133193(1.21)	chr10	56133423	56134096	+	RGD1563441	similar to RIKEN cDNA A030009H04
295835							chr3	71915788	71916737	-	Olr609	olfactory receptor 609
299116	chr6:92101106-92101670(1.7)|chr6:92102509-92103277(1.56)	chr6:92101329-92101670(1.26)|chr6:92102509-92103472(1.22)	chr6:92103318-92103674(0.92)|chr6:92100911-92101479(0.68)	chr6:92102509-92103586(1.69)	chr6:92102413-92103367(1.81)|chr6:92101106-92101670(1.09)	chr6:92102413-92103586(1.21)	chr6	92081609	92101975	-	Sav1	salvador homolog 1 (Drosophila)
293038	chr1:137184155-137184706(0.96)						chr1	137188335	137244616	+	Znf592	zinc finger protein 592
361858	chr20:44423666-44424205(1.58)|chr20:44424456-44424826(1.12)	chr20:44423666-44424125(0.97)	chr20:44423666-44424005(1.04)	chr20:44423666-44424205(1.98)|chr20:44424456-44424931(1.32)	chr20:44423666-44424205(1.84)|chr20:44424456-44424826(1.51)	chr20:44423666-44424005(1)|chr20:44424456-44424931(0.67)	chr20	44415015	44424722	-	Gtf3c6	general transcription factor IIIC, polypeptide 6, alpha
361717	chr1:209660202-209660554(1.77)|chr1:209669031-209669391(1.45)|chr1:209670236-209670585(1.39)|chr1:209661626-209662054(1.34)|chr1:209664852-209665523(1.18)|chr1:209666059-209666918(1.13)|chr1:209667826-209668575(1.13)|chr1:209662825-209663254(1.07)	chr1:209660202-209660554(1.53)|chr1:209670136-209670475(1.45)|chr1:209661716-209662054(1.33)|chr1:209667401-209669391(1.29)|chr1:209666273-209666708(1.05)|chr1:209663614-209663963(0.97)|chr1:209664967-209665523(0.97)|chr1:209662510-209663254(0.85)	chr1:209670136-209670585(1.14)|chr1:209667401-209668175(1)|chr1:209663024-209663358(0.94)|chr1:209661716-209662253(0.9)|chr1:209669031-209669391(0.77)|chr1:209666273-209666708(0.74)	chr1:209666273-209666708(1.77)|chr1:209661626-209662253(1.66)|chr1:209660202-209660554(1.66)|chr1:209669031-209669391(1.32)|chr1:209670136-209670475(1.32)|chr1:209663024-209663465(1.26)|chr1:209667731-209668575(1.2)	chr1:209664967-209666108(1.91)|chr1:209660202-209660554(1.79)|chr1:209661626-209662253(1.63)|chr1:209663024-209663358(1.57)|chr1:209666359-209666708(1.51)|chr1:209669031-209669391(1.51)|chr1:209670036-209670407(1.46)|chr1:209667826-209668175(1.35)	chr1:209667401-209668085(0.92)|chr1:209670136-209670585(0.85)|chr1:209666273-209667029(0.81)|chr1:209661716-209662174(0.78)|chr1:209663024-209663465(0.68)|chr1:209664852-209665605(0.58)	chr1	209661517	209665683	-	Dnajc4	DnaJ (Hsp40) homolog, subfamily C, member 4
405099							chr8	40507302	40508251	+	Olr1231	olfactory receptor 1231
308690							chr1	116594602	116596202	+	Ndn	necdin homolog (mouse)
294770	chr2:54292683-54293011(1.48)	chr2:54292578-54293217(1.04)	chr2:54292683-54293011(1.23)	chr2:54292683-54293217(1.18)	chr2:54292772-54293217(1.14)	chr2:54292683-54293011(0.99)	chr2	54282216	54293630	-	Card6	caspase recruitment domain family, member 6
313264	chr5:82380725-82381164(2.11)	chr5:82380830-82381282(1.47)	chr5:82380725-82381401(1.21)|chr5:82377730-82378579(0.64)	chr5:82380830-82381282(1.53)|chr5:82379830-82380174(1.05)	chr5:82380725-82381059(1.44)|chr5:82379830-82380174(1.19)	chr5:82381010-82381520(0.88)|chr5:82377530-82378579(0.71)	chr5	82380438	82391289	+	Trim32	tripartite motif-containing 32
296560	chr3:3530601-3531158(0.79)	chr3:3530804-3531158(1.18)|chr3:3532113-3532552(0.71)		chr3:3532113-3532552(1.38)|chr3:3530804-3531357(1.16)	chr3:3532113-3532552(1.44)|chr3:3530804-3531158(1.39)		chr3	3526396	3531669	-	Uap1l1	UDP-N-acteylglucosamine pyrophosphorylase 1-like 1
498843							chr18	30104782	30107179	+	Pcdhb2	protocadherin beta 2
287513							chr10	61481888	61482826	+	Olr1513	olfactory receptor 1513
66031							chr18	59872227	60143139	+	Wdr7	WD repeat domain 7
287973							chr11	83540230	83541171	+	Olr1566	olfactory receptor 1566
294809							chr2	60427823	60717617	+	Adamts12	ADAM metallopeptidase with thrombospondin type 1 motif, 12
500959						chr8:24852998-24853555(0.76)	chr8	24852574	24853359	-	LOC500959	triosephosphate isomerase
300235				chr7:139360215-139361144(1.45)|chr7:139359068-139359743(0.95)	chr7:139360215-139360944(1.37)	chr7:139359401-139359743(0.67)	chr7	139362247	139367386	+	Dazap2	DAZ associated protein 2
499174							chr1	121193992	121298770	+	Lass3	LAG1 homolog, ceramide synthase 3
308899					chr1:168709695-168710447(1.12)	chr1:168709695-168710554(0.92)	chr1	168627362	168707506	-	Mrvi1	murine retrovirus integration site 1 homolog
308988	chr1:186126099-186126552(1.07)	chr1:186126099-186126452(0.89)			chr1:186125710-186126552(1.35)		chr1	186127118	186147462	+	Sez6l2	seizure related 6 homolog (mouse)-like 2
25362							chr5	153086345	153098569	+	Slc30a2	solute carrier family 30 (zinc transporter), member 2
365382	chr1:199188353-199188904(2.36)|chr1:199186845-199187292(1.29)	chr1:199188432-199188782(2.06)|chr1:199186745-199187292(1.01)	chr1:199188432-199188992(1.11)	chr1:199188432-199188904(2.06)|chr1:199186845-199187292(1.49)	chr1:199188353-199188682(1.96)|chr1:199186745-199187292(1.57)	chr1:199185662-199187191(0.95)|chr1:199188543-199188992(0.78)	chr1	199187935	199395997	+	Inpp5a	inositol polyphosphate-5-phosphatase A
405991							chr10	34969362	34970298	+	Olr1400	olfactory receptor 1400
64532	chr11:67438899-67439266(1.01)	chr11:67438899-67439351(0.61)			chr11:67438899-67439266(1.52)		chr11	67290967	67437468	-	Adcy5	adenylate cyclase 5
78969	chr7:96440296-96441042(0.95)	chr7:96440701-96441159(1)	chr7:96440701-96441159(0.88)	chr7:96439786-96441042(1.56)|chr7:96438601-96439451(1.23)	chr7:96438986-96441042(1.87)|chr7:96438301-96438855(1.1)	chr7:96440386-96441042(1.08)|chr7:96438186-96439451(0.94)|chr7:96439786-96440345(0.91)	chr7	96442238	96448785	+	Trib1	tribbles homolog 1 (Drosophila)
498008	chr10:92290463-92291330(1.56)|chr10:92288879-92289739(1.51)|chr10:92286427-92287057(1.01)	chr10:92291077-92291330(1.16)|chr10:92288779-92289739(0.96)|chr10:92287512-92288266(0.58)	chr10:92288779-92289216(1.36)	chr10:92288779-92289216(2.41)|chr10:92286427-92287057(1.54)|chr10:92287512-92288266(1.37)	chr10:92288779-92289932(2.52)|chr10:92286427-92287057(1.77)|chr10:92290463-92291215(1.39)|chr10:92287512-92288665(1.07)	chr10:92288779-92289216(1.68)|chr10:92286427-92286882(0.71)	chr10	92290288	92292399	+	Hexim1	hexamethylene bis-acetamide inducible 1
408206		chr10:59320648-59321077(0.81)	chr10:59319906-59320372(0.75)		chr10:59319906-59320372(1.29)	chr10:59319906-59320255(0.67)	chr10	59320454	59322930	+	Ggt6	gamma-glutamyl transferase 6
25035	chr7:121204760-121205099(1.64)|chr7:121204316-121204589(1.06)|chr7:121206260-121206964(0.95)	chr7:121204760-121205099(1.28)|chr7:121206732-121207079(0.72)	chr7:121204540-121205009(1.28)|chr7:121206562-121207079(1.01)	chr7:121204760-121205099(1.73)|chr7:121206150-121206611(1.68)	chr7:121206260-121206781(1.87)|chr7:121204760-121205099(1.54)|chr7:121186573-121187467(0.99)	chr7:121206732-121207169(1.55)|chr7:121187903-121188352(0.84)|chr7:121204540-121205009(0.77)	chr7	121187820	121205382	-	Cyb5r3	cytochrome b5 reductase 3
83791	chr2:181177156-181177699(1.96)	chr2:181177156-181177699(1.39)	chr2:181177435-181177789(0.96)	chr2:181177156-181177699(1.48)|chr2:181178155-181178640(1.38)|chr2:181180129-181180625(1.23)|chr2:181178955-181179615(1.13)	chr2:181177435-181177789(1.63)|chr2:181178155-181178640(1.48)|chr2:181178955-181179615(1.14)|chr2:181180009-181180519(1.14)	chr2:181179924-181180519(1.09)|chr2:181178955-181179615(0.56)	chr2	181168901	181177903	-	Fdps	farnesyl diphosphate synthase (farnesyl pyrophosphate synthetase, dimethylallyltranstransferase, geranyltranstransferase)
502227	chr1:40857524-40858103(1.39)|chr1:40859049-40859401(1.13)	chr1:40857619-40858202(1.29)	chr1:40857434-40858103(1.17)|chr1:40855912-40857212(0.64)	chr1:40857244-40858409(0.97)		chr1:40857619-40858202(1.02)	chr1	40858996	40865571	+	Gtf2h5	general transcription factor IIH, polypeptide 5
299153				chr6:99010289-99010623(1.21)	chr6:99010289-99010623(1.14)		chr6	99010769	99028520	+	RGD1309051	similar to chromosome 14 open reading frame 50
313061	chr5:25750899-25751258(2.06)|chr5:25752643-25752992(1.34)	chr5:25750899-25751258(1.62)|chr5:25752643-25752992(0.74)	chr5:25750899-25751258(1.54)|chr5:25752643-25753116(0.77)	chr5:25750899-25751258(1.79)|chr5:25752643-25752992(1.26)	chr5:25750899-25751559(1.7)|chr5:25752643-25752992(1.08)	chr5:25750899-25751258(0.88)|chr5:25752643-25752992(0.81)	chr5	25687471	25751655	-	RGD1559904	similar to mKIAA1429 protein
408247							chr4	69053164	69056668	-	Try10	trypsin 10
[truncated: 12,299 more rows]
